# Supplementary material for: Genetic mapping of loci affecting seedling and adult-plant resistance to powdery mildew derived from two CIMMYT wheat lines
Source: Planta. 2024 May 29;260(1):13. doi: 10.1007/s00425-024-04444-9 (PMC11136728; doi:10.1007/s00425-024-04444-9)
Supplement: Supplementary file 1 — Supplementary file1 (XLSX 5574 KB) [file 425_2024_4444_MOESM1_ESM.xlsx]

## Sheet: Online Resource 1
	Online Resource 1: Supplementary Tables S1 - S6
	Article title:	Genetic mapping of loci affecting seedling and adult plant resistance to powdery mildew derived from two CIMMYT wheat lines
	Journal:	Planta
	Authors:	Hossein Golzar, Manisha Shankar, Beata Sznajder, Rebecca Fox, Karyn Reeves and Diane Mather
	Corresponding author:	Manisha Shankar, School of Agriculture and Environment, University of Western Australia, 35 Stirling Hwy, Crawley, Western Australia 6009, Australia; Department of Primary Industries and Regional Development, 3 Baron Hay Ct, South Perth, Western Australia 6151, Australia; manisha.shankar@uwa.edu.au; manisha.shankar@dpird.wa.gov.au

## Sheet: Table S1
Table S1
KASP primer sets designed for seven single-nucleotide polymorphisms (SNPs) in the wheat PM3 powdery mildew resistance gene
SNPa	SNP position in DQ251490.1	KASP allele-specific primer X	KASP allele-specific primer Y	KASP common primer	Mapping parent					Allele
										Pm3CS	Pm3a	Pm3b	Pm3c	Pm3d	Pm3e	Pm3f	Pm3g	Pm32616	Pm32816	Pm33220	Pm34650	Pm37524	Pm311150	Pm315011	Pm3Go/Jho
										GenBank accession
										DQ251490.1	AY939880.1	AY325736.1	DQ2511487.1	AY939881.1	DQ251488.1	DQ071554.1	DQ251489.1	GU230855.1	GU230857.1	GU230860.1	GU230854.1	GU230853.1	GU230858.1	GU230856.1	GU230852.1	FJ212306.1	FJ212304.1	FJ212305.1	FJ212309.1	FJ212308.1	FJ212300.1	DQ251491.1	FJ212311.1	FJ212310.1	FJ212313.1	FJ212307.1	FJ212301.1	FJ212302.1	FJ212312.1	FJ212314.1	FJ212315.1	FJ212303.1	FJ794605.1	FJ607139.1	FJ794606.1
										Cultivar or specimen
										Chinese Spring	Asosan/8*Chancellor	Chul	Triticale/8*Chancellor	Kolibry	W150	Michigan Amber/8*Chancellor	Aristide	TRI2626	TRI2816	TRI3220	TRI4650		TRI11150	TRI15011		IG42281	AUS13636	IG41606	IG44269	AUS106963	AUS9939	Galaxie	IG42277	VIR23728	IG42525	AUS14475	IG422555	IG42868	IG42416	IG42920	AUS14442	VIR31594	Chancellor	Hongyoumai	Yumai 13
					Magenta	7HRWSN58	Emu Rock	ZWW09-149
Pm3CS_C1133G	5436	GAAGGTGACCAAGTTCATGCTGGCTCTCCATTAGCTGCAAC	GAAGGTCGGAGTCAACGGATTGGCTCTCCATTAGCTGCAAG	CTTGGTACAAAGTACAGAGCCCAGT	C	G	G	G		C	C	G	C	C	C	C	C	C	C	C	C	C	C	C	C	C	C	C	C	C	C	C	C	C	C	C	C	C	C	C	C	C	C	C	C
Pm3CS_C1257T	5560	GAAGGTGACCAAGTTCATGCTCAATACTCAAGCTTAGCTACAACGAC	GAAGGTCGGAGTCAACGGATTCAATACTCAAGCTTAGCTACAACGAT	TTCATGTGAAAGCAAAGCACTGCTTCAT	T	C	T	C		C	T	C	C	C	C	C	C	C	C	C	C	C	C	C	C	C	C	C	C	C	C	C	C	C	C	C	C	C	C	C	C	C	C	C	C
Pm3CS_C1651G	5954	GAAGGTGACCAAGTTCATGCTCGGAACGTATTTTGAATGATTCTATGG	GAAGGTCGGAGTCAACGGATTCGGAACGTATTTTGAATGATTCTATGC	TAGCAATGTTTGAATAGCAGGGGATCTTT	G	C	G	C		C	G	G	C	C	C	G	C	C	C	C	G	C	C	C	C	C	C	C	C	C	C	C	C	C	C	C	G	G	C	C	C	C	C	G	G
Pm3CS_G1693A	5996	GAAGGTGACCAAGTTCATGCTGATGCTTCAATGGGCTGAACACATT	GAAGGTCGGAGTCAACGGATTATGCTTCAATGGGCTGAACACATC	AAGATCCCCTGCTATTCAAACATTGCTAT	A	G	T	A		G	A	A	G	G	G	A	G	G	G	G	C	G	G	G	G	G	G	G	G	G	G	G	G	G	G	G	C	C	G	G	G	G	G	C	T
Pm3CS_G2831A	7134	GAAGGTGACCAAGTTCATGCTGCATCCCATTTCTGAAAACTCT	GAAGGTCGGAGTCAACGGATTCTGCATCCCATTTCTGAAAACTCC	CTCTAAAGGTACTTGCATTGGAAGACTT	G	A	A	G		G	A	G	G	G	G	A	G	G	G	G	G	G	G	G	G	G	G	G	G	G	G	G	G	G	G	G	G	A	G	G	G	A	G	A	G
Pm3CS_G2886A	7189	GAAGGTGACCAAGTTCATGCTAAGGAGAACCGATATTGTTTCCTCAA	GAAGGTCGGAGTCAACGGATTAGGAGAACCGATATTGTTTCCTCAG	GGCATTTCTGAACTGATAGTGTCTCAA	A	G	G	G		G	A	G	G	G	G	A	G	G	G	G	G	G	G	A	G	G	G	G	G	G	G	G	G	G	G	G	G	A	G	G	G	G	G	T	G
Pm3CS_T3155A	7558	GAAGGTGACCAAGTTCATGCTCAACGATACCAAGCTTTGGAACACT	GAAGGTCGGAGTCAACGGATTCAACGATACCAAGCTTTGGAACACA	TGCTCGTCCACTGGCCAGAGAA	A	T	A	T		T	A	T	T	T	T	T	T	T	T	T	T	T	T	T	T	T	T	T	T	T	T	T	T	T	T	T	T	T	T	T	T	T	A	A	A
a Each SNP name shows the nucleotide polymorphism and its position relative to the ATG start codon of the Chinese Spring allele Pm3CS (GenBank DQ251490.1)

## Sheet: Table S2
Table S2
Presence-absence marker assays used to distinguish between the 1BS chromosome arm of wheat and the 1RS chromosome arm of rye
Gene or sequence			Primer sequence	Expected product size (bp)		Reference
	Marker assay	Primer name		1BS	1RS
Wheat GLI-B1	Gli-B1	Gli-B1F	GCAGACCTGTGTCATTGGTC	220	no product	Ren et al. (2017)
		Gli-B1R	GATATAGTGGCAGCAGGATACG
Wheat GLU-B3	Multiplex Glu-B1/ω-sec	O11B3	GGTACCAACAACAACAACCC	630	no product	Chai et al. (2006)
		O11B5	GTTGCTGCTGAGGTTGGTTC
Rye ω-secalin	Multiplex Glu-B1/ω-sec	ω-sec-P1	ACCTTCCTCATCTTTGTCCT	no product	1176	Chai et al. (2006)
		ω-sec-P2	CCGATGCCTATACCACTACT
Rye Bilby retrotransposon pAWRC.1	PrCEN-2	PrCEN-2F	AATGATCTTCCACGACGACG	no product	950	Yang et al. (2014)
		PrCEN-2R	CCTCGTTGGGAAATGGTGCA
Rye PM8	sfr43(Pm8)	SH43	TGGCTTCCACAGCCCTAGC	no product	662	Hurni et al. (2013)
		SH46	AGGCTTTTGCACCTTCTCTC

## Sheet: Table S3
Table S3
Phenotypic means and SNP genotypic data for a Magenta/7HRWSN58 wheat mapping population, with marker positions on a genetic linkage map and on version 2.1 of the Chinese Spring reference genome assembly. AA = homozygous for the allele from Magenta. BB = homozygous for the allele from 7HRWSN58
Marker	Chromosome	Linkage group	Genetic position (cM)	Pseudomolecule	Physical position (bp)	Doubled haploid line or consensus set of lines:	13MS004–D01-001	13MS004–D01-002	13MS004–D01-003	13MS004–D01-004	13MS004–D01-005_009	13MS004–D01-006	13MS004–D01-007	13MS004–D01-008	13MS004–D01-010_061	13MS004–D01-011	13MS004–D01-012	13MS004–D01-013	13MS004–D01-014	13MS004–D01-015	13MS004–D01-016	13MS004–D01-018	13MS004–D01-019	13MS004–D01-020	13MS004–D01-021	13MS004–D01-022	13MS004–D01-023	13MS004–D01-024_025	13MS004–D01-026	13MS004–D01-027	13MS004–D01-028_029	13MS004–D01-030	13MS004–D01-032	13MS004–D01-033	13MS004–D01-034	13MS004–D01-035	13MS004–D01-036	13MS004–D01-037_038_041	13MS004–D01-039	13MS004–D01-040	13MS004–D01-043	13MS004–D01-044	13MS004–D01-045_046	13MS004–D01-047	13MS004–D01-048	13MS004–D01-049	13MS004–D01-050	13MS004–D01-052	13MS004–D01-053
						Mean % leaf area diseased (seedlings):	40	42.5	41.25	42.5	46.25	45	38.75	1.25	33.125	33.75	30	46.25	0	47.5	13.75	1.25	41.25	1.25	0	0	20	8.75	30	0	41.25	0	46.25	28.75	57.5	16.25	0	0	0	36.25	1.25	25	27.5	41.25	43.75	45	45	1.25	0
						Mean % leaf area diseased (adult plants):	62.5	52.5	50	45	70	70	55	0	32.5	57.5	67.5	65	0	65	40	0	52.5	0	0	0	42.5	0	52.5	0	57.5	0	72.5	36.25	52.5	0	0	0	0	38.75	0	60	63.75	55	47.5	65	37.5	0	0
						DArTseq reference tag sequence	Marker genotypes
3222305.32.A.G	1A	1A	0			TGCAGCAGCGAGTTGTGGTACATCCCCAGCTCATTGTAAGCTTTTAGACAACCAGTTTTGGAGTCGTAT	AA	AA	AA	AA	AA	AA	AA	-	AA	AA	AA	-	BB	AA	-	-	AA	-	BB	AA	AA	AA	AA	AA	AA	-	AA	AA	BB	AA	BB	BB	BB	AA	-	AA	AA	AA	AA	AA	AA	BB	AA
3533737.25.C.T	1A	1A	9.597	1A	1726665	TGCAGCATCTGGAGGCAGAAAGAGGCGTGCTGACACGCCG	AA	AA	AA	AA	AA	AA	AA	BB	AA	AA	AA	-	BB	-	BB	-	AA	-	BB	-	AA	BB	AA	BB	AA	-	AA	AA	-	AA	BB	BB	-	AA	BB	AA	AA	AA	AA	AA	AA	BB	BB
4989008.40.G.C	1A	1A	14.0476	1A	2756128	TGCAGCTCGTCCAATCCCACCGTCGAGCACGCATGGACGGGTCGGTGCAGTGACTCGGCCTGAACTGAT	AA	-	AA	AA	AA	AA	AA	BB	AA	AA	AA	BB	BB	AA	-	BB	-	BB	BB	BB	AA	BB	AA	BB	AA	-	AA	AA	BB	AA	-	BB	BB	AA	-	AA	AA	AA	AA	AA	AA	BB	BB
2261677.58.A.G	1A	1A	14.0476	1A	2045867	TGCAGCATCGGAAGGCAGAAAGAGGCGTGCTGACACGCCGGTGCAGTTGTCGATGATGACATCCCTCGT	AA	AA	AA	AA	AA	AA	AA	BB	AA	AA	AA	BB	BB	AA	-	BB	-	BB	BB	BB	-	BB	AA	BB	AA	BB	AA	AA	BB	AA	BB	BB	BB	-	BB	AA	AA	-	AA	AA	AA	BB	BB
Pm3CS_C1651G	1A	1A	23.802				AA	AA	AA	AA	AA	AA	AA	BB	AA	AA	AA	BB	BB	AA	AA	-	AA	BB	BB	BB	AA	BB	-	BB	AA	BB	AA	AA	AA	BB	BB	BB	BB	AA	BB	AA	AA	AA	AA	AA	AA	BB	BB
Pm3CS_G1693A	1A	1A	23.802				AA	AA	AA	AA	AA	AA	AA	BB	AA	AA	AA	BB	BB	AA	AA	BB	AA	BB	BB	BB	AA	BB	AA	BB	AA	BB	AA	AA	AA	BB	BB	BB	BB	AA	BB	AA	AA	AA	AA	AA	AA	BB	BB
Pm3CS_T3154A	1A	1A	23.802				AA	AA	AA	AA	AA	AA	AA	BB	AA	AA	AA	BB	BB	AA	AA	BB	AA	BB	BB	BB	AA	BB	AA	BB	AA	BB	AA	AA	AA	BB	BB	BB	BB	AA	BB	AA	AA	AA	AA	AA	AA	BB	BB
993293.28.T.G	1A	1A	25.6475	1A	7528868	TGCAGTTCACCTGTGTTGGGGGAGTTTCTTCCGAGAGTTCCAATGGCGGAGCTGGTGGCCGCCATGGCC	AA	AA	AA	AA	AA	AA	AA	BB	AA	AA	AA	BB	BB	AA	AA	BB	AA	BB	BB	BB	AA	BB	AA	AA	AA	BB	AA	AA	AA	BB	BB	BB	BB	AA	BB	AA	AA	AA	AA	-	AA	BB	BB
1257291.29.C.T	1A	1A	26.3541	1A	8616453	TGCAGCGAGCTTGCCAAGATCCGCGAGGACGCAGCGTCCGAGCCATGCCGTGCCCTCATCACCACCTCG	AA	AA	AA	AA	AA	AA	AA	BB	AA	AA	AA	BB	BB	AA	AA	BB	AA	BB	BB	BB	AA	BB	AA	AA	AA	BB	AA	AA	AA	BB	BB	BB	BB	AA	BB	AA	AA	AA	AA	AA	AA	BB	BB
997691.7.T.A	1A	1A	34.2646	1A	10606227	TGCAGCATGATCAATGGCGTCCACATATGCTCCATGCTGACCGTATGTATGTTGGTTTCCG	AA	AA	AA	AA	AA	AA	AA	BB	AA	AA	AA	AA	BB	AA	AA	AA	AA	BB	BB	BB	AA	AA	AA	AA	AA	BB	AA	AA	AA	BB	BB	BB	BB	AA	BB	AA	AA	AA	BB	AA	AA	BB	BB
1007077.33.T.C	1A	1A	34.8178	1A	11338333	TGCAGCTGTGGCGTGGCAAGGCGCCGCCGCTGCTCCCAGGGCCGTACTCGCCGCCGATTGTCGGCAATA	AA	AA	AA	AA	AA	AA	AA	BB	AA	AA	AA	AA	BB	AA	AA	AA	AA	BB	BB	AA	AA	AA	AA	AA	AA	BB	AA	AA	AA	BB	BB	BB	BB	AA	BB	AA	AA	AA	BB	AA	AA	BB	BB
5412113.13.A.G	1A	1A	34.8178			TGCAGCACCTGCTACGCGTACTCCG	AA	AA	AA	AA	AA	AA	AA	-	AA	AA	AA	AA	BB	AA	AA	AA	AA	BB	BB	AA	AA	AA	AA	AA	AA	BB	AA	AA	AA	BB	BB	BB	BB	AA	BB	AA	AA	AA	BB	AA	AA	BB	BB
7336092.10.G.A	1A	1A	34.8178	1A	11341735	TGCAGCAGGAGCTTGCCAACACGGTGGGTCTTGGCCGAAACGTGGACGAGTCGGACCTCAACAACCTCT	AA	AA	AA	AA	AA	AA	AA	-	AA	AA	AA	AA	BB	AA	AA	AA	AA	BB	BB	AA	AA	AA	AA	AA	AA	BB	AA	AA	AA	BB	BB	BB	BB	AA	BB	AA	AA	AA	BB	AA	AA	BB	BB
1000928.22.G.A	1A	1A	35.631	1A	12127722	TGCAGTTGCTGCTGTTGCAGCGGCGACAGTGGATCCGAGTTGCACATGTTGGTATTGAACAACAAATGA	AA	AA	AA	AA	AA	AA	AA	BB	AA	AA	AA	AA	BB	AA	AA	AA	AA	BB	BB	AA	AA	AA	AA	AA	AA	BB	AA	AA	AA	BB	BB	BB	BB	AA	BB	AA	AA	AA	BB	AA	AA	BB	BB
3064386.36.A.G	1A	1A	35.631	1A	11790409	TGCAGAAATTATTGCGTGAGCAAATTTTCGCACGGAAGAACAGGTCCG	AA	AA	AA	AA	AA	AA	AA	BB	AA	AA	AA	AA	BB	AA	AA	AA	AA	BB	BB	AA	AA	AA	AA	AA	AA	BB	AA	AA	AA	BB	BB	BB	BB	AA	BB	AA	AA	AA	BB	AA	AA	BB	BB
3949882.30.T.C	1A	1A	35.631			TGCAGTTCTGCACACAATGATAGCTATACATACCG	AA	AA	AA	AA	AA	AA	AA	BB	AA	AA	AA	AA	BB	AA	AA	AA	AA	BB	BB	AA	AA	AA	AA	AA	AA	BB	AA	AA	AA	BB	BB	BB	BB	AA	BB	AA	AA	AA	BB	AA	AA	BB	BB
1007201.42.A.G	1A	1A	35.631	1A	11501718	TGCAGTGGCGAACCCATGGCCGTCCTGCGACAACTGTGACTCATGCACCAAGTCCAACTCTCCG	AA	AA	AA	AA	AA	AA	AA	BB	AA	AA	AA	AA	BB	AA	AA	AA	AA	BB	BB	AA	AA	AA	AA	AA	AA	BB	AA	AA	AA	BB	BB	BB	BB	AA	BB	AA	AA	AA	BB	AA	AA	BB	BB
4004402.19.G.A	1A	1A	35.631			TGCAGGTCCTCCCTCGCATGCGGTGGCTCTTTGCCCG	AA	AA	AA	AA	AA	AA	AA	BB	AA	AA	AA	AA	BB	AA	AA	AA	AA	BB	BB	AA	AA	AA	AA	AA	AA	BB	AA	AA	AA	BB	BB	BB	BB	AA	BB	AA	AA	AA	BB	AA	AA	BB	BB
4991668.30.C.T	1A	1A	35.631	1A	11992287	TGCAGGCACAATCGGGGGTGGTACAGAGTCCTCTCTGGGATGATGCCCG	AA	AA	AA	AA	AA	AA	AA	BB	AA	AA	AA	AA	BB	AA	AA	AA	AA	BB	BB	AA	AA	AA	AA	AA	AA	BB	AA	AA	AA	BB	BB	BB	BB	AA	BB	AA	AA	AA	BB	AA	AA	BB	BB
992137.9.G.A	1A	1A	35.631	1A	11579651	TGCAGGGGCGAGCCCGTGGCCTTGCTGCGACAAGTGCGGCGTGTGCACCAAGTCCATTCCGCCACAGTG	AA	AA	AA	AA	AA	AA	AA	BB	AA	AA	AA	AA	BB	AA	AA	AA	AA	BB	BB	AA	AA	AA	AA	AA	AA	-	AA	AA	AA	BB	BB	BB	BB	AA	-	AA	AA	AA	BB	AA	AA	-	-
3034053.16.A.G	1A	1A	35.631			TGCAGAAGATATATCCAAGCTTTCTAGGGAAATTGGATACCG	AA	AA	AA	AA	AA	AA	AA	BB	AA	AA	AA	AA	BB	AA	AA	AA	AA	BB	BB	AA	AA	AA	AA	AA	AA	-	AA	AA	AA	BB	BB	BB	BB	AA	BB	AA	AA	AA	BB	AA	AA	BB	-
7351710.38.C.T	1A	1A	35.631	1A	12917791	TGCAGACGCAGCCTCGTCGCCGGGAATCAGATCGACCCCCCATCCACATAGCACCCG	AA	AA	AA	AA	AA	AA	AA	BB	AA	AA	AA	AA	BB	AA	AA	AA	AA	BB	BB	AA	AA	AA	AA	AA	AA	BB	AA	AA	-	BB	BB	BB	BB	AA	BB	AA	AA	AA	BB	AA	AA	-	BB
1204920.17.G.A	1A	1A	37.7112	1A	13571637	TGCAGATGATGTGTTCTGCCCCGCAGCCAAAGCTAGTGGCCACTTTTTGTTATGTTCTGCATCACGCAT	AA	AA	AA	AA	AA	AA	AA	BB	AA	AA	AA	AA	BB	AA	AA	AA	AA	BB	BB	AA	AA	AA	AA	AA	AA	BB	AA	AA	AA	BB	BB	AA	BB	AA	BB	AA	AA	AA	BB	AA	AA	BB	BB
3026425.26.A.G	1A	1A	37.7112	1A	13453725	TGCAGACAGATCGTGCCTAATCGGGAAGGGAATAGATTTGGAGCCG	AA	AA	AA	AA	AA	AA	AA	BB	AA	AA	AA	AA	BB	AA	AA	AA	AA	BB	BB	AA	AA	AA	AA	AA	AA	BB	AA	AA	AA	BB	BB	AA	BB	AA	BB	AA	AA	AA	BB	AA	AA	BB	BB
1266409.25.C.G	1A	1A	38.7583	1A	14332384	TGCAGCGGCTGGCGAGGGCAAGGGGCAGAAGCAGGGTGTTCCTCTGCTAGACGCGGGGAGGCTGGAGAA	AA	AA	AA	AA	AA	AA	AA	BB	BB	AA	AA	AA	BB	AA	AA	AA	AA	BB	BB	AA	-	AA	AA	AA	AA	BB	AA	AA	AA	BB	BB	AA	BB	AA	BB	AA	AA	AA	BB	AA	AA	BB	BB
4991659.13.T.A	1A	1A	38.7583			TGCAGGATATACTTGGCCTACTCCG	AA	AA	AA	AA	AA	AA	AA	BB	BB	AA	AA	AA	BB	AA	AA	AA	AA	-	BB	AA	-	AA	AA	AA	AA	BB	AA	AA	AA	-	-	AA	BB	AA	BB	AA	AA	AA	BB	AA	AA	BB	-
1000376.58.A.G	1A	1A	40.9693	1A	15401224	TGCAGCTCCGCAACTCGTGCCCCGTCTGCCGCCACGAGATGCCCACCGACACCGCGGCAGCAAGGTCAC	-	AA	AA	AA	AA	AA	AA	BB	BB	AA	-	AA	BB	AA	AA	AA	AA	BB	BB	AA	-	AA	BB	AA	AA	BB	-	AA	AA	BB	BB	AA	BB	AA	BB	AA	AA	AA	BB	AA	AA	BB	BB
1015248.21.C.T	1A	1A	40.9693	1A	15374842	TGCAGGTCGCTCACGCGGCCACGCATGATGCCGCTCCTAAGACTTATGTTCTACATCACGTGTTGCTTA	AA	AA	AA	AA	AA	AA	AA	BB	BB	AA	AA	AA	BB	AA	AA	AA	AA	BB	BB	AA	-	AA	BB	AA	AA	BB	AA	AA	AA	BB	BB	AA	BB	AA	BB	AA	AA	AA	BB	AA	AA	-	BB
1053816.62.C.T	1A	1A	44.7484	1A	15728601	TGCAGTGTATGCTATAAACAGTAGAAAGGGATAAAAGAATTAGCAGAAACAGTGTCACATAACGCGTTC	AA	AA	BB	AA	AA	AA	AA	BB	BB	AA	AA	AA	BB	AA	AA	AA	AA	BB	BB	AA	-	AA	BB	AA	AA	BB	AA	AA	AA	BB	BB	AA	BB	AA	BB	AA	AA	AA	BB	BB	AA	BB	AA
5368847.7.G.A	1A	1A	46.2296	1A	16043769	TGCAGAGGAAGCCGAGCAGCAACCGGAGCCTGACCGGCTCGAGACCATCGTCGACCAAGGGGAACAACA	AA	AA	BB	AA	AA	AA	AA	BB	BB	AA	AA	AA	BB	AA	AA	AA	AA	BB	BB	AA	-	AA	BB	AA	AA	BB	AA	AA	AA	BB	BB	AA	BB	AA	BB	AA	AA	AA	BB	BB	AA	BB	AA
1092922.40.G.T	1A	1A	46.2296	1A	16056517	TGCAGATGGGCGTGCTGTACGTGTGCCTCTACCTCATCGCGCTCGGCACCG	AA	AA	BB	AA	AA	AA	AA	BB	BB	AA	AA	AA	BB	AA	AA	AA	AA	BB	BB	AA	-	AA	BB	AA	AA	BB	AA	AA	AA	BB	BB	AA	BB	AA	BB	AA	AA	AA	BB	BB	AA	BB	AA
1262482.29.G.C	1A	1A	46.2296	1A	16150368	TGCAGCTCGACGAAGTGCAAGACGGCGAGGTACCCTGGCGACGGATTGTTGGGCTGGGGCTCCGCTTTC	AA	AA	BB	AA	AA	AA	AA	BB	BB	AA	AA	AA	BB	AA	AA	AA	AA	BB	BB	AA	-	AA	BB	AA	AA	BB	AA	AA	AA	BB	BB	AA	BB	AA	BB	AA	AA	AA	BB	BB	AA	BB	AA
3956413.40.A.C	1A	1A	46.2296	1A	16150485	TGCAGCACCGCCATGGGCGCCTCGAAGTAGTCGCCGTCGAAGCTGTCCACCCTCTCGGTCGTGGACATC	AA	AA	BB	AA	AA	AA	AA	BB	BB	AA	AA	AA	BB	AA	AA	AA	AA	BB	BB	AA	-	AA	BB	AA	AA	BB	AA	AA	AA	BB	BB	AA	BB	AA	BB	AA	AA	AA	BB	BB	AA	BB	AA
3939338.47.G.A	1A	1A	46.2296	1A	16373804	TGCAGGCAGGTTTTCTGAAACGGGCCTGCACAGAGTCGAAAACAACCGAGCGGATGGTGATTAGAATAC	AA	AA	BB	AA	AA	AA	AA	BB	BB	AA	AA	AA	BB	AA	AA	AA	AA	BB	BB	AA	-	AA	BB	AA	AA	BB	AA	AA	AA	BB	BB	AA	BB	AA	BB	AA	AA	AA	BB	BB	AA	BB	AA
1863421.50.A.G	1A	1A	47.1685	1A	18791256	TGCAGTGTAGGTACGTACCCTGTGCGGTATATCCGTAGGTAGACGACGGAATCGAGGCCCGCGTGCTGG	AA	AA	BB	AA	AA	AA	AA	BB	BB	AA	AA	AA	BB	AA	AA	AA	AA	BB	BB	AA	-	AA	BB	AA	AA	AA	AA	AA	AA	BB	BB	AA	BB	AA	BB	AA	AA	AA	BB	BB	AA	BB	AA
1144942.8.A.G	1A	1A	47.1685	1A	18791075	TGCAGCCCATCAACGACAGAGTCTACTTCCCGAAGTGGTACCTCAAAGGCACGCGGGCCAGCCCGAGAT	AA	AA	BB	AA	AA	AA	AA	BB	BB	AA	AA	AA	BB	AA	AA	AA	AA	BB	BB	AA	-	AA	BB	AA	AA	AA	AA	AA	AA	BB	BB	AA	BB	AA	BB	AA	AA	AA	BB	BB	AA	BB	AA
4991719.7.A.C	1A	1A	47.1685			TGCAGGCAGCCATGCAGGCCGACGTGGATGCCG	AA	AA	BB	AA	AA	AA	AA	BB	BB	AA	AA	AA	BB	AA	AA	AA	AA	BB	BB	AA	-	AA	BB	AA	AA	AA	AA	AA	AA	BB	BB	AA	BB	AA	BB	AA	AA	AA	BB	BB	AA	BB	AA
3942183.33.G.A	1A	1A	47.1685	1A	17405474	TGCAGCACCACGACCAACAGAAGCTCGACGAGGGGAAGCAGCAGGCGGACGAGATGAAGGAGCTCCGAG	AA	AA	BB	AA	AA	AA	AA	BB	BB	AA	AA	AA	BB	AA	AA	AA	AA	BB	BB	AA	-	AA	BB	AA	AA	AA	AA	AA	AA	BB	BB	AA	BB	AA	BB	AA	AA	AA	BB	BB	AA	BB	AA
991036.50.C.G	1A	1A	47.1685	3D	331129194	TGCAGGAGGTCGTCCATGGCGGCGGAGAAGGGGCTGTTGGGGAGGAGCAGCAGCAGGCAGGAGACGAAG	AA	AA	BB	AA	AA	AA	AA	BB	BB	AA	AA	AA	BB	AA	AA	AA	AA	BB	BB	AA	-	AA	BB	AA	AA	AA	AA	AA	AA	BB	BB	AA	BB	AA	BB	AA	AA	AA	BB	BB	AA	BB	AA
1214918.10.C.T	1A	1A	47.1685	1A	18810277	TGCAGCTTCCCTGGTAGCACGTCGTTGCATCTGGCCGCTCGCAGCGGGGACTTGGATTGCATCCGAGAT	AA	AA	BB	AA	AA	AA	AA	BB	BB	AA	AA	AA	BB	AA	AA	AA	AA	BB	BB	AA	-	AA	BB	AA	AA	AA	AA	AA	AA	BB	BB	AA	BB	AA	BB	AA	AA	AA	BB	BB	AA	BB	AA
1052695.41.C.G	1A	1A	47.1685	1A	18298899	TGCAGATATAATTTGAGCATGATTACCGTAGTACGCATGGCCTGATGCGTTGCAGATGTCGGCATGGCG	AA	AA	BB	AA	AA	AA	AA	BB	BB	AA	AA	AA	BB	AA	AA	AA	AA	BB	BB	AA	AA	AA	-	AA	AA	AA	AA	AA	AA	BB	BB	AA	BB	AA	BB	AA	AA	AA	-	BB	AA	BB	AA
1084569.19.G.A	1A	1A	47.1685	1A	17233441	TGCAGGTACAAGCCCAGCAGGCGGTACATCCGGGCACCATAGGCCTGTCCACACAGCGTCTCCATGGCG	AA	-	BB	AA	AA	AA	AA	BB	BB	AA	AA	AA	BB	-	AA	-	AA	BB	BB	AA	-	AA	BB	AA	AA	AA	-	-	-	BB	BB	AA	BB	AA	BB	AA	AA	AA	BB	BB	AA	-	-
1126226.14.C.T	1A	1A	49.6751	1A	24475396	TGCAGGCGGCGCCGCGGGGCGCGCACGCCCTCGTGGTGTCCATGGAGATCACCTCCTTCATATACTACA	AA	AA	BB	AA	AA	AA	AA	BB	BB	AA	AA	AA	BB	AA	AA	AA	AA	BB	BB	AA	-	AA	BB	AA	AA	AA	AA	AA	BB	BB	BB	AA	BB	AA	BB	BB	AA	AA	BB	BB	AA	BB	AA
3020474.12.A.G	1A	1A	49.6751	1A	24548076	TGCAGAGGATAGATCATATCCATAGGATCTAGTATTACATAATCCG	AA	AA	BB	AA	AA	AA	AA	BB	BB	AA	AA	AA	BB	AA	AA	AA	AA	BB	BB	AA	-	AA	BB	AA	AA	AA	AA	AA	BB	BB	BB	AA	BB	AA	BB	BB	AA	AA	BB	BB	-	BB	AA
1130132.5.A.G	1A	1A	66.3303	1D	35207859	TGCAGATGCCGACGTACGCGAACCCGATGGCGGTGGAGGTGTGGGTGCTGATCAAGCGCGCCTTCACCA	BB	AA	BB	AA	AA	BB	AA	BB	BB	AA	AA	AA	BB	AA	AA	AA	AA	BB	BB	AA	-	AA	BB	AA	AA	BB	AA	AA	BB	AA	BB	AA	BB	AA	BB	AA	AA	BB	BB	BB	AA	BB	AA
1093111.20.C.T	1A	1A	66.3303	1A	34104080	TGCAGGCTGGCCGCTGTAGACGCACGTGTTATGGCATTGGAATCACTAACTCGGGATTACCCG	BB	AA	BB	AA	AA	BB	AA	BB	BB	AA	AA	AA	BB	AA	AA	AA	AA	BB	BB	AA	-	AA	-	AA	AA	BB	AA	AA	-	AA	BB	AA	BB	AA	BB	AA	AA	BB	BB	BB	AA	BB	AA
2259602.6.G.A	1A	1A	66.3303	1A	34013425	TGCAGCGAAGGAGAAGATGCAGCAATGGGCCTTGCTTGAGGGCACCTCGGCCCTTCTCATCCATGGTGG	BB	AA	BB	AA	AA	BB	AA	BB	BB	AA	AA	AA	BB	AA	AA	AA	AA	BB	BB	AA	BB	AA	BB	AA	AA	BB	-	AA	BB	AA	BB	AA	BB	AA	BB	AA	AA	BB	BB	BB	AA	BB	AA
4910975.50.A.G	1A	1A	66.3303	1A	34040225	TGCAGGCTGAAGTAAGTACCTGAGCCTGACCGTCGTTGTCGTTGGACACCATATGTGGGCCTGTGCCCT	BB	AA	BB	AA	AA	BB	AA	BB	BB	AA	AA	AA	BB	AA	AA	AA	AA	BB	BB	AA	-	AA	BB	AA	AA	BB	AA	AA	BB	AA	BB	AA	BB	AA	BB	AA	AA	BB	BB	BB	AA	BB	AA
3959627.20.T.C	1A	1A	71.5321	1A	38900206	TGCAGGGCGGAGGTCGTCGGTGGGAGGTTGTTCCCCACCCG	BB	BB	BB	BB	AA	BB	AA	BB	BB	AA	AA	AA	BB	AA	AA	AA	AA	BB	BB	AA	-	AA	BB	AA	AA	BB	AA	AA	BB	AA	BB	AA	AA	AA	BB	AA	AA	BB	BB	BB	AA	BB	AA
3029979.24.T.C	1A	1A	71.5321	1A	37264467	TGCAGCAAGTAATAGGTGTTACTCTTGCCGGTAGCAAGTAACCG	BB	BB	BB	BB	AA	BB	AA	BB	BB	AA	AA	AA	BB	AA	AA	AA	AA	BB	BB	AA	AA	AA	BB	AA	AA	BB	AA	AA	BB	-	-	AA	AA	AA	BB	AA	AA	-	-	BB	AA	BB	AA
5582345.7.C.A	1A	1A	76.965	1A	52644379	TGCAGCGCCACATGAATTACATGCAGATGAATATATACCTACCATTTTTACCCG	BB	BB	BB	BB	AA	BB	AA	BB	BB	AA	AA	BB	BB	AA	AA	AA	AA	-	BB	AA	BB	AA	BB	AA	AA	BB	AA	AA	BB	AA	BB	AA	AA	AA	BB	AA	AA	BB	BB	BB	BB	BB	AA
1101419.5.C.T	1A	1A	79.0272	1A	52644379	TGCAGCGAAACATGAATTACATGCAGATGAATATATACCTACCATTTTTATCCG	BB	BB	BB	BB	AA	BB	AA	BB	BB	AA	AA	BB	BB	AA	AA	AA	AA	-	BB	AA	BB	AA	BB	AA	AA	BB	AA	AA	BB	AA	BB	AA	AA	AA	BB	AA	AA	BB	BB	BB	BB	BB	AA
979056.22.G.A	1A	1A	79.0272	5A	136443444	TGCAGCCTTCGTGCGCTGGGAAGAAATTCTGTTGTGTCTCCCTGCTCCTTCTTCTTCTGTACTCCTCTT	BB	BB	BB	BB	AA	BB	AA	BB	BB	AA	AA	BB	BB	AA	AA	AA	AA	BB	BB	AA	BB	AA	BB	AA	AA	BB	AA	AA	BB	AA	BB	AA	AA	AA	BB	AA	AA	BB	BB	BB	BB	BB	AA
1087368.32.A.G	1A	1A	81.042	1A	56410080	TGCAGGCGTCGGGCAAAAGGGTTGGGCTTTTCACCCCGCAGTCGCGTTTTCACCG	BB	-	BB	BB	AA	BB	AA	BB	BB	AA	AA	BB	BB	AA	AA	AA	AA	BB	BB	AA	BB	AA	BB	AA	AA	BB	AA	BB	BB	AA	BB	AA	AA	AA	BB	AA	AA	BB	BB	BB	BB	-	AA
1059739.20.G.A	1A	1A	81.042	1A	55975163	TGCAGTACTGGTAGTACGTAGTAGAGTACATGTTTGTTCCATGTATATGTACCGTGTCCTACGTGTCCG	BB	BB	BB	-	AA	BB	AA	BB	BB	AA	AA	BB	BB	AA	AA	AA	AA	BB	BB	AA	BB	AA	BB	AA	AA	BB	AA	BB	BB	AA	BB	AA	AA	AA	BB	AA	AA	BB	BB	BB	BB	BB	AA
15326415.67.A.G	1A	1A	83.8929	1A	60828627	TGCAGCAGCTCGAGGACGAGGAGCTCGGGGTCGGGAGGAGGAGCTCGAGGACCTGCCTCCAGGACATAA	BB	BB	BB	BB	AA	BB	AA	BB	BB	AA	AA	BB	BB	AA	AA	AA	AA	BB	BB	AA	BB	AA	BB	AA	AA	BB	AA	BB	BB	AA	BB	AA	AA	AA	AA	AA	AA	BB	BB	BB	BB	BB	AA
989953.33.G.A	1A	1A	83.8929	1D	59661406	TGCAGCTCATCCTCCAAGGGAAGCTGCCCAACAGCGGCCGCCACGCCGAGATGAGGAGCAACGTGGAGA	BB	BB	BB	BB	AA	BB	AA	BB	BB	-	AA	BB	BB	AA	AA	AA	-	BB	BB	AA	BB	AA	BB	-	AA	BB	AA	BB	BB	AA	-	AA	AA	AA	AA	AA	AA	BB	BB	BB	BB	BB	AA
5359606.11.G.C	1A	1A	83.8929	6A	13763350	TGCAGCTCGTCGGCCACGCTCTCCGACTGTTGCGCCTTCCCTCCCGGCCAGCATCCG	BB	-	-	BB	AA	-	AA	BB	BB	AA	-	-	BB	AA	AA	AA	AA	BB	BB	AA	-	AA	-	AA	AA	BB	AA	AA	BB	-	BB	AA	AA	AA	AA	AA	AA	-	BB	BB	-	-	AA
3027654.11.G.C	1A	1A	83.8929	6A	13763350	TGCAGCTCGTCGGCCACGCTCTCCGACTGTTGCGCCTTCCCTCCCG	BB	-	-	BB	AA	-	AA	BB	-	AA	AA	-	BB	AA	AA	AA	AA	BB	BB	AA	-	AA	-	AA	AA	BB	AA	-	BB	AA	-	AA	AA	AA	AA	AA	AA	BB	BB	BB	-	-	AA
1062210.36.G.A	1A	1A	86.7222	1A	74921076	TGCAGCAAGGCGGCAGATAGCTAGGCGTAGCTAGGTGCCCGCAGTCTTAGCATATGTGATATGTGTTAG	BB	BB	BB	BB	AA	BB	AA	BB	BB	AA	AA	BB	BB	AA	AA	AA	AA	BB	BB	AA	BB	AA	BB	AA	AA	BB	AA	BB	BB	AA	BB	AA	AA	-	AA	AA	AA	BB	BB	BB	BB	BB	AA
4260971.49.G.A	1A	1A	86.7222	1A	120685709	TGCAGGGGAAGCCGAAAGGGGTCGGGGCGTAGTGGATCGACGACGGCGAGCTCCG	BB	BB	BB	BB	AA	BB	AA	BB	BB	AA	AA	BB	BB	AA	AA	AA	AA	BB	BB	AA	BB	AA	BB	AA	AA	BB	AA	BB	BB	AA	BB	AA	AA	AA	AA	AA	AA	BB	BB	BB	BB	BB	AA
1011191.57.A.G	1A	1A	86.7222	1A	123601440	TGCAGCGGCCAAGCAGAAGGTGAAGAAAAATGCCAAGAAGGAGGTGGTGGCGGCCACACCG	BB	BB	BB	BB	AA	BB	AA	BB	BB	AA	AA	BB	BB	AA	AA	-	-	BB	-	AA	BB	AA	BB	AA	AA	BB	AA	BB	BB	-	BB	AA	AA	AA	AA	-	AA	BB	BB	BB	BB	BB	AA
1216953.45.C.G	1A	1A	86.7222	1A	194652835	TGCAGAATCGTTGCCGTACAACATCATTCAATAGCTCCACACAGTCTCCG	BB	BB	BB	BB	AA	BB	AA	BB	BB	AA	AA	BB	BB	AA	AA	AA	AA	BB	BB	AA	-	AA	BB	-	AA	BB	AA	BB	-	AA	BB	-	AA	AA	AA	AA	AA	BB	-	BB	-	BB	AA
14822531.39.A.G	1A	1A	91.6588	1A	394205113	TGCAGTGAGGGAAGACGGTCACCTGGACTGGCCGACGAGACTGCGGGTGGCGGTGGGGATCGCCTACTG	BB	BB	BB	BB	AA	BB	AA	BB	BB	AA	BB	BB	BB	AA	AA	AA	AA	BB	BB	AA	BB	AA	BB	AA	AA	BB	AA	BB	BB	AA	BB	AA	AA	AA	AA	AA	AA	BB	BB	BB	BB	BB	AA
1134313.17.C.G	1A	1A	95.5334	1A	463469056	TGCAGCATCTCCTCGACCGATTCATCGCCTGCCGACCCGCAGGTGAGTCCATCCGTGCGTGCACGCAAC	BB	BB	BB	AA	AA	BB	AA	BB	BB	AA	BB	BB	BB	AA	AA	AA	AA	BB	BB	BB	BB	AA	BB	AA	AA	BB	AA	-	BB	AA	BB	AA	AA	AA	AA	AA	AA	BB	BB	BB	BB	BB	AA
2258338.25.C.G	1A	1A	97.1311	1A	464391785	TGCAGCACGCCCTTACGAGGTCCATCCAAGCACGTGCGGCTGCGTGCATGTCGATCGAAGGCAGGGGAG	BB	BB	BB	AA	AA	BB	AA	BB	BB	AA	BB	BB	BB	AA	AA	AA	AA	BB	BB	BB	BB	AA	BB	AA	AA	BB	AA	BB	BB	AA	BB	AA	AA	AA	AA	AA	AA	BB	BB	BB	BB	BB	AA
2256752.57.T.C	1A	1A	97.1311	1A	464310769	TGCAGAACCAAGAGGGTCGCTCACATCTCATATTCAAAATCTCTATGTACAAGGACATCATCGATCAGC	BB	BB	BB	AA	AA	BB	AA	BB	BB	AA	BB	BB	BB	AA	AA	AA	AA	BB	BB	BB	BB	AA	BB	AA	AA	BB	AA	-	BB	-	BB	AA	AA	AA	AA	AA	AA	-	BB	-	BB	BB	AA
4411642.12.T.C	1A	1A	98.7361			TGCAGGCGCTGGTTAAAAGGCAATGTTCCTAACCG	BB	BB	BB	AA	AA	BB	AA	BB	BB	AA	BB	BB	BB	AA	AA	AA	AA	BB	BB	BB	BB	AA	BB	AA	AA	BB	AA	BB	BB	AA	BB	AA	AA	AA	AA	AA	BB	BB	BB	BB	BB	BB	AA
1265562.34.T.C	1A	1A	101.108	1A	483346171	TGCAGGCCGTGGTGGAGCTCAAGGACTTCCTGGATCACACCGCCATGCTCGCCATGCCCAGTCAGAGGA	BB	BB	BB	AA	AA	BB	AA	-	BB	AA	BB	BB	BB	AA	AA	AA	AA	BB	BB	BB	BB	AA	BB	AA	AA	BB	AA	BB	BB	AA	BB	AA	AA	AA	AA	AA	BB	BB	BB	BB	BB	AA	AA
994411.50.G.C	1A	1A	101.108	1A	489031413	TGCAGCCAGATTTGTGGTCTTGGGGGTGACTCATGGCAATGTATGCATGTGTGCGCGGTGGAGTGCACC	BB	BB	BB	AA	AA	BB	AA	BB	BB	AA	BB	BB	BB	AA	AA	AA	AA	BB	BB	BB	BB	AA	BB	AA	AA	BB	AA	BB	BB	AA	BB	AA	AA	AA	AA	AA	BB	BB	BB	BB	BB	AA	AA
1202703.20.A.G	1A	1A	101.108	1A	486744411	TGCAGCGCAACTCTGCATCCATATGTCTGACTTTTTGGTGCAGATCTCTGATTTTCCCGAGCTTCCATC	BB	BB	BB	AA	AA	BB	AA	BB	BB	AA	BB	BB	BB	AA	AA	AA	AA	BB	BB	BB	BB	AA	BB	AA	AA	BB	AA	BB	BB	AA	-	AA	AA	AA	AA	AA	BB	BB	BB	BB	BB	-	AA
1019230.11.G.C	1A	1A	101.108	1A	479305636	TGCAGGTGGGAGTGGGTTTAAGTGGGATTCACTATCCCATCCCACTTAAACCGCTCCAGCGGGAGCCCA	BB	BB	BB	AA	AA	BB	AA	BB	BB	AA	BB	BB	BB	AA	AA	AA	AA	BB	BB	BB	BB	AA	BB	AA	AA	BB	AA	BB	BB	AA	BB	AA	AA	AA	AA	AA	BB	BB	BB	BB	BB	AA	AA
1094941.58.A.G	1A	1A	101.108			TGCAGATAAGAGAGGGAGGGGCGAGCGAGAGAGAAGGGAGAGGCGGCGCGCCGAGCCAACCCACTTCCG	BB	BB	BB	AA	AA	BB	AA	BB	BB	AA	BB	BB	BB	AA	AA	AA	AA	BB	BB	BB	BB	AA	BB	AA	AA	BB	AA	BB	BB	AA	BB	AA	AA	AA	AA	AA	BB	BB	BB	BB	BB	AA	AA
7492601.9.G.A	1A	1A	101.108			TGCAGAGCCGTCGATGCTCCG	BB	BB	BB	AA	AA	BB	AA	BB	BB	AA	BB	BB	BB	AA	AA	AA	AA	BB	BB	BB	BB	AA	BB	AA	AA	BB	AA	BB	BB	AA	BB	AA	AA	AA	AA	AA	BB	BB	BB	BB	BB	AA	AA
7352667.5.A.G	1A	1A	101.108	1A	485504049	TGCAGACTAGAAGCCAAGGAGGAAACGGTGAAGTTTCAGCGCCATGGCCG	BB	BB	BB	AA	AA	BB	AA	BB	BB	AA	BB	BB	BB	AA	AA	AA	AA	BB	BB	BB	BB	AA	BB	AA	AA	BB	AA	BB	BB	AA	BB	AA	AA	AA	AA	AA	BB	BB	BB	BB	BB	AA	AA
3064701.11.T.G	1A	1A	101.108			TGCAGCCCATGTCCGCCCCTGCGTTCGTACGCGACCG	BB	BB	BB	AA	AA	BB	AA	BB	BB	AA	BB	BB	BB	AA	AA	AA	AA	BB	BB	BB	BB	AA	BB	AA	AA	BB	AA	BB	BB	AA	BB	AA	AA	AA	AA	AA	BB	-	BB	BB	BB	AA	AA
1118486.18.G.A	1A	1A	101.108	1A	479863769	TGCAGTTAAACGGGGCGCGGAGGGGACAGATTGTCCCACGAGAACACCGCCCGATTCTTCAACCACGCC	BB	BB	BB	AA	AA	BB	AA	BB	BB	AA	BB	BB	BB	AA	AA	AA	AA	BB	BB	-	BB	AA	BB	AA	AA	BB	AA	BB	BB	AA	BB	AA	AA	AA	AA	AA	BB	BB	BB	BB	BB	AA	AA
1863647.51.G.T	1A	1A	102.956	1A	486750829	TGCAGTGCCGCATGAGTCGGAGCGAGCCATCGACCTTGCACGAGTGTCTAGGAGGCAAGGTCGCGGGGC	BB	BB	BB	AA	AA	BB	AA	BB	BB	AA	BB	BB	BB	AA	AA	AA	AA	BB	-	BB	BB	AA	-	AA	AA	BB	AA	BB	BB	AA	BB	AA	AA	AA	AA	AA	BB	BB	BB	BB	BB	AA	AA
1200749.48.T.A	1A	1A	105.153	1A	490181523	TGCAGCGGGGCCGGCAGATCGGTCCCATATAAGCAGTGGGAAGCACCTTCACGTGTGTCAAGAGCGTAG	BB	BB	BB	AA	AA	BB	AA	BB	BB	AA	BB	BB	BB	AA	AA	AA	AA	BB	BB	BB	BB	AA	BB	AA	AA	BB	AA	BB	BB	AA	-	AA	AA	AA	AA	AA	BB	BB	BB	BB	BB	AA	AA
1111900.8.G.T	1A	1A	105.153	1A	490716099	TGCAGATCGTCGGGCGTGAAGCCAAGCCAGAGGTTGTGCTCAGGGATGTACTCGGCGCGACCTCGGAAC	BB	BB	BB	AA	AA	BB	AA	BB	BB	AA	BB	BB	BB	AA	AA	AA	AA	BB	BB	BB	BB	AA	BB	AA	AA	BB	AA	BB	BB	AA	BB	AA	AA	AA	AA	AA	BB	BB	BB	BB	BB	AA	AA
1208625.68.A.G	1A	1A	105.153	1A	490716034	TGCAGCTCTGCACAGCAGACCTCACTGCCTCGTGCGAGCTGAGGCCGCCCGTGCTGCACGACGTGTGGA	BB	BB	BB	AA	AA	BB	AA	BB	BB	AA	BB	BB	BB	AA	AA	AA	AA	BB	BB	BB	BB	AA	BB	AA	AA	BB	AA	BB	BB	AA	BB	AA	AA	AA	AA	AA	BB	BB	BB	BB	BB	AA	AA
3945397.25.G.A	1A	1A	107.899			TGCAGGTTAATCGTACGAGTAGGAGGACCG	BB	AA	BB	AA	AA	BB	AA	BB	BB	AA	BB	BB	BB	AA	AA	AA	AA	BB	BB	BB	BB	AA	BB	AA	AA	BB	BB	BB	BB	AA	BB	AA	AA	AA	AA	AA	BB	BB	BB	BB	BB	AA	AA
4989069.6.C.G	1A	1A	109.515			TGCAGGCCGCTCCCCGCCGCCGTCCCG	BB	AA	BB	AA	AA	BB	AA	BB	BB	AA	BB	BB	BB	AA	AA	AA	AA	BB	BB	BB	BB	AA	BB	AA	AA	BB	BB	BB	BB	AA	BB	AA	AA	AA	AA	AA	BB	BB	BB	BB	BB	AA	AA
1127884.33.A.G	1A	1A	110.918	1A	496701623	TGCAGCGGTGTGGCCCGCCCAAACTTATGGGCCAAACCAACCGCGGTCCTCGCGTATCCTCAAGCCGAC	BB	AA	BB	AA	AA	BB	AA	BB	BB	AA	BB	BB	AA	AA	AA	AA	AA	BB	BB	BB	BB	AA	BB	AA	AA	BB	BB	BB	BB	AA	BB	AA	AA	AA	AA	AA	BB	BB	BB	BB	BB	AA	AA
1125624.6.T.C	1A	1A	110.918	1A	496792773	TGCAGTTGAAAGTCCTCTGAAAAAAAAAAGCAAAAAACATACAACCAGAGACGCATGTGGAAATTGTGT	BB	AA	BB	AA	AA	BB	AA	BB	BB	AA	BB	BB	AA	AA	AA	AA	AA	BB	BB	BB	BB	AA	BB	AA	AA	BB	BB	BB	BB	AA	BB	AA	AA	AA	AA	AA	BB	BB	BB	BB	BB	AA	AA
1110548.25.T.C	1A	1A	110.918	1A	495904075	TGCAGCGGTTAGTCGCATAGTTCTTTCCCCAAATAAAATCTGTGAACAAATCCTCCG	BB	AA	BB	AA	AA	BB	AA	BB	BB	AA	BB	BB	AA	AA	AA	AA	AA	-	BB	BB	BB	AA	BB	AA	AA	BB	BB	BB	-	AA	BB	AA	AA	AA	AA	AA	BB	BB	BB	BB	-	AA	AA
1091059.24.C.T	1A	1A	112.264	1A	497560035	TGCAGCATCTGCCATACAGCCAAGCAGGGATGGGGCGAGCAGCCAATACCAGGGCCG	BB	AA	BB	AA	AA	BB	AA	BB	BB	AA	BB	BB	AA	AA	AA	AA	AA	BB	BB	BB	BB	AA	BB	AA	AA	BB	BB	BB	BB	AA	BB	AA	AA	AA	AA	AA	BB	BB	BB	BB	BB	AA	AA
1088811.50.C.T	1A	1A	112.264	1A	497585091	TGCAGCACCAATACAAATTTTACCGCGGAACGGAGCATCATCTTCGGATTCACAGGTCACAGCAAAGCA	BB	AA	BB	AA	AA	BB	AA	BB	BB	AA	BB	BB	AA	AA	AA	AA	AA	BB	BB	BB	BB	AA	BB	AA	AA	BB	BB	BB	BB	AA	BB	AA	AA	AA	AA	AA	BB	BB	BB	BB	BB	AA	AA
1154273.8.G.C	1A	1A	115.097	1A	501344947	TGCAGGTAGTCGAGCAGGTGTGCGCGTGTGTACGAGCGGCCGCGCGCCTATGCGGATGGAAGCGGTGAC	BB	AA	BB	AA	AA	BB	AA	BB	BB	AA	BB	BB	AA	AA	AA	AA	-	BB	BB	BB	BB	AA	BB	AA	AA	BB	BB	AA	BB	AA	BB	AA	AA	AA	AA	AA	BB	BB	BB	BB	BB	AA	AA
1218247.18.C.G	1A	1A	117.608	1A	502316282	TGCAGAAATGTTTAACTACAGAAAGAAGAACACTGCGCGTTAGCTACGAGAGGGACGAGGTAGCTGAGG	BB	AA	BB	AA	AA	BB	AA	BB	BB	AA	BB	BB	AA	AA	AA	AA	AA	BB	BB	BB	BB	AA	BB	AA	AA	BB	BB	AA	BB	AA	BB	AA	AA	AA	AA	AA	BB	BB	BB	BB	BB	AA	AA
1091864.24.G.A	1A	1A	117.608	1A	504146910	TGCAGTAATTCCTGATTGGTAGTAGTTCTAAACAAATACTTGTACTGCCTTATCGTATGTCTATCCGAG	BB	-	BB	AA	AA	BB	AA	BB	BB	AA	BB	BB	AA	AA	AA	AA	AA	BB	BB	BB	BB	AA	BB	AA	AA	BB	BB	-	BB	AA	BB	AA	AA	AA	AA	AA	BB	BB	BB	BB	BB	-	AA
1092409.12.T.C	1A	1A	132.584	1A	522579729	TGCAGCAGCACATTCTCGTTAGCGATATATCAGCGGGCCGTGAAGATTGATGCGGCCATGCGTGGCCCG	BB	AA	AA	AA	AA	BB	AA	BB	BB	AA	AA	-	AA	AA	AA	AA	BB	BB	BB	BB	-	AA	BB	AA	AA	BB	-	AA	BB	AA	BB	AA	AA	BB	AA	AA	BB	AA	BB	BB	BB	AA	AA
2276374.9.A.G	1A	1A	136.522			TGCAGTGCAAGTGCATCCATGCATGCATGCATGCATCGATCCATGCAACACAAACGCACACGCTAACTG	BB	AA	AA	AA	AA	BB	AA	BB	BB	AA	AA	-	AA	AA	AA	AA	BB	BB	-	BB	AA	AA	BB	AA	AA	BB	BB	AA	BB	AA	BB	AA	AA	BB	AA	AA	BB	AA	BB	BB	BB	AA	AA
1096145.36.A.G	1A	1A	136.522	1A	532448231	TGCAGGGGCTCTGTCTAGAGAACTACGTACCCTACGAACGAATGACGTACCTACAGCCTATCGTATTCG	BB	AA	AA	AA	AA	BB	AA	BB	BB	AA	AA	-	AA	AA	AA	AA	BB	BB	BB	BB	-	AA	BB	AA	AA	BB	BB	AA	BB	AA	BB	AA	AA	BB	AA	AA	BB	AA	BB	BB	BB	AA	AA
1863632.7.T.C	1A	1A	136.522	1A	533216546	TGCAGTTTTGAATGTATGATATGATCGACCGTACCAGTGGCAGATGGGGACGCTTGTTTTTCCG	BB	AA	AA	AA	AA	BB	AA	BB	BB	AA	AA	-	AA	AA	AA	AA	BB	BB	BB	BB	-	AA	BB	AA	AA	BB	BB	AA	BB	AA	BB	AA	AA	BB	AA	AA	BB	AA	BB	BB	BB	AA	AA
1130394.58.A.G	1A	1A	136.523	1A	532652756	TGCAGCTGCTGTACGAGGTGCTGAGCGAACTGCTCGGTATGCCAGCGCCGAGGAAGAGAGTAGGAGCCT	BB	AA	AA	AA	AA	BB	AA	BB	BB	AA	AA	-	AA	AA	AA	AA	BB	BB	BB	BB	AA	AA	BB	-	AA	BB	BB	AA	BB	AA	BB	AA	AA	BB	AA	AA	BB	AA	BB	BB	BB	AA	AA
1094520.27.C.T	1A	1A	140.817			TGCAGGTGTCGCATGCACCTCTGGCGGCACATGGCCCGCCCCAGGCGGCACCG	AA	AA	AA	AA	AA	BB	AA	BB	BB	AA	AA	-	AA	AA	AA	AA	BB	BB	BB	BB	-	AA	BB	AA	AA	BB	BB	AA	BB	AA	BB	AA	AA	BB	AA	AA	BB	AA	BB	BB	BB	AA	AA
1110184.63.A.G	1A	1A	160.385	1A	542397990	TGCAGGTTACCTTTGAGAGCATTATCATCCGAAAAAGTCTTTTACGTTCGCGTTCCATGCACAACGCCA	AA	AA	AA	BB	AA	BB	BB	BB	BB	AA	AA	-	AA	AA	AA	AA	BB	AA	AA	BB	AA	AA	AA	AA	AA	BB	BB	AA	BB	AA	BB	BB	AA	BB	AA	AA	BB	AA	BB	AA	BB	AA	AA
4989169.29.A.G	1A	1A	164.435	1A	546649765	TGCAGGTCCATGGCATCCTTCACATCTCCATGAAGATGCCCTTGACGCCG	AA	AA	AA	AA	AA	BB	AA	BB	AA	AA	AA	-	AA	AA	AA	AA	BB	AA	AA	BB	AA	AA	AA	AA	AA	BB	BB	AA	BB	AA	BB	BB	AA	BB	AA	AA	BB	AA	BB	AA	BB	AA	AA
1108333.5.T.C	1A	1A	164.435	1A	546631535	TGCAGTGGGTGGGGGGGTTGGATGCGTCCACTTCTCCCCTCCTTGGGCCGTCCCCCGTGTCTCCGAGAT	AA	AA	AA	AA	AA	BB	AA	BB	AA	AA	AA	-	AA	AA	AA	AA	BB	AA	AA	BB	AA	AA	AA	AA	AA	BB	BB	AA	BB	AA	BB	BB	AA	BB	AA	AA	BB	AA	BB	AA	BB	AA	AA
4003695.8.T.A	1A	1A	164.435			TGCAGAGTTAGCCAGCCCAGCCG	AA	AA	AA	AA	AA	BB	AA	BB	AA	AA	AA	-	AA	AA	AA	AA	BB	AA	AA	BB	AA	AA	AA	AA	AA	BB	BB	AA	BB	AA	BB	BB	AA	BB	AA	AA	BB	AA	BB	AA	BB	AA	AA
1109244.34.C.T	1A	1A	164.435	1A	545761853	TGCAGCCAGATGTTGCTGCTAAGAACATCGCCGCCGATATGCTTGTGGCGTTGGGGCTGTTCCG	AA	AA	AA	AA	AA	BB	-	BB	AA	AA	AA	-	AA	AA	AA	AA	BB	AA	AA	BB	AA	AA	-	AA	AA	BB	BB	-	-	AA	-	BB	AA	BB	AA	AA	BB	AA	BB	AA	BB	AA	AA
1030952.31.C.G	1A	1A	167.172	1D	454115641	TGCAGATTCATCAGGCTACTAACCAGCAGAACGTAAATCCATAACACTAGCAGTCCAGTAATAACAGCG	AA	AA	AA	AA	AA	BB	AA	BB	AA	AA	AA	-	AA	AA	AA	AA	BB	AA	AA	BB	AA	AA	AA	AA	AA	BB	-	AA	BB	AA	BB	BB	AA	BB	AA	AA	AA	AA	BB	AA	BB	AA	AA
1115737.46.C.T	1A	1A	169.521	1A	550035891	TGCAGCATTGTTGCTGCAAATGACCTGTCTCTGGGTCTTGATTTTTCGGGCAAATGAGAGATCCGAGAT	AA	AA	AA	AA	AA	BB	AA	BB	AA	AA	AA	-	AA	AA	AA	AA	BB	AA	AA	BB	AA	AA	AA	AA	AA	BB	BB	AA	BB	AA	BB	BB	AA	BB	AA	AA	AA	AA	BB	AA	BB	AA	AA
1056700.68.C.A	1A	1A	169.521			TGCAGGAGAGAGAAAGAGAGAAACCCACCCAAGCCAGAGCCAGAGCCAGAGCCCGACGCCGCGTGCACC	AA	AA	AA	AA	AA	BB	AA	BB	AA	AA	AA	-	AA	AA	AA	AA	BB	AA	AA	BB	AA	AA	AA	AA	AA	BB	BB	AA	BB	AA	-	BB	AA	BB	AA	AA	AA	AA	BB	AA	BB	AA	AA
1027740.43.T.C	1A	1A	169.521	1A	568554980	TGCAGGTTATAATTGCCTCCTTTCGTCATTGGGTTCGTCAACATGGCCGTAACCGCGTGGTCTCGCGGG	AA	AA	AA	AA	AA	BB	AA	BB	AA	AA	AA	BB	AA	AA	AA	-	BB	AA	AA	BB	-	AA	AA	AA	AA	BB	BB	AA	BB	AA	BB	BB	AA	BB	AA	AA	AA	AA	BB	AA	BB	AA	AA
5323579.18.A.G	1A	1A	171.022			TGCAGCGCGAGAGAAAGAATGCGGTGGCCG	AA	AA	AA	AA	AA	BB	AA	-	AA	AA	AA	-	AA	AA	AA	-	BB	AA	AA	BB	AA	AA	AA	AA	AA	BB	BB	AA	BB	AA	BB	BB	AA	BB	AA	AA	AA	AA	BB	AA	BB	AA	AA
2264291.10.G.C	1A	1A	171.022	1A	560372439	TGCAGCCGAGGAGTCGAATTTAGTGGGCTGTTCGAGCCGCACCACTCATTCCG	AA	AA	AA	AA	AA	BB	AA	BB	AA	AA	AA	-	AA	AA	AA	AA	BB	AA	AA	BB	AA	AA	AA	AA	AA	BB	BB	AA	BB	AA	BB	BB	AA	BB	AA	AA	AA	AA	BB	AA	BB	AA	AA
5411640.44.T.G	1A	1A	171.022	1A	556231873	TGCAGCCGGCGGTGGTACGATCGGCTGGCGGAGGAGGCGGTGATTGTGGTGCGATGGTCGTGGGCCGAG	AA	AA	AA	AA	AA	BB	AA	BB	AA	AA	AA	-	AA	AA	AA	AA	BB	AA	AA	BB	AA	AA	AA	AA	AA	BB	BB	AA	BB	AA	BB	BB	AA	BB	AA	AA	AA	AA	BB	AA	BB	AA	AA
5411363.34.A.C	1A	1A	171.022			TGCAGCACACTACAGGGCCTTCGAACATGCTTGGAGAGATTGCTGTAGGTTACACTTCGCCGTCGTCGT	AA	AA	AA	AA	AA	BB	AA	BB	AA	AA	AA	-	-	AA	AA	-	BB	AA	AA	-	AA	-	AA	AA	AA	BB	BB	AA	BB	AA	BB	BB	AA	-	AA	AA	AA	AA	BB	-	BB	AA	AA
3570059.25.A.T	1A	1A	171.022	1A	549340777	TGCAGGGGACAAAGCGCCTCTGTGTAGCCGGTAAAAAGAGCACCG	AA	AA	AA	AA	AA	BB	AA	BB	AA	AA	AA	AA	AA	AA	AA	AA	BB	AA	AA	BB	AA	AA	AA	AA	AA	BB	BB	AA	-	AA	BB	BB	AA	BB	AA	AA	AA	AA	BB	AA	BB	AA	AA
985133.15.A.G	1A	1A	171.022	1A	566298855	TGCAGGTGACTCGTCAGTGAAGGGAAGAAAGAATAAGCAGTCTCTTTTCCCTATTAGAAACTGTAAGCC	AA	AA	AA	AA	AA	BB	AA	BB	AA	AA	AA	-	AA	AA	AA	BB	BB	AA	AA	BB	AA	AA	AA	AA	AA	BB	BB	AA	BB	AA	BB	BB	AA	BB	AA	AA	AA	AA	BB	AA	BB	AA	AA
3064684.37.T.C	1A	1A	171.022	1A	561833734	TGCAGGCTTCCCGCCGTCGTCCTCCCTCTCTTGCTAATGTGCCG	AA	AA	AA	AA	AA	BB	AA	BB	AA	AA	AA	-	AA	AA	AA	BB	BB	AA	AA	BB	AA	AA	AA	AA	AA	BB	BB	AA	BB	AA	BB	BB	AA	BB	AA	AA	AA	AA	BB	AA	BB	AA	AA
5363171.15.A.G	1A	1A	171.022			TGCAGATCAAGAAACAAGCAAGATCCCTGGCCG	AA	AA	AA	AA	AA	BB	AA	BB	AA	AA	AA	-	AA	AA	AA	-	BB	AA	AA	BB	AA	AA	AA	AA	AA	BB	BB	AA	BB	AA	BB	BB	AA	BB	AA	AA	AA	AA	BB	AA	BB	AA	AA
5411825.22.A.G	1A	1A	171.022	1A	571856529	TGCAGTTCTCGGCGTTCGGCTCACTGTCCAACGTCGGCGCCATGGTGGGGGCCATCGCCAGCGGGCAGA	AA	AA	AA	AA	AA	BB	AA	BB	AA	AA	AA	-	AA	AA	AA	-	BB	AA	AA	BB	AA	AA	AA	AA	AA	BB	BB	AA	BB	AA	BB	BB	AA	BB	AA	AA	AA	AA	BB	AA	BB	AA	AA
5412045.19.A.G	1A	1A	171.022			TGCAGCGGTTTTCGTTACGAATAATTTTGACCG	AA	AA	AA	AA	AA	BB	AA	BB	AA	AA	AA	-	AA	AA	AA	-	BB	AA	AA	BB	AA	AA	AA	AA	AA	BB	BB	AA	BB	AA	BB	BB	AA	BB	AA	AA	AA	AA	BB	AA	BB	AA	AA
1093136.65.T.C	1A	1A	171.022	1A	569748700	TGCAGTACATCTCCCGATGCAGCGACAAGAGCGGGTGCGCTGACGGCGGCACGCTCGCCCCGCCCTGCC	AA	AA	AA	AA	AA	BB	AA	BB	AA	AA	AA	-	AA	AA	AA	-	BB	AA	AA	BB	AA	AA	AA	AA	AA	BB	BB	AA	BB	AA	BB	BB	AA	BB	AA	AA	AA	AA	BB	AA	BB	AA	AA
1091861.32.A.G	1A	1A	171.022	1A	569528135	TGCAGACACACAGACAGCCTGGTCGGAACGGGACGGCGTCGGTTGGTCAAGATTTCGCCCCG	AA	AA	AA	AA	AA	BB	AA	BB	AA	AA	AA	-	AA	AA	AA	-	BB	AA	AA	BB	AA	AA	AA	AA	AA	BB	BB	AA	BB	AA	BB	BB	AA	BB	AA	AA	AA	AA	BB	AA	BB	AA	AA
2277999.42.T.C	1A	1A	171.022			TGCAGCTGCACTCGAAGCTTGGCCGCATCCCAGCTAGCAAGGTCGTCGTCCGCAAGCTCGGGCACATCT	AA	AA	AA	AA	AA	BB	AA	BB	AA	AA	AA	-	AA	AA	AA	-	BB	AA	AA	BB	AA	AA	AA	AA	AA	BB	BB	AA	BB	AA	BB	BB	AA	BB	AA	AA	AA	AA	BB	AA	BB	AA	AA
985057.66.A.G	1A	1A	171.022	1A	569265543	TGCAGTTCACTGTGTACTTGCCATCAATGGCTCTCTTCTTGGATAATAATTGGGAAGCCATCCGAGAAA	AA	AA	AA	AA	AA	BB	AA	BB	AA	AA	AA	-	AA	AA	AA	-	BB	AA	AA	BB	AA	AA	AA	AA	AA	BB	BB	AA	-	AA	BB	BB	AA	BB	AA	AA	AA	AA	BB	AA	BB	AA	AA
1110168.41.A.C	1A	1A	171.022	1B	664813491	TGCAGTGGTGGTGTTCTCATGCAGCCTTCCGTTCGCGAGGAAGATGGAAGATGAGGGCATTCCG	AA	AA	AA	AA	AA	BB	AA	BB	AA	AA	AA	-	AA	AA	AA	-	BB	AA	AA	BB	AA	AA	AA	AA	AA	BB	BB	AA	BB	AA	BB	BB	AA	BB	AA	AA	AA	AA	BB	-	BB	AA	AA
1125881.47.G.A	1A	1A	171.022	1A	573946401	TGCAGTTACGGATGGCAGTCATCTGGTCCATGAATCATGACAGAGGCGCCTGCTCCATAAACAGATTCA	AA	AA	AA	AA	AA	BB	AA	BB	AA	-	AA	-	AA	AA	AA	-	BB	AA	AA	BB	AA	AA	AA	AA	AA	BB	BB	AA	BB	AA	BB	BB	AA	BB	AA	AA	AA	AA	BB	AA	BB	AA	AA
4988910.15.T.C	1A	1A	171.022			TGCAGCAGGAGGCAGTAGCACAGGGCGCCG	AA	AA	AA	AA	AA	BB	AA	BB	AA	AA	AA	-	AA	AA	AA	AA	BB	AA	AA	BB	AA	AA	AA	AA	AA	BB	BB	AA	BB	AA	BB	BB	AA	BB	AA	AA	AA	AA	BB	AA	BB	AA	AA
14822429.25.T.A	1A	1A	171.022			TGCAGGGGACAAAGCGCCTCTGTGTTGCCG	AA	AA	AA	AA	AA	BB	AA	BB	AA	AA	AA	-	AA	AA	AA	AA	BB	AA	AA	BB	AA	AA	AA	AA	AA	BB	BB	AA	BB	AA	BB	BB	AA	BB	AA	AA	AA	AA	BB	AA	BB	AA	AA
5369710.7.G.C	1A	1A	171.022			TGCAGTTGGACTGCCTGTGCCG	AA	AA	AA	AA	AA	BB	AA	BB	AA	AA	AA	-	AA	AA	AA	AA	BB	AA	AA	BB	AA	AA	AA	AA	AA	BB	BB	AA	BB	AA	BB	BB	AA	BB	AA	AA	AA	AA	BB	AA	BB	AA	AA
1089724.40.A.C	1A	1A	171.022	1A	551723862	TGCAGAGGCACTTCTTCATCAACCAAACAAAGTATCAACCAAATGGTGTATGTCTACCGCTCGGCAGCC	AA	AA	AA	AA	AA	BB	AA	BB	AA	AA	AA	-	AA	AA	AA	AA	BB	AA	AA	BB	AA	AA	AA	AA	AA	BB	BB	AA	BB	AA	BB	BB	AA	BB	AA	AA	AA	AA	BB	AA	BB	AA	AA
1092374.41.G.A	1A	1A	171.022	1A	549161757	TGCAGCACCAGGTTTAGTAATGGCGCGTGAAGCGCCGATTAGGCACTGCCG	AA	AA	AA	AA	AA	BB	AA	BB	AA	AA	AA	-	AA	AA	AA	AA	BB	AA	AA	BB	AA	AA	AA	AA	AA	BB	BB	AA	BB	AA	BB	BB	AA	BB	AA	AA	AA	AA	BB	AA	BB	AA	AA
3021352.19.G.C	1A	1A	171.022	1A	556271950	TGCAGCGCATACATCCTCAGTTGATCTCACCTTGTCTCCG	AA	AA	AA	AA	AA	BB	AA	BB	AA	AA	AA	-	AA	AA	AA	AA	BB	AA	AA	BB	AA	AA	AA	AA	AA	BB	BB	AA	BB	AA	BB	BB	AA	BB	AA	AA	AA	AA	BB	AA	BB	AA	AA
3024760.26.A.G	1A	1A	171.022	1A	553297749	TGCAGTTGACCCGTCTAATAGTTGTGAACTTGGTCACGACCG	AA	AA	AA	AA	AA	BB	AA	BB	AA	AA	AA	-	AA	AA	AA	AA	BB	AA	AA	BB	AA	AA	AA	AA	AA	BB	BB	AA	BB	AA	BB	BB	AA	BB	AA	AA	AA	AA	BB	AA	BB	AA	AA
3020883.25.C.T	1A	1A	171.022			TGCAGGACATTTTACATTGCATACACTCCCTCTTGCCG	AA	-	AA	AA	AA	BB	AA	BB	AA	AA	AA	-	AA	AA	AA	AA	BB	AA	AA	BB	AA	AA	AA	AA	AA	BB	BB	AA	BB	AA	BB	BB	AA	BB	AA	AA	AA	AA	BB	AA	BB	AA	AA
4989038.36.T.C	1A	1A	171.022	1A	559262936	TGCAGCGCCACGGTCGAGGCTGGCGTGGAAGTACTCTATCGACGTGGGCGCGGGCGTGGTGGACGCCGA	AA	AA	AA	AA	AA	BB	AA	BB	AA	AA	AA	-	AA	AA	AA	AA	BB	AA	AA	BB	AA	AA	AA	AA	AA	BB	BB	AA	BB	AA	BB	BB	AA	BB	AA	AA	AA	AA	BB	AA	BB	AA	AA
1120021.56.C.A	1A	1A	171.022	1A	553413451	TGCAGAAATCCATCAATGCATCCGCTCTGAACTTTTGCTCCTGAACCAATGCTGGGCAGATGGGGATCC	AA	AA	AA	AA	AA	BB	AA	BB	AA	AA	AA	-	AA	AA	AA	AA	BB	AA	AA	BB	AA	AA	AA	AA	AA	BB	BB	AA	BB	AA	BB	BB	AA	BB	AA	AA	AA	AA	BB	AA	BB	AA	AA
1094064.13.C.T	1A	1A	171.022	1A	567223496	TGCAGCAGCGGAGCGAATGAGATGAGCAGGCGGTAGCGCGGGTGCATCGGGGTAGAGGTGACCGACGAC	AA	AA	AA	AA	AA	BB	AA	BB	AA	AA	AA	-	AA	AA	AA	BB	BB	AA	AA	BB	AA	AA	AA	AA	AA	BB	BB	AA	BB	AA	BB	BB	AA	BB	AA	AA	AA	AA	BB	AA	BB	AA	AA
1864148.28.G.C	1A	1A	171.022	1A	553805841	TGCAGAGTAGAAGGTCGATGAGGGAGCCGAAGGCGATGGAGACGGGGAAGAACCTGGCGCTGACGAACG	AA	AA	AA	AA	AA	BB	AA	BB	AA	AA	AA	-	AA	AA	AA	AA	BB	AA	AA	BB	AA	AA	AA	AA	AA	BB	BB	AA	BB	AA	BB	BB	AA	BB	AA	AA	AA	AA	BB	AA	BB	AA	AA
1094943.57.G.A	1A	1A	171.022	1A	559934066	TGCAGAACTCCTCCGACGAGAGCGCGACGGCCCAGGAGCGGCAGACGGCGCGGAAGCGGAGGATGGATC	AA	AA	AA	AA	AA	BB	AA	BB	AA	AA	AA	AA	AA	AA	AA	AA	BB	AA	AA	BB	AA	AA	AA	AA	AA	-	BB	AA	-	AA	-	BB	AA	BB	AA	AA	AA	AA	-	AA	-	AA	AA
1060436.7.C.A	1A	1A	171.022	1A	556809901	TGCAGTACGCACGCTGTGGCAATCACGAAAAGTTCTTGCGCGGTTCATATGTATTGGTGAGTGGAAATG	AA	AA	AA	AA	AA	BB	AA	BB	AA	AA	AA	AA	AA	AA	AA	AA	BB	AA	AA	BB	AA	AA	AA	AA	AA	BB	BB	AA	BB	AA	-	BB	AA	BB	AA	AA	AA	AA	BB	AA	BB	AA	AA
1013786.31.T.G	1A	1A	171.022	1A	569748765	TGCAGCGCCATGCAGCCGAGGCCCTTGCTGTTGCGGAGGGTGGGCAGCTTGGCCGATGCCCG	AA	AA	AA	AA	AA	BB	AA	BB	AA	AA	AA	-	AA	AA	AA	-	BB	AA	AA	BB	AA	AA	AA	AA	AA	BB	BB	AA	BB	AA	BB	BB	AA	BB	AA	AA	AA	AA	BB	AA	BB	AA	AA
2263451.33.A.G	1A	1A	171.022	1A	571155618	TGCAGTTTAGGAGCCCGAATCACTCGTATAGTCACGGGGCCATCATCTGGATAAATTGGCAGCAATCTA	AA	AA	AA	AA	AA	BB	AA	BB	AA	AA	AA	-	AA	AA	AA	-	BB	AA	AA	BB	AA	AA	AA	AA	AA	BB	BB	AA	BB	AA	-	BB	AA	BB	AA	AA	AA	AA	BB	AA	BB	AA	AA
4910967.63.G.C	1A	1A	171.022	1A	574232522	TGCAGCGCACAGCCATGCTCGCCTCCACCTCCTCCTCCTGGCGGCATCGCCTCCTCTTCGGCTGGCGGA	AA	AA	AA	AA	AA	BB	AA	BB	AA	AA	AA	-	AA	AA	AA	-	BB	AA	AA	-	AA	AA	AA	AA	AA	BB	-	-	BB	AA	BB	BB	AA	BB	AA	AA	AA	AA	BB	-	BB	AA	AA
3570150.27.A.T	1A	1A	171.022			TGCAGCCGACCCAGCGACCTGAAGACGAGGTTGAAGTCGTTCCCCG	AA	AA	AA	AA	AA	BB	AA	BB	AA	AA	AA	AA	AA	AA	AA	-	BB	-	AA	BB	AA	AA	AA	AA	AA	BB	BB	AA	BB	AA	-	BB	AA	BB	AA	AA	AA	AA	BB	AA	BB	AA	AA
3570150.8.A.G	1A	1A	171.022			TGCAGCCGACCCAGCGACCTGAAGACGAGGTTGAAGTCGTTCCCCG	AA	AA	AA	AA	AA	BB	AA	BB	AA	AA	AA	AA	AA	AA	AA	-	BB	AA	AA	BB	AA	AA	AA	AA	-	BB	BB	AA	BB	AA	-	BB	AA	BB	AA	AA	AA	AA	BB	AA	BB	AA	-
1148576.21.A.T	1A	1A	173.751	1A	576490886	TGCAGCTACCTCGTTCTCTCCAGGATTGATTTGCGCCAACGGAGGTGTCGCCG	AA	AA	AA	AA	AA	BB	AA	BB	AA	AA	AA	-	AA	AA	AA	-	BB	AA	AA	BB	AA	AA	AA	AA	AA	BB	AA	AA	BB	AA	BB	BB	AA	BB	AA	AA	AA	AA	BB	-	BB	AA	AA
997180.32.C.T	1A	1A	173.751	1A	577136721	TGCAGTCAATCGTCATTCAATTAAACTACTCCCTCTGTCCGACTAGCACGCGCTCTGGCGACTGCCATG	AA	AA	AA	AA	AA	BB	AA	BB	AA	AA	AA	-	AA	AA	AA	-	BB	AA	AA	BB	AA	AA	AA	AA	AA	BB	AA	AA	BB	AA	BB	BB	AA	BB	AA	AA	AA	AA	BB	AA	BB	AA	AA
2256474.34.C.T	1A	1A	173.751	1A	577136656	TGCAGCATAAGCTTGGGCTAACTGATAAACTAAACTCGATTGACAATCTGTCTTCGACGGCTCTGAACA	AA	AA	AA	AA	AA	BB	AA	BB	AA	AA	AA	-	AA	AA	AA	-	BB	AA	AA	BB	AA	AA	AA	AA	AA	BB	AA	AA	BB	AA	BB	BB	AA	BB	AA	AA	AA	AA	BB	AA	BB	AA	AA
1119289.51.C.G	1A	1A	181.881	1A	581741218	TGCAGAGGATGAGCAATTAGGCTTGGAAACGCACCTTCACTAAGTGAAATACTTCATAGTTAAAAGTAT	AA	AA	AA	AA	AA	BB	AA	BB	AA	AA	AA	-	AA	AA	AA	-	BB	AA	AA	BB	AA	AA	AA	AA	AA	AA	AA	AA	BB	AA	BB	BB	AA	BB	AA	AA	AA	AA	BB	-	BB	AA	AA
3064615.6.C.T	1A	1A	181.881			TGCAGACGCCGATGTGTCCACCATGACCATGTCACCG	AA	AA	AA	AA	AA	BB	AA	BB	AA	AA	AA	-	AA	AA	AA	-	BB	AA	AA	BB	AA	AA	AA	AA	AA	AA	AA	AA	BB	AA	BB	BB	AA	BB	AA	AA	AA	AA	BB	AA	BB	AA	AA
996385.7.C.G	1A	1A	184.873	1A	583394849	TGCAGGTCGGTGCATTCCTTCCCCAGATCCCACGCGCCTCCGCTCTGCTCCACGGTGGATCCAGCCGAG	AA	AA	AA	AA	AA	BB	AA	-	AA	AA	AA	-	AA	AA	AA	-	BB	AA	AA	AA	AA	AA	AA	AA	AA	AA	AA	AA	BB	AA	BB	BB	AA	BB	AA	AA	AA	AA	BB	AA	BB	AA	AA
1125323.58.T.G	1A	1A	187.763	1A	584318513	TGCAGCGTGTAGAGGCCAAATAACTTTGTGGAAGTACGTACATGCGGCGCGGTCGTTGTTGTGTCCGAC	AA	AA	AA	AA	AA	BB	AA	BB	AA	AA	BB	-	AA	AA	AA	-	BB	AA	AA	AA	AA	AA	AA	AA	AA	AA	AA	AA	BB	AA	BB	BB	AA	BB	AA	AA	AA	AA	BB	-	BB	AA	AA
1039623.53.G.A	1A	1A	190.131	1A	584732235	TGCAGGGATTTGTTGTAAGAAAACAGAGGATTTCTTGGGCTCAGCTGCCATATGTTGACTGGTGGATAT	-	AA	AA	AA	AA	BB	AA	BB	AA	AA	BB	-	AA	AA	AA	-	BB	AA	AA	AA	AA	AA	AA	AA	AA	AA	AA	AA	BB	AA	BB	BB	AA	BB	AA	AA	AA	AA	BB	AA	BB	AA	AA
1864628.23.C.G	1A	1A	190.131	1A	584747572	TGCAGGTGGCGCAGCCACAGCTTCTTGTCTTCGATGCTGTAGGCGGTGATGTTGTCTTGCCCACCAAGG	AA	AA	AA	AA	AA	BB	AA	BB	AA	AA	BB	-	AA	AA	AA	-	BB	AA	AA	AA	AA	AA	AA	AA	AA	AA	AA	AA	BB	AA	BB	BB	AA	BB	AA	AA	AA	AA	BB	AA	BB	AA	AA
3959313.22.A.G	1A	1A	190.131			TGCAGACGACGAACGGCGCGCCACCCTTCGTCGGCCG	AA	AA	AA	AA	AA	BB	AA	BB	AA	AA	BB	-	AA	AA	AA	-	BB	AA	AA	AA	AA	AA	AA	AA	AA	AA	AA	AA	BB	AA	BB	BB	AA	BB	AA	AA	AA	AA	BB	AA	BB	AA	AA
2259241.50.G.A	1A	1A	192.733			TGCAGTGTTGCGCGGCGAAGTCGAACAGGTGAGGCGTAAATGCAGAGATGGTCTGTGCCG	AA	AA	AA	AA	AA	BB	AA	BB	AA	AA	BB	-	AA	AA	AA	-	BB	AA	AA	AA	AA	AA	AA	AA	AA	AA	AA	AA	BB	AA	BB	BB	AA	BB	AA	AA	AA	AA	BB	AA	BB	AA	AA
1120903.35.A.C	1A	1A	195.431	1A	585810172	TGCAGTGCCTCGTCAAAGCGAATGCTACCACTGCCAAGCGCCTCTCCGTTGCCG	AA	AA	AA	AA	AA	BB	AA	BB	AA	AA	BB	-	AA	AA	AA	-	BB	AA	AA	AA	AA	AA	AA	AA	AA	AA	AA	AA	BB	AA	BB	BB	AA	BB	AA	AA	AA	AA	BB	AA	BB	AA	AA
1161276.17.C.T	1A	1A	195.431	1A	585944542	TGCAGATTCAACGGCCGCGACGGACACCATGGTGGCCTGCACGCGTGGTGGTTGACCTGAGCGAGCAAC	AA	AA	AA	AA	AA	BB	AA	BB	AA	AA	BB	-	AA	AA	AA	-	BB	AA	AA	AA	AA	AA	AA	AA	AA	AA	AA	AA	BB	AA	BB	BB	AA	BB	AA	AA	AA	AA	BB	AA	BB	AA	AA
3222498.16.A.G	1A	1A	197.902			TGCAGCGATGGTGGGCAGCCCGAGGTCGATGCAGCCG	AA	AA	AA	AA	AA	BB	AA	BB	AA	AA	BB	-	AA	AA	AA	-	BB	AA	AA	AA	AA	AA	AA	AA	AA	AA	AA	AA	BB	AA	BB	BB	AA	BB	AA	AA	AA	AA	BB	AA	BB	AA	AA
1093174.45.T.C	1A	1A	197.902	1A	586611465	TGCAGCGAACACACAACGCTTCTAAGCCAAGGAGATAAGACTAACTGTGACCTGAAGAAAGACGCATGG	AA	AA	AA	AA	AA	BB	AA	BB	AA	AA	BB	-	AA	AA	AA	-	BB	AA	AA	AA	AA	AA	AA	-	AA	AA	AA	AA	BB	AA	-	BB	AA	BB	AA	AA	AA	AA	BB	AA	-	AA	AA
3020917.35.G.A	1A	1A	200.688	1A	586900306	TGCAGATTTCTCCATGGGTATATTAATTCCCTGCTGTGTATCCG	AA	AA	AA	AA	AA	BB	AA	BB	AA	AA	BB	-	AA	AA	AA	-	BB	AA	AA	-	AA	AA	-	AA	AA	AA	AA	-	BB	AA	BB	BB	AA	BB	AA	AA	AA	AA	BB	AA	BB	AA	AA
1237869.47.A.G	1A	1A	204.291	1A	587773482	TGCAGCGTGTATGGCGCGGTGGTGCAGTGCTTGATCCCTCCATCCTCACGGTACAGACAGAATTCTGTG	AA	AA	AA	AA	AA	BB	AA	BB	AA	AA	BB	-	AA	AA	AA	-	BB	AA	AA	-	AA	AA	AA	AA	AA	AA	AA	BB	BB	AA	BB	BB	AA	BB	AA	AA	AA	AA	BB	AA	BB	AA	AA
1218555.50.G.A	1A	1A	204.291	5D	546511363	TGCAGCTTTTGCATGTCCCATGATGCATTTGTGGAGTTGATCAGCTCCGAGACATGCACCG	AA	AA	AA	AA	AA	BB	AA	BB	AA	AA	BB	-	AA	AA	AA	-	BB	AA	AA	AA	AA	AA	AA	AA	AA	AA	AA	BB	BB	AA	BB	BB	AA	BB	AA	AA	AA	AA	BB	AA	BB	AA	AA
1092148.48.A.G	1A	1A	206.766	1A	588215101	TGCAGGAAGTCGTCGTCGCTGTAGCCGTCCTTGAGCCTCTGGTTGAGCACCGCCATGAACCCCG	AA	AA	AA	AA	AA	BB	AA	BB	AA	AA	BB	-	AA	AA	AA	-	BB	AA	AA	AA	AA	AA	AA	AA	AA	AA	AA	BB	BB	AA	BB	BB	AA	BB	AA	AA	AA	AA	BB	AA	BB	AA	AA
3937948.16.G.C	1A	1A	206.766			TGCAGTACAGCGTCAAGACTGGGCGCCTGTACCG	AA	AA	AA	AA	AA	-	-	BB	AA	AA	BB	-	AA	AA	AA	-	-	AA	AA	AA	AA	AA	AA	AA	AA	AA	AA	BB	BB	AA	BB	-	AA	BB	AA	AA	AA	AA	-	AA	BB	AA	AA
1150205.49.G.C	1A	1A	206.766	1A	588310279	TGCAGGTGAGGCAGCTTTGGTTGAAGCGTGTTGATGGGGCGAGGCCTTGGAAGGAATTTGACATAAAAG	AA	AA	AA	AA	AA	BB	AA	BB	AA	AA	BB	-	AA	AA	AA	-	BB	AA	AA	AA	AA	AA	AA	AA	AA	AA	AA	BB	BB	AA	BB	BB	AA	BB	AA	AA	AA	AA	BB	AA	-	AA	AA
3023789.27.T.C	1A	1A	206.766	1A	587851546	TGCAGGGTTTTGAGAGAAGAACTGATCTCACCTTTCAGGGAAGACCG	AA	AA	AA	AA	AA	BB	AA	BB	AA	AA	BB	-	AA	AA	-	-	BB	AA	AA	AA	AA	AA	AA	AA	AA	AA	AA	BB	BB	AA	BB	BB	AA	BB	AA	AA	AA	AA	BB	-	BB	AA	AA
1057186.12.G.A	1A	1A	209.592	1A	588914797	TGCAGGTCTGGCGGGAGCAACGGTAAGGCCAGCAGCGTCGGTAGTCACGTCGGAGCTGCCTTCCATGGC	AA	AA	AA	AA	AA	BB	BB	BB	AA	AA	BB	-	AA	AA	AA	-	BB	AA	AA	AA	AA	AA	AA	AA	AA	AA	AA	BB	BB	AA	BB	BB	AA	BB	AA	AA	AA	AA	BB	AA	BB	AA	AA
1274604.57.C.T	1A	1A	212.749	1A	592377380	TGCAGTTTGGCTAAGCTAGCACTGTGCTATCTGATTTTTGGTTCAGGTAATTGTTGCCGCACTGTTCAC	AA	AA	AA	AA	AA	BB	BB	BB	AA	AA	BB	-	AA	AA	AA	-	AA	AA	AA	AA	AA	AA	AA	AA	AA	AA	AA	BB	BB	AA	BB	BB	AA	BB	AA	AA	AA	AA	BB	-	BB	AA	AA
992499.48.A.G	1A	1A	212.749	1A	592534492	TGCAGAGAAGTACAAGAGAGATTAGAGCCCTTGTAAACCAAGACTGTAACAGGCATATAGAACAATACC	AA	AA	AA	AA	AA	BB	BB	BB	-	AA	BB	-	-	AA	AA	-	AA	AA	AA	AA	AA	AA	AA	-	AA	AA	AA	BB	BB	AA	-	BB	-	BB	AA	-	AA	AA	BB	-	BB	AA	AA
3960898.7.T.C	1A	1A	215.738	1A	593222159	TGCAGGATGAGCATCTCGGCGACGGCGATGATGACCAGGAACATCATCCTGTTCTTGAGCACCCCGACC	AA	AA	AA	AA	AA	BB	BB	BB	AA	AA	BB	-	AA	AA	AA	-	AA	AA	AA	AA	AA	AA	AA	AA	AA	AA	AA	BB	BB	AA	BB	BB	AA	BB	AA	AA	AA	AA	BB	AA	BB	AA	AA
1224168.63.A.G	1A	1A	217.977	1A	594160187	TGCAGGTAAGAATTTGTTGGAGATAGCGTAGGTGCGTCAGGCTGAATCAAGGGAGCAGACGGTACAAGA	AA	AA	AA	AA	AA	BB	-	BB	AA	AA	-	BB	AA	AA	AA	-	AA	AA	AA	AA	AA	AA	AA	AA	AA	AA	AA	BB	-	AA	-	BB	AA	-	AA	AA	AA	AA	-	AA	BB	AA	AA
5579674.23.A.C	1A	1A	220.826	1D	494612302	TGCAGGAGCGTCTTCGCCCTCGAATCGCCGCCGCTCTGGGGGCTCGAGTCCGTCTGCGGCCGCCGCCCG	AA	AA	AA	AA	AA	BB	BB	BB	AA	AA	BB	BB	AA	AA	AA	-	AA	AA	AA	AA	AA	AA	AA	AA	AA	AA	AA	BB	BB	AA	BB	BB	AA	AA	AA	AA	AA	AA	BB	AA	BB	AA	AA
5579555.29.C.T	1A	1A	220.826	1A	594533556	TGCAGCAGATGCAGAGTCGAGAATATTAGCGGTGAGCACCCAAGGAAGAAAATCGATCCATTGGAAGGT	AA	AA	AA	AA	AA	BB	BB	BB	AA	AA	BB	BB	AA	AA	AA	-	AA	AA	AA	AA	AA	AA	AA	AA	AA	AA	AA	BB	BB	AA	BB	BB	AA	AA	AA	AA	AA	AA	BB	AA	BB	AA	AA
1862991.7.T.C	1A	1A	222.686			TGCAGCATGAGCTCGATGGCGTAGTGGGAAATGACCGTCTCGTCACGGAAGCCGACCTGCCACGCCTCA	BB	AA	AA	AA	AA	BB	BB	BB	AA	AA	BB	BB	AA	AA	AA	-	AA	AA	AA	AA	AA	AA	AA	AA	AA	AA	AA	BB	-	AA	BB	BB	AA	AA	AA	AA	AA	AA	BB	AA	-	AA	AA
4990916.47.T.C	1A	1A	222.686	1A	595500221	TGCAGCTGCTTGAGGATGCAAGGGTCTCGTATGAGCTCTGCCAGCGCTCACTCCACTGTGCTCGACGTC	BB	AA	AA	AA	AA	BB	BB	BB	AA	AA	BB	BB	AA	AA	AA	-	AA	AA	AA	AA	AA	AA	AA	AA	AA	AA	AA	BB	BB	AA	BB	BB	AA	AA	AA	AA	AA	AA	BB	AA	BB	AA	AA
4990112.45.C.T	1A	1A	222.686			TGCAGCACGAGCTCGATGGTGTAGTGGGAAATGACCGTCTCGTCACGGAAGCCGACCTGCCACGCCTCA	BB	AA	AA	AA	AA	BB	BB	BB	AA	AA	BB	BB	AA	AA	AA	-	-	AA	-	AA	AA	AA	AA	AA	AA	AA	AA	BB	-	AA	BB	BB	AA	AA	AA	-	AA	-	BB	AA	-	AA	AA
10984810.19.A.G	1B	1B	0			TGCAGCACATAACCAGCTAATTTTTTGGCGCACAGACGTGGGCAGTTATTTTCTTTGCCGCGTGCGTGC	AA	BB	BB	-	AA	BB	BB	BB	BB	BB	-	BB	BB	BB	BB	BB	-	AA	BB	BB	BB	BB	AA	AA	BB	BB	AA	AA	BB	AA	AA	BB	AA	AA	AA	-	AA	BB	AA	-	AA	AA	AA
5970430.17.T.A	1B	1B	1e-06	1B	3411076	TGCAGGGGTGGCCCTCTTGTCGTGCATTTAGTTGGCTAGTGAGTTGTTGGTGCATGCCTTGGTTGTTAG	AA	BB	BB	AA	AA	BB	BB	BB	BB	BB	AA	BB	BB	BB	BB	BB	BB	AA	BB	BB	BB	BB	AA	AA	BB	BB	AA	AA	BB	AA	AA	BB	AA	AA	AA	AA	AA	BB	AA	AA	AA	AA	AA
1767597.34.A.G	1B	1B	2e-06	1D	464300	TGCAGGATGAAGGGGAGAGGTGGGAGGTGGTCCAAGGGGTATGGGTGGAGATGCTATGCTACTCTGCCG	AA	BB	BB	AA	AA	BB	BB	BB	BB	BB	AA	BB	BB	BB	BB	BB	BB	AA	BB	BB	BB	BB	AA	AA	BB	BB	-	AA	BB	AA	AA	BB	AA	AA	AA	AA	AA	BB	AA	AA	AA	AA	AA
1863120.17.T.C	1B	1B	3e-06	1D	5268992	TGCAGAAATGATTGACTTCCTCCAATCCGTTTTAAATTTCGATGGAAATGAATAACTCATATTATAGTC	AA	BB	BB	AA	AA	BB	BB	BB	BB	BB	AA	BB	BB	BB	BB	BB	-	AA	BB	BB	BB	BB	AA	AA	BB	BB	AA	AA	BB	AA	-	BB	AA	AA	AA	AA	AA	BB	AA	AA	AA	AA	AA
4989005.18.C.T	1B	1B	4e-06			TGCAGCTGCGTGCCATCCCGCTCCATCGATGGACCG	AA	-	-	-	AA	BB	BB	-	BB	-	AA	BB	BB	BB	BB	-	BB	AA	BB	BB	BB	-	AA	-	-	BB	-	-	BB	AA	AA	-	AA	-	AA	AA	AA	BB	AA	AA	AA	AA	AA
6048592.8.C.T	1B	1B	5e-06			TGCAGCTGCGTGCCATCCTGCTCCATGGATGGACCG	AA	BB	BB	AA	AA	BB	BB	BB	BB	BB	AA	BB	BB	BB	BB	BB	BB	AA	BB	BB	BB	BB	AA	AA	BB	BB	AA	AA	BB	AA	AA	BB	AA	AA	AA	AA	AA	BB	AA	AA	AA	AA	AA
3946763.6.G.T	1B	1B	6e-06	1A	7528868	TGCAGTGCACCTGTGTTCGAGGAGTTTCTTCCGAGAGTTCCAATGGCGGAGCTGGTGGCCGCCATGGCC	AA	BB	BB	AA	AA	BB	BB	BB	BB	BB	AA	BB	BB	BB	BB	-	BB	AA	BB	BB	BB	BB	AA	AA	BB	BB	-	AA	BB	AA	AA	BB	AA	AA	AA	AA	AA	BB	AA	AA	AA	AA	AA
6048592.30.G.A	1B	1B	7e-06			TGCAGCTGCGTGCCATCCTGCTCCATGGATGGACCG	AA	BB	BB	AA	AA	BB	BB	BB	BB	BB	AA	BB	BB	BB	BB	BB	BB	AA	BB	BB	BB	BB	AA	AA	BB	BB	AA	AA	BB	AA	AA	BB	AA	AA	AA	AA	AA	BB	AA	AA	AA	AA	AA
1229677.66.A.G	1B	1B	8e-06			TGCAGCTGCTCATGGCAGCTCCGATGGCCATGGCCCGCTCACCGTCGGCTCTAGAGGAGATGGCGCACA	AA	BB	BB	AA	AA	BB	BB	BB	BB	BB	AA	BB	BB	BB	BB	BB	BB	AA	BB	BB	BB	BB	AA	AA	BB	BB	AA	AA	BB	AA	AA	BB	AA	AA	AA	AA	AA	BB	AA	AA	AA	AA	AA
1091306.5.C.A	1B	1B	3.34043	1B	7200915	TGCAGCGAAACTGCTGTTGACCCTGTTCGGTTGTACACACCCGAAGGAAAGCAGCAGTAAAAAAAACAA	AA	BB	BB	AA	AA	BB	BB	BB	BB	BB	AA	BB	BB	BB	BB	BB	BB	AA	BB	BB	BB	BB	AA	AA	BB	BB	AA	AA	BB	AA	AA	BB	AA	AA	AA	AA	AA	BB	AA	AA	AA	AA	AA
7940574.43.C.G	1B	1B	3.34043			TGCAGTTGCTGTTCGCCGCTGGTGCCTGGGCGTTGATGTTGTTCGTCACTATGGACAAACCAGTGCGCG	AA	BB	BB	AA	AA	BB	BB	BB	BB	BB	AA	BB	BB	BB	BB	BB	BB	AA	BB	BB	BB	BB	AA	AA	BB	BB	AA	AA	BB	AA	AA	BB	AA	AA	-	AA	AA	BB	AA	AA	AA	AA	AA
987678.46.G.A	1B	1B	3.34043			TGCAGATAGGCTACATTAAGAATCCTATCCTCTTGTAGTCTCGTTCGCAGTGGAAATGTCCAGCATCTC	AA	BB	BB	AA	AA	BB	BB	BB	BB	BB	AA	BB	BB	BB	BB	BB	BB	AA	BB	BB	BB	BB	AA	AA	BB	BB	AA	AA	BB	AA	AA	BB	AA	AA	AA	AA	AA	BB	AA	AA	AA	AA	AA
1091033.8.C.T	1B	1B	10.3663	1B	10203477	TGCAGTCCCCCCAAGCGTTGTATGCCACTAGGAAACTTGACCCCACGTGTGCTTAAATCTTCTGGTGTG	AA	BB	BB	AA	AA	BB	BB	BB	BB	BB	AA	BB	BB	BB	BB	BB	BB	AA	BB	BB	BB	BB	AA	AA	BB	BB	BB	AA	BB	AA	AA	BB	AA	-	AA	AA	AA	BB	AA	AA	AA	AA	AA
4910862.45.T.C	1B	1B	21.8401	1B	17494430	TGCAGGCGGTCGAGAGGCTCCGCAGCAGAGTCGCGGCGTGGCTCGTCAGTGCCTAGCTGTACAAAACGA	AA	AA	AA	AA	AA	BB	BB	AA	BB	BB	AA	BB	BB	BB	BB	BB	BB	AA	BB	BB	BB	BB	AA	BB	BB	BB	BB	AA	BB	AA	AA	AA	AA	BB	AA	AA	AA	BB	AA	AA	AA	AA	AA
1022291.68.A.G	1B	1B	24.6356	1A	13943207	TGCAGTACAGGAAGCAGTTCCTGAGATCACCTGGCAAGTCATGGTAGCTCAGATTAAGTATAGCTTGGA	AA	AA	-	AA	AA	BB	BB	AA	BB	BB	AA	BB	-	BB	BB	BB	AA	AA	-	BB	BB	BB	AA	BB	-	BB	BB	AA	BB	AA	AA	AA	AA	BB	-	AA	AA	BB	AA	-	AA	AA	AA
14822694.10.T.C	1B	1B	24.6356			TGCAGCTTGCTGATTCCTTTCGGGCCG	AA	AA	AA	AA	AA	BB	BB	AA	BB	-	AA	BB	-	BB	-	BB	AA	AA	-	BB	BB	BB	AA	-	BB	BB	BB	AA	-	AA	AA	AA	AA	-	AA	AA	AA	BB	AA	AA	AA	AA	AA
5325198.5.G.C	1B	1B	28.0615			TGCAGGTTCCCTATCTCAGCCG	-	AA	AA	AA	AA	BB	BB	-	BB	-	AA	BB	BB	-	-	BB	-	AA	BB	BB	BB	BB	AA	BB	BB	BB	BB	AA	BB	-	AA	AA	AA	BB	AA	AA	AA	BB	-	-	AA	AA	AA
7487823.23.G.A	1B	1B	32.9213	1B	20588387	TGCAGGTGCGTACAGCGAGATCCGTTTACAAGGATGAGATGTCATTGGTCTAAAAGATAGGCCTCTGAA	AA	AA	AA	AA	AA	BB	BB	AA	BB	AA	AA	BB	BB	-	-	BB	BB	AA	BB	BB	BB	BB	AA	BB	BB	BB	-	AA	BB	AA	AA	AA	AA	BB	AA	AA	AA	BB	AA	AA	AA	AA	AA
5325250.22.A.C	1B	1B	32.9213			TGCAGGGGGTGGCCCTGAGCACAGCCG	AA	AA	AA	AA	AA	BB	BB	AA	BB	AA	AA	BB	BB	-	-	BB	BB	AA	BB	BB	BB	BB	AA	BB	BB	BB	BB	AA	BB	AA	AA	AA	AA	BB	AA	AA	AA	BB	-	-	AA	AA	AA
7487823.18.G.A	1B	1B	32.9213	1B	20588387	TGCAGGTGCGTACAGCGAGATCCGTTTACAAGGATGAGATGTCATTGGTCTAAAAGATAGGCCTCTGAA	-	-	AA	AA	AA	BB	BB	AA	BB	AA	-	BB	BB	BB	-	BB	BB	AA	BB	BB	BB	BB	AA	BB	BB	BB	-	AA	BB	AA	AA	AA	-	BB	AA	AA	-	BB	AA	-	AA	-	AA
1000211.30.G.A	1B	1B	32.9213	1B	20861075	TGCAGGCGCTCCCATCAGAATTAAGAAAACGAACAAGCTCAGTCGTCGGTGTATTCAACCCCG	-	AA	AA	-	AA	BB	BB	AA	BB	AA	AA	BB	BB	-	-	BB	BB	AA	BB	BB	BB	BB	AA	BB	BB	BB	BB	AA	-	AA	AA	AA	AA	BB	AA	AA	AA	BB	AA	AA	AA	AA	AA
14583231.9.T.C	1B	1B	35.4254			TGCAGGTATTGGTCGAACTATATATCACATGGCCGGCCG	AA	AA	AA	AA	AA	BB	BB	AA	BB	AA	AA	BB	BB	-	-	BB	-	AA	BB	BB	BB	BB	AA	BB	BB	BB	BB	AA	BB	AA	-	AA	AA	BB	AA	-	AA	BB	AA	AA	AA	AA	AA
1264502.43.A.G	1B	1B	35.4254	1B	19499155	TGCAGGCTGCGGACGCAGGCGCGCGAGCCAGGGCGGTGAGAAGATCGTTCGGAGGGCGCATGTTGACCG	AA	AA	AA	AA	AA	BB	BB	AA	BB	AA	AA	BB	BB	-	-	BB	BB	AA	BB	BB	BB	BB	AA	BB	BB	BB	BB	AA	BB	AA	AA	AA	AA	BB	AA	AA	AA	BB	AA	AA	AA	AA	AA
1115814.25.G.C	1B	1B	47.8391	1B	29892291	TGCAGACGCTGCTCATCCTGCTCCTGAGCCGCGTGCTCGCCCTGCTCCTCCGCCCGCTCCGCCAGCCCA	AA	AA	AA	BB	AA	BB	BB	AA	BB	AA	AA	BB	BB	-	-	AA	BB	AA	BB	BB	-	BB	AA	BB	AA	BB	BB	AA	BB	AA	AA	AA	AA	BB	AA	AA	AA	BB	AA	AA	AA	AA	AA
1164559.16.C.T	1B	1B	51.4218	1B	30335556	TGCAGCTCGAAGAAGCCATGCTGGATGCCAGCGATCTTGAACGCCTCGGCTGCGTTAACCTTGCTGCCG	AA	AA	AA	BB	AA	BB	BB	AA	BB	AA	AA	BB	BB	-	-	AA	BB	AA	BB	BB	-	BB	AA	BB	AA	BB	BB	BB	BB	AA	-	AA	AA	BB	AA	AA	AA	BB	AA	AA	AA	AA	AA
14822431.28.C.G	1B	1B	62.5482	1B	48689220	TGCAGGGGGAACTGGTGATCGCGCGCTACCACTCTAGCAACCATGTCCG	AA	AA	AA	BB	AA	BB	BB	AA	BB	AA	AA	BB	BB	-	-	AA	BB	AA	BB	BB	-	AA	AA	BB	AA	BB	BB	BB	BB	AA	AA	AA	AA	BB	AA	AA	BB	BB	AA	AA	BB	AA	BB
4407614.22.G.C	1B	1B	62.5482			TGCAGAGGAGGAGGCACCCGTTGCGGCAGTCCCG	AA	AA	AA	BB	AA	BB	BB	AA	BB	AA	AA	BB	BB	-	-	AA	BB	AA	BB	BB	-	AA	AA	BB	AA	BB	BB	BB	-	AA	AA	AA	AA	BB	AA	AA	BB	BB	AA	AA	BB	AA	BB
3957324.20.C.A	1B	1B	62.5482	1B	51243488	TGCAGGGGGTCGCTCGTGGGCGTGAGCGAATGCGAGGGAGTAAATCCG	AA	AA	AA	BB	AA	BB	BB	AA	BB	AA	AA	BB	BB	-	-	AA	BB	AA	BB	BB	-	AA	AA	BB	AA	BB	BB	BB	BB	AA	AA	AA	AA	BB	AA	AA	BB	BB	AA	AA	BB	AA	BB
1130298.35.C.T	1B	1B	62.5482			TGCAGCTCAAACGCAAAGCATTTCCACCCTATTTCCACTTACCTCGCACTCGCAGGGAGACAGGGAGCC	AA	AA	AA	BB	AA	BB	BB	AA	BB	AA	AA	BB	BB	-	-	AA	BB	AA	BB	BB	-	AA	AA	BB	AA	BB	BB	BB	BB	AA	AA	AA	AA	BB	AA	AA	BB	BB	AA	AA	-	AA	BB
1078006.15.G.A	1B	1B	62.5482	1B	49832471	TGCAGCCATCCTCGCGGTCGGCACGGCGAACCCGCCCAATTGCGTGTCCCAGGAGGAGTACCCG	AA	AA	AA	BB	AA	BB	BB	AA	BB	AA	AA	BB	BB	-	-	AA	BB	AA	BB	BB	-	AA	AA	BB	AA	BB	BB	BB	BB	AA	AA	AA	AA	BB	AA	AA	BB	BB	AA	AA	BB	AA	BB
4993501.10.C.G	1B	1B	62.5482	1D	32517239	TGCAGGAGGCCTCGTGCGGCGCGGTGCGTGCCATCTTCCGCCGCCTGCTCGCCTGCACCACCACCGTCG	AA	AA	AA	BB	AA	BB	BB	AA	BB	AA	AA	BB	BB	-	AA	AA	BB	AA	BB	BB	-	AA	AA	BB	AA	-	BB	BB	BB	AA	AA	AA	AA	BB	-	AA	BB	BB	AA	AA	BB	AA	BB
989222.43.T.C	1B	1B	62.5482	1B	51639907	TGCAGTCCAGGCAAAAGGTAAACGAGGTCCTTCTCTGAATTCATCTCGCAGACGCCATCTATTGTTTGA	AA	AA	AA	BB	AA	BB	BB	AA	BB	AA	AA	BB	BB	BB	-	AA	BB	AA	BB	BB	BB	AA	AA	BB	AA	BB	BB	BB	BB	AA	AA	AA	AA	BB	AA	AA	BB	BB	AA	AA	BB	AA	BB
7350920.13.A.T	1B	1B	62.5482			TGCAGGTTTTTCAATATTGGGCCG	AA	AA	AA	BB	AA	BB	BB	AA	BB	AA	AA	BB	BB	-	-	AA	BB	AA	BB	BB	AA	AA	AA	BB	AA	BB	BB	BB	BB	AA	AA	AA	AA	BB	AA	AA	BB	BB	AA	AA	BB	AA	BB
1104558.33.C.G	1B	1B	62.5482	1B	50601324	TGCAGGTCAACACGGCCTCCTGCCTTCTTTCTCCATCATCGTTCTCCCTAGCCCG	AA	AA	AA	BB	AA	BB	BB	AA	BB	AA	AA	BB	BB	-	-	AA	BB	AA	BB	BB	-	AA	AA	BB	AA	BB	BB	BB	BB	AA	AA	AA	AA	BB	AA	AA	BB	BB	AA	AA	BB	AA	BB
1093590.45.G.T	1B	1B	62.5482			TGCAGCAGGTGGTGGCCGCACAAATATCTCGTCTGCGCCAACAGAGCCCCG	AA	AA	AA	BB	AA	BB	BB	AA	BB	AA	AA	BB	BB	-	-	AA	BB	AA	BB	BB	-	AA	AA	BB	AA	BB	BB	BB	BB	AA	AA	AA	AA	BB	AA	AA	BB	BB	AA	AA	BB	AA	BB
3064462.6.G.C	1B	1B	62.5482	1B	51907889	TGCAGCGATCCTTTTTTGGATAGCTTCGCGGGTCTCCTGCTCCTTCCG	AA	AA	AA	BB	AA	BB	BB	AA	BB	AA	AA	BB	BB	-	-	AA	BB	AA	BB	BB	-	AA	AA	BB	AA	BB	BB	BB	BB	AA	AA	AA	AA	BB	AA	AA	BB	BB	AA	AA	BB	AA	BB
3024477.14.G.A	1B	1B	62.5482			TGCAGAATTATCTGGACGACAAGGTTTATCTGGAGGAGCCG	AA	AA	AA	BB	AA	BB	BB	AA	BB	AA	AA	BB	BB	-	-	AA	BB	AA	BB	BB	-	AA	AA	BB	AA	BB	BB	BB	BB	AA	AA	AA	AA	BB	AA	AA	BB	BB	AA	AA	-	AA	BB
1019670.36.G.A	1B	1B	62.5482	1D	32116286	TGCAGCAAGGACATGCTCACCCTTTTCTGATATGGAGTACTCAACAAGTGGGTCTGCCCG	AA	AA	AA	BB	AA	BB	BB	AA	BB	AA	AA	BB	BB	-	-	AA	BB	AA	BB	BB	-	AA	AA	BB	AA	BB	BB	BB	BB	AA	AA	AA	AA	BB	AA	AA	BB	BB	AA	AA	BB	AA	BB
3023113.29.T.G	1B	1B	66.0976	1B	57930362	TGCAGTACATGGCAGCATGCCTCCTCAAGTAGCTCTCGCCG	AA	AA	AA	BB	AA	BB	BB	AA	BB	AA	AA	BB	BB	-	-	AA	BB	AA	BB	BB	-	AA	AA	BB	AA	BB	BB	BB	BB	AA	AA	AA	AA	-	AA	AA	BB	BB	AA	AA	BB	AA	-
7354135.5.G.T	1B	1B	66.0976			TGCAGGCTGGCTTACTTCAACGCACCG	AA	AA	AA	BB	AA	BB	BB	AA	BB	AA	AA	BB	BB	-	-	AA	BB	AA	BB	BB	-	AA	AA	BB	AA	BB	BB	BB	BB	AA	AA	AA	AA	-	AA	AA	BB	BB	AA	AA	BB	AA	BB
2278550.68.A.G	1B	1B	70.0849	1B	91166422	TGCAGCCATGACCGACGACGAGAGCTCGAAGATGCAGCCATGGAGGATAGATTGACCTCAGAAACGTGA	AA	AA	AA	BB	AA	BB	BB	AA	BB	AA	AA	BB	BB	-	-	AA	BB	AA	BB	BB	-	AA	AA	BB	AA	-	BB	BB	BB	-	AA	AA	AA	-	-	AA	BB	BB	AA	AA	BB	AA	BB
1020503.44.C.A	1B	1B	70.0849	6B	716405831	TGCAGGTTCGTAGGTAACAGGCGCGCCGCCCAGCGCACACCTCGCCCACCTTGCCGCCG	AA	AA	AA	BB	AA	BB	BB	AA	BB	AA	AA	BB	BB	-	-	AA	BB	AA	BB	BB	-	AA	AA	BB	AA	BB	BB	BB	BB	AA	AA	AA	AA	-	AA	AA	BB	BB	AA	AA	BB	AA	BB
7353368.37.C.T	1B	1B	70.0849	1B	77047406	TGCAGCAGCGAAATCCAGACGAACTTACCCGGAGTGTCCGTCCATCCACAGAGAAAATCAAAACCCGAG	-	AA	AA	BB	AA	BB	BB	AA	BB	AA	AA	BB	BB	AA	-	AA	BB	AA	-	BB	-	AA	AA	BB	AA	BB	BB	-	-	AA	AA	AA	AA	AA	-	AA	BB	BB	AA	-	BB	AA	BB
2255150.56.C.A	1B	1B	70.0849	1B	92677923	TGCAGACTGCTGTTGGGCTGTGAAAATATGAGAATCGAAGGCCCAATTGATTTTTGCCCG	AA	AA	AA	BB	AA	BB	BB	-	BB	AA	AA	BB	BB	-	-	AA	BB	AA	BB	BB	-	AA	AA	BB	AA	BB	BB	BB	BB	AA	AA	AA	AA	-	AA	AA	BB	BB	AA	AA	BB	AA	BB
3023898.34.T.C	1B	1B	70.0849			TGCAGTTGGTTAGTTGTTGTGCCGCCTCACTTTTTGACCG	AA	AA	AA	BB	AA	BB	BB	AA	BB	AA	AA	BB	BB	-	-	AA	BB	AA	BB	BB	-	AA	AA	BB	AA	BB	BB	BB	BB	AA	AA	AA	AA	-	AA	AA	BB	BB	AA	AA	BB	AA	BB
3022990.33.A.T	1B	1B	70.0849			TGCAGCACCCATTACATGGGCCAGGCCCAAGATATGACCG	AA	AA	AA	BB	AA	BB	BB	AA	BB	AA	AA	BB	BB	-	-	AA	BB	AA	BB	BB	-	AA	AA	BB	AA	BB	BB	BB	BB	AA	AA	AA	AA	-	AA	AA	BB	BB	AA	AA	BB	AA	BB
1003611.20.A.T	1B	1B	70.0849	1B	95171338	TGCAGCTGCCGCCATGTTGCATCCGCCGCAGACTACTGCTGCTACCTGGCTACCTTCCCGCTCCCGCCG	AA	AA	AA	BB	AA	BB	BB	AA	BB	AA	AA	BB	BB	-	-	AA	BB	AA	BB	BB	-	AA	AA	BB	AA	BB	BB	BB	BB	AA	AA	AA	AA	-	AA	AA	BB	BB	AA	AA	-	AA	BB
4910323.27.C.A	1B	1B	73.0333	1D	57582091	TGCAGGGGAGCTTCAGGATCGACGCGGCGCTGAACGTGGCGGCGGGCGCCGCCAAGGAGAAGGACAGGG	AA	AA	BB	BB	AA	BB	BB	AA	BB	AA	AA	BB	BB	-	-	AA	BB	AA	BB	BB	-	AA	AA	BB	AA	BB	BB	BB	BB	AA	AA	AA	AA	-	AA	AA	BB	BB	AA	AA	BB	AA	BB
2266736.48.C.G	1B	1B	73.0333	1B	96093103	TGCAGAGTTTGTTGCTGCTCCAAATCCTCTGCTTCGACAACTAGCCAACCTACACGTAGCTACTGCCGA	AA	AA	BB	BB	AA	BB	BB	AA	BB	AA	AA	BB	BB	-	-	AA	BB	AA	BB	BB	-	AA	AA	BB	AA	BB	BB	BB	BB	AA	AA	AA	AA	-	AA	AA	BB	BB	AA	AA	BB	AA	BB
4410247.26.G.A	1B	1B	83.6041			TGCAGCATAAACTCCTCCTCGTCGCCGCCTCCG	AA	AA	BB	BB	AA	BB	BB	AA	BB	AA	AA	BB	BB	-	-	AA	AA	AA	BB	AA	-	AA	AA	BB	BB	BB	BB	BB	BB	AA	AA	AA	AA	-	AA	BB	BB	BB	AA	BB	BB	AA	BB
1077116.21.C.T	1B	1B	83.6041	1B	120686760	TGCAGAACGCCATGCCGTGCACGTGTGGCCATCGTGTGGATGGACATGTCAGAAGGGCGAAGCCATGGA	AA	AA	BB	BB	AA	BB	BB	AA	BB	AA	AA	BB	BB	-	-	AA	AA	-	BB	AA	-	AA	AA	BB	BB	BB	BB	BB	BB	AA	AA	AA	AA	AA	AA	BB	BB	BB	AA	BB	BB	AA	BB
7339582.18.C.T	1B	1B	83.6041	1B	115457457	TGCAGCCGCCCAAGGAGTCGCCCGCCGCGGTATCCGCATCCCGTCCTCCGGCACCGCCG	AA	AA	BB	BB	AA	BB	BB	AA	BB	AA	AA	BB	BB	-	BB	AA	AA	AA	BB	-	-	AA	AA	BB	BB	-	BB	BB	BB	AA	AA	AA	AA	AA	AA	BB	BB	BB	-	BB	BB	AA	BB
7333849.25.A.G	1B	1B	83.6041			TGCAGGCGACGGGGCGGTGAGCGCGACCTCCGGTGGCTCCG	AA	AA	BB	BB	AA	BB	BB	AA	BB	AA	AA	BB	BB	-	-	AA	AA	AA	BB	-	-	AA	AA	BB	BB	BB	BB	BB	BB	AA	AA	AA	-	-	AA	BB	BB	BB	AA	BB	BB	AA	BB
1073522.29.C.T	1B	1B	83.6041	1B	143171097	TGCAGAAAAGGTGCCCAATACATATAGAGCGTGGACATCTAGAGCTTTGCATATGCATCCTGCCTAGAT	AA	AA	BB	BB	AA	BB	BB	AA	BB	AA	AA	BB	BB	BB	-	AA	AA	AA	BB	AA	-	AA	AA	BB	BB	BB	BB	BB	BB	AA	AA	AA	AA	BB	AA	BB	BB	BB	AA	BB	-	AA	BB
1393321.58.C.T	1B	1B	83.6041	1B	127213801	TGCAGGACCACGACCACACCGTCCACTCCCTCATCACCATGTACTCCAACCTCGGCCGCCCCCGCGCCG	AA	AA	BB	BB	AA	BB	BB	AA	BB	AA	AA	BB	BB	-	-	AA	AA	AA	BB	AA	-	AA	AA	BB	BB	BB	BB	BB	BB	AA	AA	AA	AA	-	AA	BB	BB	BB	AA	BB	BB	AA	BB
12775735.8.A.G	1B	1B	83.6041			TGCAGCAGAGCGCTGGGCGGAGAAGAGACCGAGAGGGCCG	AA	AA	BB	BB	AA	BB	-	AA	BB	AA	AA	-	BB	-	-	AA	AA	AA	BB	AA	-	AA	AA	BB	BB	BB	BB	BB	BB	AA	AA	AA	AA	-	AA	BB	BB	BB	AA	BB	BB	AA	BB
1203157.8.T.C	1B	1B	83.6041	1B	113773106	TGCAGGTGTGGCTTTGGCCCTGGAATTCATGGACATGCGCTTCCCTCCCCTGTCCATGGTTGTCCAGCG	AA	AA	BB	BB	AA	BB	BB	AA	BB	AA	AA	BB	BB	-	-	AA	AA	AA	BB	AA	AA	AA	AA	BB	BB	BB	BB	BB	BB	AA	AA	AA	AA	-	AA	BB	BB	BB	AA	BB	BB	AA	BB
1091354.41.A.G	1B	1B	83.6041	1B	121487063	TGCAGGAAGTACCGAAACAGTACGAGCGCTTGCCGCGGGCGATGCAGGGGAACCTCATGGCCG	AA	AA	BB	BB	AA	BB	BB	AA	BB	AA	AA	BB	BB	-	-	AA	AA	AA	BB	AA	-	AA	AA	BB	BB	BB	BB	BB	BB	AA	AA	AA	AA	-	AA	BB	BB	BB	AA	BB	BB	AA	BB
979302.42.G.A	1B	1B	83.6041	1B	129091488	TGCAGCAAAGATTCATTTTGTTGTTGACATGTGCAGTCAAGGGCACAAACCGTAGAACATACCG	AA	AA	BB	BB	AA	BB	BB	AA	BB	AA	AA	BB	BB	-	-	AA	AA	AA	BB	AA	-	AA	AA	BB	BB	BB	BB	BB	BB	AA	AA	AA	AA	-	AA	BB	BB	BB	AA	BB	BB	AA	BB
1119910.18.C.T	1B	1B	83.6041	1B	115457457	TGCAGCCGCCCAAGGAGTCGCCCGCCGCGGTATCCGCATCCCGTCCTCCG	AA	AA	BB	BB	AA	BB	BB	AA	BB	AA	AA	BB	BB	-	-	AA	AA	AA	BB	AA	-	AA	AA	BB	BB	BB	BB	BB	BB	AA	AA	AA	AA	-	AA	BB	BB	BB	AA	BB	BB	AA	BB
3954491.26.A.G	1B	1B	83.6041	1B	120029542	TGCAGCAGGACGCCCCGCACGGCGGCAGGGAGCTCCTCCGACTCCG	AA	AA	BB	BB	AA	BB	BB	AA	BB	AA	AA	BB	BB	-	-	AA	AA	AA	BB	AA	-	AA	AA	BB	BB	BB	BB	BB	BB	AA	AA	AA	AA	-	AA	BB	BB	BB	AA	BB	BB	AA	BB
4989476.25.G.A	1B	1B	83.6041			TGCAGGCGACGGGGCGGTGAGCGCGGCCTCCG	AA	AA	BB	BB	AA	BB	BB	AA	BB	AA	AA	BB	BB	-	-	AA	AA	AA	BB	AA	-	AA	AA	BB	BB	BB	BB	BB	BB	AA	AA	AA	AA	-	AA	BB	BB	BB	AA	BB	BB	AA	BB
7337371.18.T.C	1B	1B	83.6041			TGCAGGCTGGGAAGCACGTGAGGGGATGGCACGCCG	AA	AA	BB	BB	AA	BB	BB	AA	BB	AA	AA	BB	BB	-	-	AA	AA	AA	BB	AA	-	AA	AA	BB	BB	BB	BB	BB	BB	AA	AA	AA	AA	-	AA	BB	BB	BB	AA	BB	BB	AA	BB
3064902.33.G.A	1B	1B	83.6041	1B	142973466	TGCAGGTGGTGGGCGCCCCCGCCCGCCGAGGCGGCACGGACCG	AA	AA	BB	BB	AA	BB	BB	AA	BB	AA	AA	BB	BB	-	-	AA	AA	AA	BB	AA	-	AA	AA	BB	BB	BB	BB	BB	BB	AA	AA	AA	AA	-	AA	BB	BB	BB	AA	BB	BB	AA	BB
996176.13.A.G	1B	1B	83.6041	1B	137864420	TGCAGAAAGGAGTAAAAGGCCGAGTGCTGCCCTGGCCCCTCGCCTCGCCG	AA	AA	BB	BB	AA	BB	BB	AA	BB	AA	AA	BB	BB	-	-	AA	AA	AA	BB	AA	-	AA	AA	BB	BB	BB	BB	BB	BB	AA	AA	AA	AA	-	AA	BB	BB	BB	AA	BB	BB	AA	BB
977403.38.C.G	1B	1B	89.5419	1B	192049802	TGCAGCTTCTATGTGATGTTGATGAGGGTATGCAAGTTCGCATGCTGATGCTTTTTTGGAGAGTATGGC	AA	AA	-	BB	AA	BB	BB	AA	BB	AA	AA	BB	BB	AA	-	-	AA	AA	BB	AA	BB	AA	AA	-	BB	BB	-	-	BB	AA	-	AA	AA	BB	AA	BB	BB	AA	AA	-	-	AA	BB
991290.6.T.C	1B	1B	92.815	1B	346676667	TGCAGATCAAATGTTCTCTGACGATGTAAAGCGATCTACGTACTATTTACTTCGCGGTACATCTTGGAA	AA	AA	BB	BB	AA	BB	BB	AA	BB	AA	AA	BB	BB	AA	AA	AA	AA	AA	BB	AA	-	AA	AA	BB	BB	BB	BB	BB	BB	AA	AA	AA	AA	-	AA	BB	BB	AA	AA	BB	BB	AA	BB
3570071.37.A.G	1B	1B	95.7832	1B	400225695	TGCAGTTCAAAACGACGGAGCTGCTGTTTCCCGCTCCATAGATTCCG	AA	AA	BB	BB	AA	BB	BB	AA	BB	AA	AA	BB	BB	AA	-	AA	AA	AA	BB	AA	-	AA	AA	BB	BB	BB	BB	BB	BB	BB	-	AA	AA	-	AA	BB	BB	AA	AA	BB	BB	AA	BB
1113789.24.C.T	1B	1B	95.7832	1B	361812009	TGCAGCAAGGGCTCACGTATATGCCTCCGAGCACCGCAATATTTAGGAAAACGATTGGAGCCG	AA	AA	BB	BB	AA	BB	BB	AA	BB	AA	AA	BB	BB	AA	AA	AA	AA	AA	BB	AA	BB	AA	AA	BB	BB	BB	BB	BB	BB	BB	AA	AA	AA	-	AA	BB	BB	AA	AA	BB	BB	AA	BB
1138403.36.T.C	1B	1B	99.259	1B	468873505	TGCAGTACTACGCCTGCGCGCACGTCACAGTGACCATAGCCGAGCGCCCGTGTTGCCAGACGGACTATA	AA	AA	BB	BB	AA	BB	BB	AA	BB	AA	AA	BB	BB	AA	AA	AA	AA	AA	BB	AA	AA	AA	AA	BB	BB	BB	BB	BB	BB	BB	AA	AA	AA	-	AA	BB	BB	AA	AA	BB	-	AA	BB
1694766.60.T.G	1B	1B	99.259	1B	186700281	TGCAGTTTCAAGCGCTCATGGTGGCCATTATGGTGTTCTTTGAGGCGCACCAAGGGATGGTAGGGGTCG	AA	AA	BB	BB	AA	BB	BB	AA	BB	AA	AA	BB	BB	AA	AA	AA	AA	AA	BB	AA	-	AA	AA	BB	BB	BB	BB	BB	BB	BB	AA	AA	AA	AA	AA	BB	BB	AA	AA	BB	BB	AA	BB
1007849.49.G.A	1B	1B	99.259	1B	463657297	TGCAGTTGAAGTCGCGGTGGATGACGGCGGGGGAGGTGTGCTCGTGCAGGAACTCCAGCGCGCGGGCGC	AA	AA	BB	BB	AA	BB	BB	AA	BB	AA	AA	BB	BB	AA	AA	AA	AA	AA	BB	AA	BB	AA	AA	BB	BB	BB	BB	BB	BB	BB	AA	AA	AA	BB	AA	BB	BB	AA	AA	BB	BB	AA	BB
4989079.20.T.C	1B	1B	99.259			TGCAGCCTCGGCTGCCGCCGTGAGCTGCCG	AA	AA	BB	BB	AA	BB	BB	AA	BB	AA	AA	BB	BB	-	AA	AA	AA	AA	BB	AA	-	AA	AA	BB	BB	BB	BB	BB	BB	BB	AA	AA	AA	-	AA	BB	BB	AA	AA	BB	BB	AA	BB
1129214.17.T.C	1B	1B	99.259	1B	464602079	TGCAGGGCAAAACAGGCTAGCCATCTTACCAGCAAATCAACCTCTTAAGAAGTTGGTATGTGTATGAAA	AA	AA	BB	BB	AA	BB	BB	AA	BB	AA	AA	BB	BB	AA	AA	AA	AA	AA	BB	AA	-	AA	AA	BB	BB	BB	BB	BB	BB	BB	AA	AA	AA	-	AA	BB	BB	AA	AA	BB	BB	AA	BB
3222160.21.T.A	1B	1B	103.064	1B	527200894	TGCAGACATTTTTTTTGCATGTAGCATATCGTCAACAATTTCTACCG	AA	AA	BB	BB	AA	BB	BB	AA	BB	AA	AA	BB	BB	AA	AA	AA	AA	AA	BB	AA	-	AA	AA	BB	BB	AA	BB	BB	BB	BB	AA	AA	AA	-	AA	BB	BB	AA	AA	BB	BB	AA	BB
994111.49.T.C	1B	1B	103.064	1B	496042617	TGCAGGTGGCCCCTTTCTGTCCTTGGTCCCAAGCGTCGGGCGAGTTGGGTTTCTCTCTAGGTTTCTCTA	AA	AA	BB	BB	AA	BB	BB	AA	BB	AA	AA	BB	BB	AA	AA	AA	AA	AA	BB	AA	-	AA	AA	BB	BB	AA	BB	BB	BB	BB	AA	AA	AA	-	AA	BB	BB	AA	AA	BB	BB	AA	BB
1215761.26.G.T	1B	1B	103.064	1B	495352574	TGCAGTAGAGCTTTGTATCATTGTATGCGGACCGAACAGAGAAATTTCTCAATTTATCATTGTTCCAGG	AA	AA	BB	BB	AA	BB	BB	AA	BB	AA	AA	BB	BB	AA	AA	AA	AA	AA	BB	AA	-	AA	AA	BB	BB	AA	BB	BB	BB	BB	AA	AA	AA	-	AA	BB	BB	AA	AA	BB	BB	AA	BB
1120791.30.A.G	1B	1B	105.639	1B	518658735	TGCAGACAGGGCAAAGACCATCCTTGCTCTAGCCTCCCCTGACTCCAAGCCCAGTGACCTCAGAAGGCC	AA	AA	BB	BB	AA	BB	BB	AA	BB	AA	AA	BB	-	AA	AA	AA	AA	AA	-	AA	AA	AA	AA	-	BB	AA	BB	-	-	-	AA	AA	AA	AA	AA	BB	BB	AA	AA	-	BB	AA	-
1012300.10.G.A	1B	1B	110.617	1B	32835522	TGCAGGAGACGGAGCCGATCGCGTTGAGGATCTACCGCCCTCGCACGTCAGAGCCTTCGCCCTCGCACG	AA	AA	BB	BB	AA	AA	BB	AA	BB	AA	AA	BB	BB	AA	AA	AA	AA	AA	BB	AA	BB	AA	AA	BB	BB	AA	AA	BB	BB	BB	AA	AA	AA	-	AA	BB	BB	AA	AA	BB	BB	AA	BB
1064807.57.A.G	1B	1B	110.617	1B	550115339	TGCAGTTTTAGGTGTCTTTTTCTTCAGCACATGGTCACGGGATCAGACTGTAGAAGAATACATCAGTTA	AA	AA	BB	BB	AA	AA	BB	AA	BB	AA	AA	BB	BB	AA	AA	AA	AA	AA	BB	AA	-	AA	AA	BB	BB	AA	AA	BB	BB	BB	AA	AA	AA	AA	AA	BB	BB	AA	AA	BB	BB	AA	BB
2282328.43.C.T	1B	1B	112.925	1B	557407308	TGCAGCGTGTGCGGCTTCCGCCACCTGGGCCACTGCCCACGCACGTGACTTCCGCAACAAGCACCCGTC	AA	AA	BB	BB	AA	AA	BB	AA	AA	AA	AA	BB	BB	AA	AA	AA	AA	AA	BB	AA	BB	AA	AA	BB	BB	-	AA	BB	BB	BB	AA	AA	AA	AA	AA	BB	BB	-	AA	BB	BB	AA	BB
2255213.6.G.A	1B	1B	112.925	1B	555349306	TGCAGCGCCCAGCAAGCTTACTACTTAGGTTGGTGGAGAAGCAGCACCCACTCGAGACTCGACAAGCAA	AA	AA	BB	BB	AA	AA	BB	AA	AA	AA	AA	BB	BB	AA	AA	AA	AA	AA	BB	AA	-	AA	AA	BB	BB	AA	AA	BB	BB	BB	AA	AA	AA	AA	AA	BB	BB	AA	AA	-	BB	AA	BB
7335683.13.G.A	1B	1B	115.102			TGCAGAGCTCGATGCCTCCG	AA	AA	BB	BB	AA	AA	BB	AA	AA	AA	AA	BB	BB	AA	AA	AA	AA	AA	BB	AA	AA	AA	AA	BB	BB	AA	AA	-	BB	BB	AA	AA	AA	AA	AA	BB	BB	AA	AA	BB	BB	AA	BB
987187.28.C.G	1B	1B	116.893	1B	567982928	TGCAGCATTGATCCATCCATCTCAACTTCTGAAGAAGAGGGTCCATATCTTCTGGCGGATGTCTGCCGT	AA	AA	BB	BB	AA	AA	BB	AA	AA	AA	AA	BB	BB	AA	AA	AA	AA	AA	BB	AA	-	AA	AA	BB	BB	AA	AA	BB	BB	BB	AA	AA	AA	AA	AA	BB	BB	AA	AA	BB	BB	AA	BB
1093490.28.G.A	1B	1B	116.893	1B	572985684	TGCAGGAGGAGAGCGGCATGGGCTTCCAGGGCAGCGGAGGTCGCGGCCAAGCCG	AA	AA	BB	BB	AA	AA	BB	AA	AA	AA	AA	BB	BB	-	AA	AA	AA	AA	BB	AA	-	AA	AA	BB	BB	AA	AA	BB	BB	BB	AA	AA	AA	AA	AA	BB	BB	AA	AA	BB	BB	AA	BB
1074839.44.A.C	1B	1B	116.893	1B	560939086	TGCAGTTAAACTTTACTTGTACGGTCGTATGTGCCGTACTGTCCAGAGTGCTTCAGAGTTCAAAGGAGC	AA	AA	BB	BB	AA	AA	BB	AA	AA	AA	AA	BB	BB	AA	AA	AA	AA	AA	BB	AA	-	AA	AA	BB	BB	AA	AA	BB	BB	BB	AA	AA	AA	AA	AA	BB	BB	AA	AA	BB	BB	AA	BB
1004052.68.A.G	1B	1B	116.893	1B	568263666	TGCAGAGAGGGCACATCTCGCTCGCCTGGAGGGCGAGCACGAGGCACTCGCCATGGAAGACGTGGGGCA	AA	AA	BB	BB	AA	AA	BB	AA	AA	AA	AA	BB	BB	AA	AA	AA	AA	AA	-	AA	BB	AA	AA	BB	BB	AA	AA	BB	BB	BB	AA	AA	AA	AA	AA	BB	BB	-	AA	BB	BB	AA	BB
990377.36.G.C	1B	1B	116.893	1D	417827085	TGCAGGGTGTTTGGAGACTGGGATTTGGGTCCATGCGTATATTGACAAGAACCG	AA	AA	BB	BB	AA	AA	BB	AA	AA	AA	AA	BB	BB	AA	AA	AA	AA	AA	BB	AA	-	AA	AA	BB	BB	AA	AA	-	BB	BB	AA	AA	AA	AA	AA	BB	BB	AA	AA	BB	BB	AA	BB
2279403.65.C.T	1B	1B	116.893	1B	565603009	TGCAGGCAGATTGCACAGAGACCAGGTCTCGTTAGACTCAATGCATGCCATCTCTTCGATCATCGCTGC	AA	AA	BB	BB	AA	AA	BB	AA	AA	AA	AA	BB	BB	AA	AA	AA	AA	AA	BB	AA	BB	AA	AA	BB	BB	AA	AA	BB	BB	BB	AA	AA	AA	AA	AA	BB	BB	AA	AA	BB	BB	AA	BB
2277541.52.A.C	1B	1B	116.893	1B	565782108	TGCAGTTTAATGCATGCTTCCACATATGTAAGGATGAAACAATTAATCGACAAACGCTAGCAGCTAGAC	AA	AA	BB	BB	AA	AA	BB	AA	AA	AA	AA	BB	BB	AA	AA	AA	AA	AA	BB	AA	BB	AA	AA	BB	BB	AA	AA	BB	BB	BB	AA	AA	AA	-	AA	BB	BB	AA	AA	BB	BB	AA	BB
7351976.14.G.A	1B	1B	118.426	1B	571422245	TGCAGGAATACATGGAGGCATAGGACGTTGGTGCGTCGAGTACGCGGCCG	AA	AA	BB	BB	AA	AA	BB	AA	AA	AA	AA	BB	BB	AA	-	AA	-	AA	BB	AA	-	AA	AA	BB	BB	AA	AA	BB	BB	BB	AA	AA	AA	AA	AA	BB	BB	AA	AA	BB	BB	AA	BB
1668384.64.C.T	1B	1B	118.426	1B	565604191	TGCAGAGATCCGCGTGGACGAGGTCGAGTGGCGCCTCCGCTCTGTACTTGGTCGTCTGAGGAAACGGTG	AA	AA	BB	BB	AA	AA	BB	AA	AA	AA	AA	BB	BB	AA	AA	AA	AA	AA	BB	AA	-	AA	AA	BB	BB	AA	AA	BB	BB	BB	AA	AA	AA	AA	AA	BB	BB	AA	AA	BB	-	AA	BB
1111200.8.T.C	1B	1B	118.426	1B	572791371	TGCAGCCTTCTTGTCTTTCTGCACGCTCTCACCGTCGTTTTCGCTATGGCCG	AA	AA	BB	BB	AA	AA	BB	-	-	AA	AA	BB	BB	-	AA	AA	-	-	BB	AA	BB	AA	-	BB	BB	AA	AA	BB	BB	BB	-	AA	AA	AA	AA	BB	BB	-	AA	BB	BB	AA	BB
4910411.29.A.G	1B	1B	119.978			TGCAGCGGCCTTTCGATGAGGCAAGCGGCACCCG	AA	AA	BB	BB	AA	AA	BB	AA	AA	AA	AA	BB	BB	AA	-	AA	AA	AA	BB	AA	-	AA	AA	BB	BB	AA	AA	BB	BB	BB	AA	AA	AA	-	AA	BB	BB	AA	AA	BB	BB	AA	BB
1089763.33.C.T	1B	1B	119.978	1B	569743838	TGCAGTTCTGTGGCTTATAGTACATCCTGCCAACATGGAACTCTACAAGTGGCAACACTCATGCACCGA	AA	AA	BB	BB	AA	AA	BB	AA	AA	AA	AA	BB	BB	AA	AA	AA	AA	AA	BB	AA	-	AA	AA	BB	BB	AA	AA	BB	BB	BB	AA	AA	AA	AA	AA	BB	BB	AA	AA	BB	BB	AA	BB
11313488.19.C.T	1B	1B	123.706			TGCAGGCCGGGGCAGCGAACGGCCG	AA	AA	BB	BB	AA	AA	BB	-	AA	AA	AA	AA	BB	AA	AA	-	-	AA	BB	AA	BB	AA	-	BB	BB	BB	AA	BB	BB	BB	AA	AA	AA	AA	AA	BB	AA	AA	AA	BB	BB	AA	BB
2259299.24.G.T	1B	1B	123.706	1B	596877079	TGCAGGTATACGGGCTGAAGCAAAGACATAAATTCCCCCCACATTCGAGTTCTGAACTCCCGAAAGCTC	AA	AA	BB	BB	AA	AA	BB	AA	AA	AA	AA	AA	BB	AA	AA	AA	AA	AA	BB	AA	-	AA	AA	BB	BB	BB	AA	BB	BB	BB	AA	AA	AA	AA	AA	BB	AA	-	AA	BB	-	AA	BB
1029624.32.T.C	1B	1B	123.706			TGCAGAGGAATGGAGGAGGGAACCTGCTGAGATGGGAGGTGGCGGCGTGGGGAAGAAGGTCTCTCTTCG	AA	AA	BB	BB	AA	AA	BB	AA	AA	AA	AA	AA	BB	AA	AA	AA	AA	AA	BB	AA	-	AA	AA	BB	BB	BB	AA	BB	BB	BB	AA	AA	AA	AA	AA	BB	AA	AA	AA	BB	BB	AA	BB
1220264.15.G.C	1B	1B	127.225	5B	34569142	TGCAGCAGCTGGAAGGGAGGGCGCTCGCGAGCATCGCCAGATCGGATCTGGGCGGGCCG	AA	AA	BB	BB	AA	AA	BB	AA	AA	AA	AA	AA	BB	AA	AA	AA	AA	AA	BB	AA	-	AA	AA	BB	BB	BB	AA	BB	BB	BB	AA	AA	AA	AA	AA	BB	AA	AA	AA	BB	BB	AA	BB
3022501.27.T.A	1B	1B	131.478	5D	37363634	TGCAGATAGATTTCAGCTTCGTCTACCTCGTTTGCATCCG	AA	AA	BB	BB	AA	AA	BB	-	AA	AA	-	AA	BB	AA	AA	AA	AA	AA	BB	AA	-	AA	AA	BB	BB	-	-	BB	-	BB	AA	AA	AA	-	AA	BB	AA	AA	AA	-	BB	-	BB
4260609.17.A.G	1B	1B	133.246	1B	620623527	TGCAGCTTGGACACCTCATGAGTAGGCGGGGCAGGAGCCG	AA	AA	BB	BB	AA	AA	BB	AA	AA	AA	AA	AA	BB	AA	AA	AA	AA	AA	BB	AA	-	AA	AA	BB	BB	BB	AA	BB	AA	BB	AA	AA	AA	AA	AA	BB	AA	AA	AA	BB	BB	AA	BB
1023003.52.G.C	1B	1B	135.328	1D	454708191	TGCAGGTAGATGAAACGGTGGACGTGCGGATGGTGGGACGAGACGGGGCCGCGGTGCGTGTGACCACCA	AA	AA	AA	BB	AA	AA	BB	AA	AA	AA	AA	AA	BB	AA	AA	AA	AA	AA	BB	AA	-	AA	AA	BB	BB	BB	AA	BB	AA	BB	AA	AA	AA	AA	AA	BB	AA	AA	AA	BB	BB	AA	BB
3025163.21.C.T	1B	1B	138.952			TGCAGCTACAACGATCACCATCGCCGCCCTACCGACACCG	AA	AA	AA	BB	AA	AA	BB	AA	AA	AA	AA	AA	BB	AA	AA	AA	AA	AA	BB	AA	-	AA	AA	BB	AA	BB	AA	BB	AA	BB	AA	AA	AA	AA	AA	BB	AA	AA	AA	BB	BB	AA	BB
3935582.10.T.C	1B	1B	142.639			TGCAGCGCGTTGCAGGTCGCCCCCTCCGCGCCCGCCG	AA	AA	AA	BB	AA	AA	BB	AA	AA	AA	AA	AA	BB	AA	AA	AA	AA	AA	BB	AA	AA	AA	AA	BB	AA	BB	AA	BB	AA	BB	AA	AA	AA	AA	AA	BB	AA	AA	AA	BB	BB	AA	BB
1046220.20.C.G	1B	1B	144.387	1B	635084256	TGCAGTACAATTTTGTTTGTCGATTTTGTTGCGTGCCGACGTAAATGCCGAAGATGGGGCATTTTAAAC	AA	AA	AA	BB	AA	AA	BB	AA	AA	AA	AA	AA	BB	AA	AA	AA	AA	AA	BB	AA	-	AA	AA	BB	AA	BB	AA	BB	AA	BB	AA	AA	AA	AA	AA	BB	AA	AA	AA	-	BB	AA	BB
1210942.56.C.G	1B	1B	144.387	1B	633310588	TGCAGGCCTTGTTGGAGGAGCTGAGCAAGAAGGCCGATGAGGCGGAGGACGCGCTGCATGAGCTCCACT	AA	AA	AA	BB	AA	AA	BB	AA	AA	AA	AA	AA	BB	AA	AA	AA	AA	AA	BB	-	AA	AA	AA	-	AA	BB	AA	BB	AA	BB	AA	AA	AA	AA	AA	BB	AA	AA	AA	BB	BB	AA	BB
1860593.43.G.A	1B	1B	144.387	1B	633756768	TGCAGCTCAGGCCAAATTAAAACAAACAATATTCCCTTACGTGGAGCATATAATACACCTCCTGAATAG	AA	AA	AA	BB	AA	AA	BB	AA	AA	AA	AA	AA	BB	AA	AA	AA	AA	AA	BB	AA	-	AA	AA	BB	AA	BB	AA	BB	AA	BB	AA	AA	AA	AA	AA	BB	AA	AA	AA	BB	BB	AA	BB
1068218.24.C.T	1B	1B	146.763	1B	633787304	TGCAGACTATGCAAGGAGTAAAAGCGAAAGCCATGGCACCAGCCGCTTGCCACCGCCAAGCCAAGACAG	AA	AA	AA	BB	AA	AA	BB	AA	AA	AA	AA	AA	BB	AA	AA	AA	AA	AA	BB	AA	-	AA	AA	BB	AA	BB	AA	BB	AA	BB	AA	AA	AA	AA	AA	BB	AA	AA	AA	BB	BB	AA	BB
1093470.9.G.A	1B	1B	152.246	1B	639232636	TGCAGAGATGCCAGGCCATGGATCTGAACTGGCGCGTCTTGGTATCAAGAGGGTAATTAAAAGAAGGAA	BB	AA	AA	BB	AA	AA	BB	AA	AA	AA	AA	AA	BB	AA	AA	AA	AA	-	BB	AA	-	AA	AA	-	AA	BB	AA	BB	AA	BB	AA	AA	AA	AA	AA	BB	AA	AA	-	BB	BB	BB	BB
985289.51.C.G	1B	1B	154.3	1B	638785103	TGCAGCATCAGGTTGAGCATGGTGAAAGTAGTTTGTTTTGTTGTTTGCAGTCTATGGTCTGCCAAATTA	BB	AA	AA	BB	AA	AA	BB	AA	AA	-	AA	AA	BB	AA	AA	AA	AA	AA	BB	AA	BB	AA	AA	BB	AA	BB	AA	BB	AA	BB	-	AA	AA	AA	AA	BB	AA	AA	AA	BB	BB	BB	BB
1213677.17.A.G	1B	1B	156.612	1B	641430259	TGCAGCCACGGCGAGGCAGGGTGGCGCTGGGCAAGGTGGGGTGGAGCTAGCGAGGCGGGACGTCCGTTT	BB	AA	AA	BB	AA	AA	BB	AA	AA	AA	AA	AA	BB	AA	AA	AA	AA	AA	BB	AA	-	AA	-	BB	AA	BB	AA	BB	AA	BB	AA	AA	AA	-	-	BB	AA	AA	AA	BB	BB	-	BB
1101736.5.G.C	1B	1B	157.84	1B	643773687	TGCAGGCGGCATGTATATATATCTCAGGATTGGGTTAGTTTATCTCTCGGTCCAGTCTCCG	BB	AA	AA	BB	AA	AA	BB	AA	AA	AA	AA	AA	BB	AA	AA	AA	AA	AA	BB	AA	AA	AA	AA	BB	AA	BB	AA	BB	AA	BB	AA	AA	-	-	AA	BB	AA	AA	AA	BB	BB	BB	BB
3064694.14.C.G	1B	1B	159.057			TGCAGCTATACATGCGGCGACGCAGAAAGTACCACCG	BB	AA	-	BB	AA	AA	BB	AA	AA	AA	AA	AA	BB	AA	AA	AA	AA	-	BB	AA	BB	AA	AA	BB	AA	BB	AA	BB	-	BB	AA	AA	AA	AA	AA	BB	AA	AA	AA	BB	BB	BB	BB
1020445.46.C.T	1B	1B	159.057	1B	644611325	TGCAGGTAGACGGCCGCGGCCTCCAGCACGGCCGCGGCCACGTTGGCCCACACCAGGTACACGAAGGCG	BB	AA	AA	BB	AA	AA	BB	AA	AA	AA	AA	AA	BB	AA	AA	AA	AA	AA	BB	AA	-	AA	-	BB	AA	BB	AA	BB	AA	BB	AA	AA	AA	AA	AA	BB	AA	AA	AA	BB	BB	BB	BB
4911213.7.G.A	1B	1B	159.057	1B	644713441	TGCAGGTGGACAGCCGCGGCCTCGAGCACCGCCGCGGCCACGTTGGCCCACACCAGGTACACGAAGGCG	BB	AA	AA	BB	AA	AA	BB	AA	AA	AA	AA	AA	BB	AA	AA	AA	AA	-	BB	AA	AA	AA	AA	BB	AA	BB	AA	BB	AA	BB	-	AA	AA	AA	AA	BB	AA	AA	AA	BB	BB	BB	BB
1164082.38.G.A	1B	1B	159.057	1B	644632317	TGCAGTAAAGGGGTACAGCGCCCGCCATAGCCGAGATGGGACTCTACCTCGCAACAGGCGATATATAGC	BB	AA	AA	BB	AA	AA	BB	AA	AA	AA	AA	AA	BB	AA	AA	AA	AA	AA	BB	AA	-	AA	AA	BB	AA	BB	AA	BB	AA	BB	AA	AA	AA	AA	AA	BB	AA	AA	AA	BB	BB	BB	BB
1254743.22.A.G	1B	1B	164.869	1B	649243735	TGCAGGATGGCAGGAAGCAAACATAGGAGTATAAAATATCAGTGGCAGTCAAAATATCATGACATTAGC	BB	AA	AA	BB	AA	AA	BB	AA	AA	AA	AA	AA	BB	AA	AA	AA	AA	AA	BB	AA	AA	AA	AA	BB	AA	BB	AA	AA	AA	BB	AA	AA	AA	AA	AA	BB	AA	AA	AA	BB	BB	-	BB
1113207.31.T.G	1B	1B	164.869	1B	648546550	TGCAGCCAGAGCCGACGCCTCATGCCGTCATTCGTTGCTTCTGTAGTTTGGTAGTTGCCGCCG	BB	AA	AA	BB	AA	AA	BB	AA	AA	AA	AA	AA	BB	AA	AA	AA	AA	AA	BB	AA	-	AA	AA	BB	AA	BB	AA	AA	AA	BB	AA	AA	AA	AA	AA	BB	AA	AA	AA	BB	BB	BB	BB
1098323.29.C.T	1B	1B	166.793	1B	646830653	TGCAGGCGACCAGAGAATGGGAGCGGGGCCACGTCGCGGAGGGGCTGGAGGGCGTCCG	BB	AA	AA	BB	AA	AA	BB	AA	AA	AA	AA	AA	BB	AA	AA	AA	AA	AA	BB	AA	-	AA	AA	BB	AA	BB	AA	AA	AA	BB	AA	AA	AA	AA	AA	BB	AA	AA	AA	BB	BB	BB	BB
1015710.61.T.C	1B	1B	168.774	1B	647567466	TGCAGCACCTGTCGGCGACGCCGCGCGCGGTCCCCATCGTCGTCGGCGAGGCGGTCACCACTGCCGCCG	BB	AA	AA	BB	AA	AA	BB	AA	AA	AA	AA	AA	BB	AA	AA	AA	AA	AA	BB	AA	-	AA	AA	BB	AA	BB	AA	AA	AA	BB	AA	AA	AA	AA	AA	BB	AA	AA	AA	BB	BB	BB	BB
5971587.28.T.C	1B	1B	177.906	1B	653306348	TGCAGAGACGGCGCGCGGCGAGGCGGGGTAGTGGCGTCGCGGGGGAGGATGGAGGATGCCG	BB	AA	AA	-	AA	AA	BB	AA	AA	AA	BB	AA	BB	AA	AA	AA	AA	AA	BB	AA	-	AA	AA	BB	AA	BB	AA	AA	AA	BB	AA	BB	AA	AA	BB	BB	AA	AA	AA	BB	BB	BB	BB
3064575.60.A.G	1B	1B	180.319	1B	653539181	TGCAGCCTTGTCCGCCTCCAATCCTCCATCGATCCAATCGAGAATTTCTGATGGGTGAGCAACCGAGAT	BB	AA	AA	BB	AA	AA	BB	AA	AA	AA	BB	AA	BB	AA	AA	AA	AA	AA	BB	AA	-	AA	AA	BB	AA	BB	AA	AA	AA	BB	AA	BB	AA	AA	BB	BB	AA	AA	AA	BB	BB	BB	BB
1005607.36.G.A	1B	1B	192.427	1B	662237044	TGCAGGTTCGTCGGCCGTAAGCACCTCCACGACGACGAGGCCGACGGCTCCG	BB	AA	AA	BB	BB	BB	BB	AA	AA	AA	BB	AA	BB	AA	-	AA	AA	AA	BB	BB	-	AA	AA	BB	AA	BB	AA	AA	BB	BB	AA	AA	AA	AA	BB	BB	AA	AA	AA	BB	BB	BB	BB
1218477.58.G.A	1B	1B	200.302	1B	668419135	TGCAGCAAGCTCTTTTACACACTATACCTCAGAAACGGACAGAGAAATTTTACCAATCGTACATTGACA	BB	AA	AA	BB	BB	BB	BB	AA	AA	AA	BB	AA	BB	AA	-	BB	-	BB	BB	BB	-	AA	AA	BB	AA	BB	AA	AA	BB	BB	AA	AA	AA	AA	BB	BB	AA	AA	-	-	BB	BB	BB
2264416.15.C.T	1B	1B	202.956	1B	668445862	TGCAGAGGAGAAGACCTTCGCAGAATTGTTCGACATGAACGTTTTTGTAGCTGCGGCGCAAGAAAGGCA	BB	AA	AA	BB	BB	BB	BB	AA	AA	AA	BB	AA	BB	AA	-	BB	AA	BB	-	BB	-	AA	AA	BB	AA	BB	AA	AA	BB	BB	-	AA	AA	AA	BB	BB	AA	AA	AA	BB	BB	BB	BB
4910421.64.T.G	1B	1B	205.362	1B	668663858	TGCAGGGGAACAAGAAGAGGGGGGCGGAGTGGATGGACGAGGGGTCGGAGAGGCAGCACTGGCCTTGGA	BB	AA	AA	BB	BB	BB	BB	AA	AA	AA	BB	AA	BB	AA	-	BB	AA	BB	BB	BB	-	AA	AA	BB	AA	BB	AA	AA	BB	BB	AA	AA	AA	AA	-	BB	AA	AA	AA	BB	BB	BB	BB
1721211.5.A.G	1B	1B	207.993	1B	670151670	TGCAGATGACCCGCGCGGGGCCGTGGTCCCACCTCTCGGGCGGGATTCGTCGCGCCGAGGCGGCCGCTG	BB	AA	AA	BB	BB	BB	BB	AA	AA	AA	BB	AA	BB	AA	-	BB	AA	BB	BB	BB	BB	AA	AA	BB	AA	BB	AA	AA	BB	BB	AA	AA	AA	AA	BB	BB	AA	AA	AA	BB	BB	BB	BB
1231191.34.A.G	1B	1B	207.993	1B	670077367	TGCAGAGGCTGCTGCGGCGGGAGGTCTTCAGGCAAGTCCGCGAGTGGAAGTTCGCGTCCAGGGGTCCGA	BB	AA	AA	BB	BB	BB	BB	AA	AA	AA	BB	AA	BB	AA	-	BB	AA	BB	BB	BB	-	AA	AA	BB	AA	BB	AA	AA	BB	BB	AA	AA	AA	AA	BB	BB	AA	AA	AA	BB	BB	BB	BB
1103063.36.A.T	1B	1B	211.106	1B	670761428	TGCAGCGGACAGAGATACCAGCAGGGGCTCTCTCTCACACACACACCATTTGGTCCCG	BB	AA	AA	BB	BB	BB	BB	AA	AA	AA	BB	AA	BB	AA	-	BB	AA	BB	BB	BB	-	AA	AA	BB	AA	BB	AA	AA	BB	BB	AA	AA	AA	AA	-	BB	AA	AA	AA	BB	BB	BB	BB
6026927.10.T.C	1B	1B	214.184	1B	672858037	TGCAGCTGTGTGCATGGGCGCACCGTGGCGGCGCTAGCGCACTCTATAGAGCTCGCCTTGGCATCAACT	BB	AA	AA	BB	BB	BB	BB	AA	AA	AA	BB	AA	BB	AA	-	BB	AA	BB	BB	BB	-	AA	AA	BB	AA	BB	AA	AA	BB	BB	AA	AA	AA	AA	BB	BB	AA	AA	AA	AA	BB	BB	BB
1075792.29.T.C	1B	1B	214.184	1B	672562653	TGCAGGTGAGCTCAACACTGAACTGTATATGGTATAGTAATACGTGACAATGATGTCGTTTAGTCACAA	BB	AA	AA	BB	BB	BB	BB	AA	AA	AA	BB	AA	BB	AA	-	BB	AA	BB	BB	BB	-	AA	AA	BB	AA	BB	AA	AA	BB	BB	AA	AA	AA	AA	BB	BB	AA	AA	AA	AA	BB	BB	BB
5324988.14.G.A	1B	1B	220.386			TGCAGCTCGCCCGCGTGGGCTACGCCGATGGCCG	BB	AA	-	BB	BB	BB	BB	AA	AA	-	BB	AA	BB	-	-	BB	AA	BB	BB	BB	-	AA	AA	BB	-	-	AA	-	BB	BB	AA	AA	-	AA	BB	BB	-	-	AA	-	BB	BB	BB
1071085.41.A.G	1B	1B	222.082	1B	676615404	TGCAGCAGCCAAGCTGGTCAAAGGCTGGCTCCATAACTAGTACAGCCTGGCGATTCTGCTAGCTTGCTA	BB	AA	AA	BB	BB	BB	BB	AA	AA	AA	BB	AA	BB	AA	-	BB	AA	BB	BB	BB	AA	AA	AA	BB	AA	AA	AA	AA	BB	BB	AA	AA	AA	AA	BB	BB	AA	AA	AA	AA	BB	BB	BB
1108504.50.A.G	1B	1B	222.082	1B	675655734	TGCAGTCGCCGCCGCGACCGCCGTTTCCATCTCCATCGCAGGCGGCCTGAACGAGACGGCGTCGGGAAG	BB	AA	AA	BB	BB	BB	BB	AA	AA	AA	BB	AA	BB	AA	-	-	AA	BB	BB	BB	AA	AA	AA	-	AA	AA	AA	AA	BB	BB	AA	AA	AA	AA	BB	BB	AA	AA	AA	AA	BB	-	BB
3022279.30.C.G	1B	1B	222.082	1B	675710670	TGCAGCAAGCAGCTCCTTCACCGTTGAGTTCAGTACCCG	BB	AA	AA	BB	BB	BB	BB	-	AA	AA	BB	AA	BB	AA	-	BB	AA	BB	BB	BB	-	AA	-	BB	AA	AA	AA	AA	BB	BB	AA	AA	-	AA	BB	BB	AA	AA	AA	AA	BB	BB	BB
7487584.8.A.G	1B	1B	223.418	1B	676257760	TGCAGTATAGGAGCGGCGACAATGATGCGTCGGCGGCTCGTTCCG	BB	AA	AA	BB	BB	BB	BB	AA	AA	AA	BB	AA	BB	AA	-	BB	AA	BB	BB	BB	-	AA	AA	BB	AA	AA	AA	AA	BB	BB	AA	AA	AA	AA	BB	BB	AA	AA	AA	AA	BB	BB	BB
3026898.28.G.T	1B	1B	223.418			TGCAGGCCCAGACCGATTTACGTGGCAAGGCCAGGCCCG	BB	AA	AA	BB	BB	BB	BB	AA	AA	AA	BB	AA	BB	AA	-	BB	AA	BB	BB	BB	-	AA	AA	BB	AA	AA	AA	AA	BB	BB	AA	AA	AA	AA	BB	BB	AA	AA	AA	AA	BB	BB	BB
1099936.23.G.A	1B	1B	223.418	1B	676262442	TGCAGGAGTCCAAAATGGGAAACGTCAACCCCTACACTGCTGCTCACATTGGAGGCCAAAGAGTTAAAA	BB	AA	AA	BB	BB	BB	BB	AA	AA	AA	BB	AA	BB	AA	AA	BB	AA	-	BB	BB	AA	AA	AA	BB	AA	AA	AA	AA	BB	BB	AA	AA	AA	AA	BB	BB	AA	AA	AA	AA	BB	BB	BB
1025832.20.T.C	1B	1B	225.012	1D	482152242	TGCAGGGCCAAAATTGTCAATTGACAGACAAGCCTGCTAATGCTTCTCATCAACAGCAACAGTGTGGTG	BB	AA	AA	BB	BB	BB	BB	AA	AA	AA	BB	AA	BB	AA	-	BB	AA	BB	BB	BB	-	AA	AA	BB	AA	AA	AA	-	BB	BB	AA	AA	AA	AA	BB	BB	AA	AA	AA	-	BB	BB	BB
3940289.9.G.C	1B	1B	233.34	1B	680169090	TGCAGACAAGGAAGATCAGAAATAATAAGATGTTCTGGTTGAGGACCG	BB	AA	AA	AA	BB	BB	BB	AA	AA	AA	BB	-	BB	AA	-	BB	AA	BB	BB	BB	BB	AA	AA	BB	AA	AA	AA	AA	BB	BB	AA	AA	AA	AA	BB	BB	AA	AA	AA	AA	BB	BB	BB
1396299.21.T.C	1B	1B	237.393	1B	683057094	TGCAGAGCGAGCCGACGGACGTGGAGGTCGCCGAGGCCATGAACATGCCG	BB	AA	AA	AA	BB	BB	BB	AA	AA	AA	BB	-	BB	AA	-	BB	AA	BB	BB	BB	BB	AA	AA	BB	AA	AA	AA	AA	BB	BB	AA	AA	BB	AA	BB	BB	AA	AA	AA	AA	BB	BB	BB
1049014.26.T.C	1B	1B	240.291	1B	682303473	TGCAGATTTCTCCAACTCCAACCGCTTTTACGGTTCTTGGTTCCGAGAAAGGGGGCGGGGGAGAATCCG	BB	AA	AA	AA	BB	BB	BB	AA	AA	AA	BB	-	BB	AA	-	BB	AA	BB	BB	BB	BB	AA	AA	BB	AA	AA	AA	AA	BB	BB	AA	AA	BB	AA	BB	BB	AA	AA	AA	AA	BB	BB	BB
2262791.17.G.T	1B	1B	244.659	1D	489802468	TGCAGCGCGGCGTCCCCGAGCCCGTTGCCCGCGTAGCCCTCGATCATGAGGTGCCAGGAGGCCATGTCC	BB	AA	AA	AA	BB	BB	BB	AA	AA	BB	BB	-	BB	-	BB	BB	AA	BB	BB	BB	BB	AA	AA	BB	AA	AA	AA	AA	BB	BB	AA	AA	BB	AA	BB	BB	AA	AA	AA	AA	BB	BB	BB
2276699.11.A.G	1B	1B	247.359	1B	685519467	TGCAGGATACCATATCACTCTCGAGCTTCTTCCTCACCTCGGTCTTCTGGTATTGCTTCAGCTTCCTCA	BB	AA	AA	AA	BB	BB	BB	AA	AA	BB	BB	-	BB	-	BB	BB	AA	BB	BB	BB	BB	AA	AA	BB	AA	AA	AA	AA	BB	BB	AA	AA	BB	AA	BB	BB	AA	AA	AA	AA	BB	BB	BB
1237805.11.T.C	1B	1B	247.359	1B	685567355	TGCAGCATTGATGACGACGAGGAGCTCGCCCCGCTGACGCCTTTGGCTGCCAGATGCTCCG	BB	AA	AA	AA	BB	BB	BB	AA	AA	BB	BB	-	BB	-	BB	BB	AA	BB	BB	BB	BB	AA	AA	BB	AA	AA	AA	AA	BB	BB	AA	AA	BB	AA	BB	BB	AA	AA	AA	AA	BB	BB	BB
1683705.14.A.G	1B	1B	247.359	1B	685567290	TGCAGACTTCGTCAACGAGGGAAGCACACGACACGGCCAGCGGCGGCTGCGAGGCCCACATAACGGCGT	BB	AA	AA	AA	BB	BB	BB	AA	AA	BB	BB	-	BB	-	BB	BB	AA	BB	BB	BB	BB	AA	AA	BB	AA	AA	AA	AA	BB	BB	AA	AA	BB	AA	BB	BB	AA	AA	AA	AA	BB	BB	BB
5410848.20.C.G	1B	1B	247.359	1B	685320470	TGCAGGTAGGGCTGGCGCGACGACGATTGGGCAACGATGAGCGGCTCCCG	BB	AA	AA	AA	BB	BB	BB	AA	AA	BB	BB	-	BB	-	BB	BB	AA	BB	BB	BB	BB	AA	AA	BB	AA	AA	AA	AA	BB	BB	AA	AA	BB	AA	BB	BB	AA	AA	AA	AA	BB	BB	BB
1122523.15.A.G	1B	1B	247.359	1B	685857864	TGCAGCCTTTCGGAGATACCAGCATGGAGTACGGCGACAGCACCACCACGGTCGGGTCCG	BB	AA	AA	AA	BB	BB	BB	AA	AA	BB	BB	-	BB	-	BB	BB	AA	BB	BB	BB	BB	AA	AA	BB	AA	AA	AA	AA	BB	BB	AA	AA	BB	AA	BB	BB	AA	AA	AA	AA	BB	BB	BB
3384897.35.G.C	1B	1B	247.359	1B	685558755	TGCAGGTGCCGTGGAATCCGCCATCGAGTTCTAATGCGTGGGCACAGGTCCG	BB	AA	AA	AA	BB	BB	BB	AA	AA	BB	BB	-	BB	-	BB	BB	AA	BB	BB	BB	BB	AA	AA	BB	AA	AA	AA	AA	BB	BB	AA	AA	BB	AA	BB	BB	AA	AA	AA	AA	BB	BB	BB
1108404.50.G.C	1B	1B	247.359	1B	685840019	TGCAGAGAGTCCTCCGAGATGCCAACATTGAACAGCATGATCTGCTTGAGGTGCGGAAACCTCGGCGGC	BB	AA	AA	AA	BB	BB	BB	AA	AA	BB	BB	-	BB	-	BB	BB	AA	BB	BB	BB	BB	AA	AA	BB	AA	AA	AA	AA	BB	BB	AA	AA	BB	AA	BB	BB	AA	AA	AA	AA	BB	BB	BB
1116170.11.C.A	1B	1B	247.359	1D	488633779	TGCAGGTCACCCAGAGACCCTAAGAACTCTGGGAGGCGTCCTCCAGGCCCG	BB	AA	AA	AA	BB	BB	BB	AA	AA	BB	BB	-	BB	-	BB	BB	AA	BB	BB	BB	BB	AA	AA	BB	AA	AA	AA	AA	BB	BB	AA	AA	BB	AA	BB	BB	AA	AA	AA	AA	BB	BB	BB
2253824.43.G.A	1B	1B	253.249	1B	689082945	TGCAGTGCCTCCTCCTATCGACCATGGACGAGCTATGTGAGGGGCACCACGCCG	BB	AA	AA	AA	BB	BB	BB	AA	AA	BB	BB	-	BB	-	BB	BB	BB	BB	BB	BB	BB	AA	AA	AA	AA	AA	AA	AA	BB	BB	AA	AA	BB	AA	BB	BB	AA	BB	AA	AA	BB	BB	BB
994956.44.G.A	1B	1B	256.446	1B	690506019	TGCAGGATTAGGGACCAGCTCGGGCATAGCTCCACGTCTCCCTCGCTAGGAACGCGGTCCAGCACCCGA	BB	AA	AA	AA	BB	BB	BB	AA	AA	BB	BB	-	BB	-	BB	BB	BB	BB	BB	BB	BB	AA	AA	AA	AA	AA	AA	AA	BB	BB	AA	AA	BB	AA	BB	BB	AA	BB	AA	AA	BB	BB	BB
1161065.56.A.C	1B	1B	256.446	1B	690506508	TGCAGCTGCGCACGAACGCGTAAGGTTGCAATCTAGACACTGCTGGGAGTGCGGACAGCCGAGGGGGAC	BB	AA	AA	AA	BB	BB	BB	AA	AA	BB	BB	-	BB	-	BB	BB	BB	BB	BB	BB	BB	AA	AA	AA	AA	AA	AA	AA	BB	BB	AA	AA	BB	AA	BB	BB	AA	BB	AA	AA	BB	BB	BB
992448.43.G.A	1B	1B	259.703	1B	697741571	TGCAGATGAGCTCTTGGCAGGAAAACACCAGCCCGTGCAACTGGACGGGCATCATGTGCGCGGCTGTTC	BB	AA	AA	AA	BB	BB	BB	AA	AA	BB	BB	-	AA	-	BB	-	BB	-	BB	-	BB	AA	AA	AA	AA	AA	AA	AA	-	BB	AA	AA	BB	AA	BB	BB	AA	BB	AA	AA	BB	BB	BB
2264915.40.T.C	1B	1B	263.491	1B	696761343	TGCAGCCAGCGTCGACCTGCCACGTACGTACCTTGCAACGTACACAAGTCTTTCTTTATTTTGTTCTTC	BB	AA	AA	AA	BB	BB	BB	AA	AA	BB	BB	-	AA	-	BB	BB	BB	-	BB	BB	BB	AA	-	-	AA	AA	-	AA	BB	BB	AA	AA	BB	-	BB	BB	AA	BB	AA	AA	BB	-	-
2249179.42.T.G	1D	1D	0	1D	395061	TGCAGACCGATCTAGCGGAGCACCCATCGGTCGGGATCGCGATCCATCCATCAAACCTGCTCGACCCGA	AA	BB	BB	BB	AA	BB	AA	AA	BB	BB	AA	BB	BB	BB	AA	AA	BB	-	BB	AA	BB	AA	AA	AA	AA	AA	AA	BB	BB	AA	BB	BB	BB	-	BB	AA	AA	BB	AA	BB	BB	BB	AA
1206557.30.C.G	1D	1D	3.53295			TGCAGCTGCGCGCGGTGGCTACCATGCCAGCGCGACGCTCTCGTAAGAATTCAGACGAGAAACTATTTA	AA	BB	BB	BB	AA	BB	AA	AA	BB	BB	AA	BB	BB	BB	AA	AA	BB	-	BB	AA	BB	AA	AA	AA	AA	AA	AA	BB	BB	AA	BB	BB	BB	-	BB	AA	AA	BB	AA	BB	BB	BB	AA
1237068.11.C.A	1D	1D	12.2193	1D	2962738	TGCAGGCACCACGAATGATAGCTTGGACGTGGTAACGGCCATGTCACCTTTGCCGCACGCCG	AA	BB	AA	BB	AA	BB	AA	AA	BB	BB	AA	BB	BB	BB	AA	AA	BB	-	BB	AA	BB	AA	AA	AA	AA	AA	AA	BB	BB	AA	AA	BB	BB	-	BB	AA	AA	AA	AA	BB	BB	BB	AA
2249152.50.C.A	1D	1D	15.8116	1D	3526248	TGCAGTAGCTATCGATGGAGAAGAGTGGGATGACTGCTTGGCTTCGGAGTCAGAGTCGAGCATCGCTGA	AA	BB	AA	BB	AA	BB	-	AA	BB	BB	AA	BB	BB	BB	AA	AA	BB	-	BB	AA	BB	AA	AA	AA	AA	AA	AA	BB	BB	AA	AA	BB	BB	-	BB	AA	AA	AA	AA	BB	BB	BB	AA
3064633.6.T.C	1D	1D	19.7543			TGCAGATTGACGCCGCCTGCTTGAGATGTTGATGCCG	AA	BB	AA	BB	AA	BB	AA	AA	BB	BB	AA	-	BB	BB	-	AA	BB	-	BB	AA	BB	AA	BB	AA	AA	AA	AA	BB	BB	AA	AA	BB	BB	-	BB	AA	AA	AA	AA	BB	BB	BB	AA
7478528.29.G.T	1D	1D	51.864			TGCAGATGAAGACGAGTTTGCAGTCCGGGGTGCCG	AA	AA	BB	BB	AA	BB	BB	AA	BB	AA	AA	-	BB	BB	AA	-	BB	BB	BB	-	BB	BB	BB	AA	AA	AA	BB	BB	AA	BB	AA	BB	BB	AA	BB	AA	AA	AA	AA	BB	AA	-	AA
3025510.21.A.C	1D	1D	64.5655	1D	22384095	TGCAGGTGCAGTTAGCTAGCCAGACTTCGCTGCACAGCTGACCG	AA	AA	BB	AA	AA	BB	BB	AA	BB	AA	BB	-	BB	BB	AA	BB	BB	BB	AA	AA	AA	BB	BB	AA	AA	AA	BB	BB	AA	BB	AA	BB	BB	-	BB	AA	AA	AA	AA	BB	AA	BB	AA
1057133.13.C.G	1D	1D	68.1993	1D	22805060	TGCAGTAGGAGTACTAATCTTTCATATAACAGGAAACATGCTCATATATGCAATCAGCCGTAGGATGAA	AA	AA	BB	AA	AA	BB	BB	AA	BB	AA	BB	-	BB	BB	AA	BB	BB	BB	AA	AA	AA	BB	BB	AA	AA	AA	BB	BB	-	BB	AA	BB	BB	BB	BB	AA	AA	AA	AA	-	AA	BB	AA
3028413.39.C.T	1D	1D	72.7543	1D	24099101	TGCAGTCGGACCGTTTCGACCTTCGCTTCATCTCCTCGTCGTCCG	AA	-	BB	AA	AA	-	BB	AA	-	AA	BB	-	BB	BB	AA	BB	BB	BB	AA	AA	AA	BB	BB	AA	AA	AA	BB	BB	AA	BB	AA	BB	BB	-	-	AA	AA	AA	AA	-	AA	BB	AA
1200709.47.A.G	1D	1D	76.4956	1D	24609618	TGCAGGAAAGCAATATATTTCCGTGTGCTAGCTAGGAGTCGTTGGTCATACCTACGTTTTCACCCCTAG	AA	AA	BB	AA	AA	BB	BB	AA	BB	AA	BB	-	BB	BB	AA	BB	BB	BB	AA	AA	AA	BB	BB	AA	AA	AA	BB	BB	AA	BB	-	BB	BB	-	BB	AA	AA	AA	AA	AA	AA	BB	AA
1059232.30.C.A	1D	1D	85.7413	1D	28939763	TGCAGCTTACAAAGATAAGAAACACCATGCCCTGCGCTAGTCACCAACTCCTTTCTCTCAGTTACCGCG	AA	AA	BB	AA	AA	BB	BB	AA	BB	AA	BB	-	BB	BB	AA	BB	BB	BB	AA	AA	AA	BB	-	AA	AA	AA	BB	BB	AA	BB	AA	BB	BB	-	BB	AA	AA	AA	AA	AA	AA	BB	AA
977490.15.A.T	1D	1D	85.7413	1D	30137918	TGCAGCTAGAGGGAGAGAGCTTTGTAGTAGTACGTAGTAGAAAAGAAAAGCTCACCGTCCAGCGGGTGC	AA	AA	BB	AA	AA	BB	BB	AA	BB	AA	BB	-	BB	BB	AA	BB	BB	BB	AA	AA	AA	BB	BB	AA	AA	AA	BB	BB	AA	BB	AA	BB	BB	BB	BB	AA	AA	AA	AA	AA	AA	BB	AA
1037975.11.T.G	1D	1D	90.7216	1D	32933466	TGCAGCTCCAATGCAAGGACAAGGCTCATGTTGTGCATCTCTAGTGGTGAAGCTCCAAGGCACACACAG	AA	AA	BB	AA	AA	BB	BB	AA	BB	AA	BB	-	BB	BB	AA	BB	BB	BB	AA	AA	AA	BB	BB	AA	AA	AA	BB	BB	AA	BB	-	BB	BB	-	BB	AA	AA	AA	AA	AA	AA	-	AA
1005316.65.A.G	1D	1D	94.944	1D	33718258	TGCAGAAACGAGTCACAACCTGTGGCTGTGGTGCCACCCGCTTGCAAAGGGCGTCGTCTCCCTTCAGTT	AA	AA	BB	AA	AA	BB	BB	AA	BB	AA	BB	-	BB	BB	AA	AA	BB	BB	AA	AA	AA	BB	BB	AA	AA	AA	BB	BB	AA	BB	AA	BB	BB	-	BB	AA	AA	AA	AA	AA	AA	BB	AA
985618.23.T.C	1D	1D	99.7292			TGCAGCCTGCATATGGCTCCTCGTAATAATATGATTTGAGCCTCTAGGTTTGATGGCCAGCCTAGGTTG	AA	AA	BB	AA	AA	BB	BB	AA	BB	AA	BB	-	BB	BB	AA	AA	BB	BB	AA	AA	AA	BB	AA	AA	AA	AA	BB	BB	AA	BB	AA	BB	BB	AA	BB	AA	AA	AA	AA	AA	-	BB	AA
3222548.5.G.A	1D	1D	99.7292	1D	36061161	TGCAGGCACTGATGCGACGGCGGAGAGTTGCTGGTTCCG	AA	AA	BB	AA	AA	BB	BB	AA	BB	AA	BB	-	BB	BB	AA	-	BB	BB	AA	AA	AA	BB	AA	AA	AA	AA	BB	BB	AA	BB	AA	BB	BB	AA	BB	AA	AA	AA	AA	AA	AA	BB	AA
3021743.29.T.C	1D	1D	99.7292	1D	38341657	TGCAGTCACAATGGAGCCTTGCTTGTTGCTTGTGTTGCCG	AA	AA	BB	AA	AA	BB	BB	AA	BB	AA	BB	-	BB	BB	AA	AA	BB	BB	AA	AA	AA	BB	AA	AA	AA	AA	BB	BB	AA	BB	AA	BB	BB	-	BB	AA	AA	AA	AA	AA	AA	BB	AA
2257768.47.C.T	1D	1D	102.728	1D	40800307	TGCAGCAGCTGCGCGTGGCCGACCTTCCTACGCAGCGCGCTGGTGAGCTTGACGGAGTCGACGCCATCG	AA	AA	BB	AA	AA	BB	BB	AA	BB	AA	BB	-	BB	BB	AA	AA	BB	BB	AA	-	AA	BB	AA	AA	AA	-	BB	BB	AA	BB	AA	BB	BB	-	BB	AA	AA	AA	AA	AA	AA	BB	AA
1092511.38.G.A	1D	1D	105.683	1D	36469319	TGCAGTGCGGATGACATTGATGGCAACCGAAACGAACTGCATGTTAGGGGAGAAGAGAGCCGCAAGGGG	AA	AA	BB	AA	AA	BB	BB	AA	BB	AA	BB	-	BB	BB	AA	AA	BB	BB	AA	AA	AA	BB	AA	AA	AA	AA	BB	BB	AA	BB	AA	BB	BB	-	BB	AA	AA	AA	AA	AA	AA	BB	AA
3024430.5.T.C	1D	1D	105.683	1D	46097504	TGCAGTGCTGCCTAGCTAGTCTTCGCGCTGCTTGGCCG	AA	AA	BB	AA	AA	-	BB	AA	BB	AA	BB	-	BB	BB	AA	-	BB	BB	AA	AA	AA	BB	AA	AA	AA	AA	BB	BB	AA	BB	AA	BB	BB	-	BB	AA	AA	AA	AA	AA	AA	BB	AA
1082357.34.T.C	1D	1D	105.683	1D	49715142	TGCAGGATGTAGAGCCGCCCCGCGTTGCGCTGCATGCGGGCGAGGAGGCGCCCTCCCG	AA	AA	BB	AA	-	BB	BB	AA	BB	AA	BB	-	BB	BB	AA	AA	BB	BB	AA	AA	AA	BB	AA	AA	AA	-	BB	BB	AA	BB	AA	BB	BB	BB	BB	AA	AA	AA	AA	AA	AA	BB	AA
2250871.46.G.C	1D	1D	108.625	1D	36441874	TGCAGTTGAGCTATCAAATGGTTGCTAGTTCGACTGGTGTTGCTTGGTGCCCTCGCTATTGAGGTCGTC	AA	AA	BB	AA	AA	BB	BB	AA	BB	AA	BB	-	BB	BB	AA	AA	-	BB	AA	AA	AA	BB	AA	AA	AA	AA	-	BB	AA	BB	AA	BB	BB	BB	BB	AA	AA	AA	AA	AA	AA	BB	AA
1864498.33.T.C	1D	1D	111.818	1D	49871937	TGCAGCAAGCCATGGAGCTCGAGAGGACTGCGTTTACTTCGCGCACCAGTGGGGTCGGAGAGACCCGAG	AA	AA	BB	AA	AA	BB	BB	AA	BB	AA	BB	-	BB	BB	AA	AA	BB	BB	AA	AA	AA	BB	AA	AA	AA	AA	BB	BB	AA	BB	AA	BB	BB	-	BB	AA	AA	AA	AA	AA	AA	BB	AA
1032466.11.T.A	1D	1D	111.818	1D	49568530	TGCAGTTGGTGTGCTCCAGGACGCGGAGGGTCTCTGAGGGCAGGGAGCCGAGACCGAGCGGGTAGATCC	AA	AA	BB	AA	AA	BB	BB	AA	BB	AA	BB	-	BB	BB	AA	AA	BB	BB	AA	AA	AA	BB	AA	AA	AA	AA	BB	BB	AA	BB	AA	BB	-	-	BB	AA	AA	AA	AA	AA	AA	BB	AA
3936813.10.T.C	1D	1D	111.818	1D	48223663	TGCAGTCCACTGCTAGTTCTTGCGGGGGAGGCAGTGCTGCTCCG	-	AA	BB	AA	AA	BB	BB	-	BB	-	BB	-	BB	BB	AA	-	BB	BB	AA	AA	-	BB	-	AA	AA	AA	BB	BB	-	BB	-	BB	BB	BB	BB	AA	AA	AA	AA	-	AA	BB	AA
1201492.45.A.G	1D	1D	111.818	1D	49404224	TGCAGGCTCGCGCTCCGCTGCTGCCACAACCTAGCCAAGGTATTCATCGCGGCCGACGGCAATCTCCAC	AA	AA	BB	AA	AA	BB	BB	AA	BB	AA	BB	-	BB	BB	AA	AA	BB	BB	AA	AA	AA	BB	AA	AA	AA	-	BB	BB	AA	BB	AA	BB	BB	-	BB	AA	AA	AA	AA	AA	AA	BB	AA
1122716.7.T.G	1D	1D	114.909	1D	53231613	TGCAGACTTCGGTGTCTGGCGCACGGGCACGGGTGAGGGCGGCAAGGAAGCCGTTCAGGGCTTGCTCGG	AA	AA	BB	AA	AA	BB	BB	AA	BB	AA	BB	-	BB	-	AA	AA	BB	AA	AA	AA	AA	BB	AA	AA	AA	AA	BB	BB	AA	BB	AA	BB	BB	-	BB	AA	AA	AA	AA	AA	AA	BB	AA
1126182.29.A.C	1D	1D	114.909	1D	53503782	TGCAGAAGATTTTCTGTCCTAATGATGGCAAAGGCTACTAGTAATCTCTTCTCCCTGTCAAAACTTCAC	AA	AA	BB	AA	AA	BB	BB	AA	BB	AA	BB	-	BB	BB	AA	AA	BB	AA	AA	AA	AA	BB	AA	AA	AA	AA	BB	BB	AA	BB	AA	BB	BB	BB	BB	AA	AA	AA	AA	AA	AA	BB	AA
4911026.11.G.A	1D	1D	118.48			TGCAGACCTTAGGCTCAACGAAGGAACCCAGCCG	AA	AA	BB	AA	AA	BB	BB	AA	BB	BB	BB	-	BB	BB	BB	AA	BB	AA	AA	AA	AA	BB	AA	AA	AA	AA	BB	BB	AA	BB	AA	BB	BB	-	BB	AA	AA	AA	AA	AA	AA	BB	AA
2252771.6.T.C	1D	1D	118.48	1D	61347557	TGCAGCTGCGCCGATCGTCTCCTCGATATTTCAATCATGTCGATGTCGGCGCTCGTATCTGCCCTCCGC	AA	AA	BB	AA	AA	BB	BB	AA	BB	BB	BB	-	BB	BB	BB	AA	BB	AA	AA	AA	AA	BB	AA	AA	AA	AA	BB	BB	AA	BB	AA	BB	BB	-	BB	AA	AA	AA	AA	AA	AA	BB	AA
1129533.60.C.G	1D	1D	118.48	1D	63253127	TGCAGCCGCCCGCTTGCGCAGCAGGCGCCCCGCGCCGCTCCTCCCCGAGACCACCTCACGCTCGCGCTC	AA	AA	BB	AA	AA	BB	BB	AA	BB	BB	BB	-	BB	BB	BB	AA	BB	AA	AA	AA	AA	BB	AA	AA	AA	AA	BB	BB	AA	BB	AA	BB	BB	AA	BB	AA	AA	AA	AA	AA	AA	BB	AA
1218540.14.T.G	1D	1D	118.48	1D	55934973	TGCAGCTATGGCGGTATTGCACCAGAATGGTGGCAGATGCGCCAGAGTAGCATCATGCGTCGGCGGCGG	AA	AA	BB	AA	AA	BB	BB	AA	BB	BB	BB	-	BB	BB	BB	AA	BB	AA	AA	AA	AA	BB	AA	AA	AA	AA	BB	BB	AA	BB	AA	BB	BB	-	BB	AA	AA	AA	AA	AA	AA	BB	AA
2242488.15.G.C	1D	1D	118.48	1D	60733855	TGCAGTAGTCCATAAGTAGCTCGAGCTAGCTAGTTCACTCACTCATCATCCAAGAATTAATTGCCACGT	AA	AA	BB	AA	AA	BB	BB	AA	BB	-	BB	-	BB	BB	BB	AA	BB	AA	AA	AA	AA	BB	AA	AA	AA	AA	BB	BB	AA	BB	AA	BB	BB	-	BB	AA	AA	AA	AA	AA	AA	BB	AA
1214020.68.A.C	1D	1D	118.48	1D	58153482	TGCAGCATCGTGGCATGGCAGCACCAAAGAGTAACAACCACTATCGCTGCCAGCTGATCTGACCAAAAA	AA	AA	BB	AA	AA	BB	BB	AA	BB	BB	BB	-	BB	BB	BB	AA	BB	AA	AA	AA	AA	BB	AA	AA	AA	AA	BB	BB	AA	BB	AA	BB	BB	-	BB	-	AA	AA	AA	AA	AA	BB	AA
5324469.25.T.C	1D	1D	121.335	1D	56928536	TGCAGGCCGGCAACCTGTCGTGGCGTCGCCTGCCGCCGCGATCCG	AA	AA	BB	AA	AA	BB	BB	AA	BB	BB	BB	-	BB	BB	BB	AA	BB	AA	AA	AA	AA	BB	AA	AA	AA	AA	BB	BB	AA	-	AA	BB	BB	-	-	AA	AA	AA	AA	AA	AA	BB	AA
3570129.25.A.C	1D	1D	126.703			TGCAGCGCCAGAAGCGGCACGGGCTATTCCTCCTCGTTGCCG	AA	AA	BB	AA	AA	BB	BB	AA	BB	BB	BB	-	BB	BB	BB	AA	BB	AA	AA	AA	AA	BB	AA	AA	AA	AA	BB	BB	-	BB	-	BB	BB	BB	BB	-	AA	AA	AA	-	AA	BB	-
1230368.42.A.G	1D	1D	130.173	1D	146199274	TGCAGCAGGCGCACCCTCCGCCGCCGCCACCACCAGCTCGCCACCCACCG	AA	AA	BB	AA	AA	BB	BB	AA	BB	BB	BB	-	BB	BB	BB	AA	BB	AA	AA	AA	AA	BB	AA	AA	AA	AA	BB	BB	AA	BB	AA	BB	BB	-	BB	AA	AA	AA	AA	AA	AA	BB	AA
2271850.6.A.G	1D	1D	135.917	1D	299174329	TGCAGGACGTCCTGGGTTCGACTCGCGCAAGCTGTTGATTTTTTTGCATTTTCGATACCGCGCTACAGG	AA	-	BB	AA	AA	BB	BB	AA	BB	BB	BB	AA	BB	BB	BB	AA	BB	AA	AA	AA	AA	BB	AA	BB	AA	AA	BB	BB	AA	BB	AA	BB	BB	AA	BB	AA	AA	AA	AA	AA	AA	BB	AA
3064835.24.G.T	1D	1D	140.964	1D	322691873	TGCAGTAGCAGGGCGGGGCGTCGAGGCCAGGAGGAGCTCGCCCG	AA	AA	BB	AA	AA	BB	BB	AA	BB	BB	BB	AA	BB	BB	BB	AA	BB	AA	AA	AA	AA	BB	AA	BB	AA	AA	BB	BB	AA	BB	AA	BB	BB	AA	BB	AA	AA	AA	AA	AA	AA	BB	AA
1217216.11.G.C	1D	1D	148.077	1D	365497078	TGCAGGCAGGCGCTCTGGCTGGATGGAGGTGGCTCTGCTCAAAGACAGACTACTGAAAGGAAGAAGAGC	AA	AA	BB	AA	BB	BB	BB	AA	BB	BB	BB	AA	AA	BB	BB	AA	BB	AA	AA	AA	-	BB	AA	BB	AA	AA	AA	BB	-	BB	AA	BB	BB	BB	BB	AA	AA	AA	AA	AA	AA	BB	AA
1061787.55.G.T	1D	1D	151.993	1D	374628674	TGCAGTATGCCGGAACAAAGATGGCCAATTTTTGGGTGCATCTGCGGTAATTTTTGATGGACTGGTTGA	AA	AA	BB	AA	BB	BB	BB	AA	BB	BB	BB	AA	AA	BB	BB	AA	BB	AA	AA	AA	AA	BB	AA	BB	AA	AA	AA	BB	AA	BB	AA	BB	BB	BB	BB	AA	AA	AA	AA	AA	AA	BB	AA
1165956.34.A.G	1D	1D	156.74	1D	379984697	TGCAGGAGAGAAAGAATTCCTTTTGAAAAGGGTAACCAATCTCATCAGCAGAGACCAGGTGCGCAGAGG	AA	AA	BB	AA	BB	BB	BB	AA	BB	BB	BB	-	AA	BB	BB	AA	BB	AA	AA	AA	AA	BB	AA	BB	AA	AA	AA	BB	AA	BB	AA	BB	BB	BB	-	AA	AA	AA	AA	AA	BB	BB	-
1094531.35.G.A	1D	1D	169.155	1D	410540712	TGCAGGACGCCTACGGCCGCGACCACCGCGACAAGGCGCAGGTGCGCGTGTGGCGCCGCCCG	AA	BB	BB	AA	BB	BB	BB	AA	BB	BB	BB	AA	AA	BB	BB	AA	BB	AA	AA	AA	AA	BB	AA	AA	AA	AA	BB	BB	AA	BB	AA	BB	BB	BB	BB	AA	AA	AA	AA	AA	BB	BB	AA
1093267.26.C.G	1D	1D	169.155			TGCAGGACGCCCGCGACTATGAAGGCCAGAAGGAGAAGCCATCGCGGCCCG	AA	BB	BB	AA	BB	BB	BB	AA	BB	BB	BB	AA	AA	BB	BB	AA	BB	AA	AA	AA	AA	BB	AA	AA	AA	AA	BB	BB	AA	BB	AA	BB	BB	BB	BB	AA	AA	AA	AA	AA	BB	BB	AA
1214221.33.C.T	1D	1D	172.838	1D	410733168	TGCAGCAGCCCATGGAAGAGGCGGCGGCGGCGGCGGGAAAGCTGGGCAGGTTGGAGCACCACCACGGCG	AA	BB	BB	AA	BB	BB	BB	AA	BB	BB	BB	AA	AA	BB	BB	AA	BB	AA	AA	AA	AA	BB	AA	AA	AA	AA	BB	BB	AA	BB	AA	BB	AA	BB	BB	AA	AA	AA	AA	AA	BB	BB	AA
981695.44.C.T	1D	1D	172.838	1D	410815049	TGCAGTACAGCATTTATCCATGGACGATGGAAAGCACGTTGTCCCTGCCG	AA	BB	BB	AA	BB	BB	BB	AA	BB	BB	BB	AA	AA	BB	BB	AA	BB	AA	AA	AA	AA	BB	AA	-	AA	AA	BB	BB	AA	BB	-	BB	AA	BB	BB	AA	AA	AA	AA	AA	BB	BB	AA
3021953.6.G.A	1D	1D	172.838	1D	411624177	TGCAGAGCTTCGGATAGCTCAAAGTGTGTAATCTGCCCCG	AA	BB	BB	AA	BB	BB	BB	AA	BB	BB	BB	AA	AA	BB	BB	AA	BB	AA	AA	AA	AA	BB	AA	AA	AA	AA	BB	BB	AA	BB	AA	BB	AA	BB	BB	AA	AA	AA	AA	AA	BB	BB	AA
1125875.23.A.G	1D	1D	172.838	1D	410732952	TGCAGAGTGCAGAGCATAGTTCAAAAGGGAGAGAGTGGAGTGGAGCAGCAGCGATGGCCG	AA	BB	BB	AA	BB	BB	BB	AA	BB	BB	BB	AA	AA	BB	BB	AA	BB	AA	AA	AA	AA	BB	AA	AA	AA	AA	BB	BB	AA	BB	AA	BB	AA	BB	BB	AA	AA	AA	AA	AA	BB	BB	AA
4911092.34.G.C	1D	1D	176.985	1A	512867136	TGCAGTCGGCCCTGCTCGACGACGTGTCCTCCGTGGCCGTCGCCGTCGCCGTGGCCGCGGCCCGCCTCG	AA	BB	BB	AA	BB	BB	BB	AA	BB	BB	BB	AA	AA	BB	BB	AA	BB	AA	AA	AA	AA	BB	AA	AA	AA	AA	BB	BB	AA	BB	AA	BB	AA	BB	BB	AA	AA	AA	AA	AA	BB	BB	AA
1229228.8.C.G	1D	1D	176.985	1B	566653466	TGCAGTGGCTACATGGCTCCGGAGTACGCGATGGACGGAGTGTTCTCGGTGAAATCAGACGTGTTCAGC	AA	BB	BB	AA	BB	-	BB	AA	BB	BB	BB	AA	AA	BB	BB	AA	BB	AA	AA	AA	AA	BB	AA	AA	AA	AA	BB	BB	AA	BB	AA	BB	AA	BB	BB	AA	AA	AA	AA	AA	BB	BB	AA
2263734.52.T.C	1D	1D	176.985	1D	414593130	TGCAGCGACGACGCCCTCGATAGGGTCACGACGCCCCTGGACGCTGTCATCGTCGCCCCGTCCGTAGAC	AA	BB	BB	AA	BB	BB	BB	AA	BB	BB	BB	AA	AA	BB	BB	AA	BB	AA	AA	AA	AA	BB	AA	-	AA	AA	BB	-	AA	BB	AA	BB	AA	BB	BB	AA	AA	AA	AA	AA	BB	BB	AA
999473.46.G.T	1D	1D	176.985	1D	414157181	TGCAGCTAACGCGGAGGCGGACAGACAGGGAGCTGGGGGCACCTTCGCGCATCTGCTTCGGCGGTAGCC	AA	BB	BB	AA	BB	BB	BB	AA	BB	BB	BB	AA	AA	BB	BB	AA	-	AA	AA	-	AA	BB	AA	AA	AA	AA	BB	BB	AA	BB	-	BB	AA	BB	BB	AA	AA	AA	AA	AA	BB	BB	AA
3959168.20.G.A	1D	1D	176.985	1D	413784532	TGCAGCGCCGCGGCTGAACCGCGTGGCGGCGGCGTCTCGAGGGTCTCCG	AA	BB	BB	AA	BB	BB	BB	AA	BB	BB	BB	AA	AA	BB	BB	AA	BB	AA	AA	AA	AA	BB	AA	AA	AA	AA	BB	BB	AA	BB	AA	BB	AA	BB	BB	AA	AA	AA	AA	AA	BB	BB	AA
1683089.43.G.A	1D	1D	176.985	1D	415737448	TGCAGCGATACATCGTTCAGTTTTCTCGCCGAGTTACAAAGTTGCTGCGCTCCGTCGGAATACGATCGA	AA	BB	BB	AA	BB	BB	BB	AA	BB	BB	BB	AA	AA	BB	BB	AA	BB	AA	AA	AA	AA	BB	AA	AA	AA	AA	BB	BB	AA	BB	AA	BB	AA	BB	BB	AA	AA	AA	AA	AA	BB	BB	AA
1215797.17.G.T	1D	1D	176.985	1D	417130784	TGCAGACGGTAGCTGTTGTATGAATGTTTCTGTTTAGTTCCCTGGGACATGATTCCATACGCCG	AA	BB	BB	AA	BB	BB	BB	AA	BB	BB	BB	AA	AA	BB	BB	AA	BB	AA	AA	AA	AA	BB	AA	AA	AA	AA	BB	BB	AA	BB	-	BB	AA	BB	BB	AA	AA	AA	AA	AA	BB	BB	AA
1060154.7.A.T	1D	1D	176.985	1D	415821921	TGCAGATAATGATTGGCGATGTTGTCATGTTGACCAATGGATAATGGAAGCTTTGTACGCCG	AA	BB	BB	AA	BB	BB	BB	AA	BB	BB	BB	AA	AA	BB	BB	AA	BB	AA	AA	AA	AA	BB	AA	AA	AA	AA	BB	BB	AA	BB	AA	BB	AA	BB	BB	AA	AA	AA	AA	AA	BB	BB	AA
1233262.22.C.T	1D	1D	176.985	1B	544259239	TGCAGCCTCCACAGGGCCAAGGCCGAGGCCGAGCCAGCACCGCCACCAAAGCTGCTATTCATCTCGCCG	AA	BB	BB	AA	BB	BB	BB	AA	BB	BB	BB	AA	AA	BB	BB	AA	BB	AA	AA	AA	AA	BB	AA	AA	AA	AA	BB	BB	AA	BB	AA	BB	AA	BB	BB	AA	AA	AA	AA	AA	BB	BB	AA
7492221.30.A.G	1D	1D	176.985	1D	415741626	TGCAGCGATACATCGTTCAGTTTTCTCGCCAAGTTACAAAGTCGCTGCGCTCCGTCGGAATACGATCGA	AA	BB	BB	AA	BB	BB	BB	AA	BB	BB	BB	AA	AA	BB	BB	AA	BB	AA	AA	AA	AA	BB	AA	AA	AA	AA	BB	BB	AA	BB	AA	BB	AA	BB	BB	AA	AA	AA	AA	AA	BB	BB	AA
1144606.34.G.A	1D	1D	176.985	1D	414929804	TGCAGGCAGCCAGGCAGCGGCGAGGCACACATGCGCTACATCACATCAGCCTAGTTATTACTAGTCACG	AA	BB	BB	AA	BB	BB	BB	AA	BB	BB	BB	AA	AA	BB	BB	AA	BB	AA	AA	AA	AA	BB	AA	AA	AA	AA	BB	BB	AA	BB	AA	BB	AA	BB	BB	AA	AA	AA	AA	AA	BB	BB	AA
3941227.37.T.G	1D	1D	176.985	1D	413318441	TGCAGCGTGGCCGGCCACGACTTGGCGCCGTCGAGCATGCTGTGGGAGGGCGGAGTCCACTACACGCCC	AA	BB	BB	AA	BB	BB	BB	AA	BB	BB	BB	AA	AA	BB	BB	AA	BB	AA	AA	AA	AA	BB	AA	AA	AA	AA	BB	BB	AA	-	AA	BB	AA	-	BB	AA	AA	AA	AA	AA	BB	BB	AA
5323704.13.G.C	1D	1D	179.652			TGCAGAGGGCAGCGATGGTTCGCAAGGCCG	AA	-	BB	AA	BB	BB	BB	AA	BB	BB	BB	AA	AA	BB	BB	AA	-	AA	AA	AA	AA	BB	AA	AA	AA	AA	-	BB	AA	BB	AA	BB	AA	-	BB	AA	AA	AA	AA	AA	-	BB	AA
4543396.9.G.T	1D	1D	183.303			TGCAGTTTTGATCGTGTTTAGGGACAAACCG	AA	BB	BB	AA	BB	BB	BB	AA	BB	BB	BB	AA	AA	BB	BB	AA	BB	AA	AA	AA	AA	BB	AA	AA	AA	AA	BB	BB	AA	BB	AA	BB	AA	BB	BB	AA	AA	AA	AA	AA	BB	BB	AA
1214867.64.A.G	1D	1D	183.303	1D	418670211	TGCAGCTGCACAGTGGCTGATGCGAATCGTAACGCAGCTGGACGGACAAGATAATAGGGTGCCG	AA	BB	BB	AA	BB	BB	BB	AA	BB	BB	BB	AA	AA	BB	BB	AA	BB	AA	AA	AA	AA	BB	AA	AA	AA	AA	-	BB	AA	BB	AA	BB	AA	BB	BB	AA	AA	AA	AA	AA	BB	BB	AA
1214867.17.T.A	1D	1D	183.303	1D	418670211	TGCAGCTGCACAGTGGCTGATGCGAATCGTAACGCAGCTGGACGGACAAGATAATAGGGTGCCG	AA	BB	BB	AA	BB	BB	BB	AA	BB	BB	BB	AA	AA	BB	BB	AA	BB	AA	AA	AA	AA	BB	AA	AA	AA	AA	BB	BB	AA	BB	AA	BB	AA	BB	BB	AA	AA	AA	AA	AA	BB	BB	AA
992228.63.A.G	1D	1D	183.303	1D	418755113	TGCAGCTTGGAGACGATGGATGTGAGATGTAAGTTGCCGTGGCAGCAGGAGATGAGGCGCGCGATCTGA	AA	BB	BB	AA	BB	BB	BB	AA	BB	BB	BB	AA	AA	BB	BB	AA	BB	AA	AA	AA	AA	BB	AA	AA	AA	AA	BB	BB	AA	BB	AA	BB	AA	BB	BB	AA	AA	AA	AA	AA	BB	BB	AA
3946228.17.A.G	1D	1D	183.303			TGCAGGTGTCCCGCATCACAGGGGTGGTTGGCGACATCCCG	AA	BB	BB	AA	BB	BB	BB	AA	BB	BB	BB	AA	AA	BB	BB	AA	-	AA	AA	AA	AA	BB	AA	AA	AA	AA	BB	BB	AA	BB	AA	BB	AA	-	BB	AA	AA	AA	AA	AA	BB	BB	AA
1126683.26.G.T	1D	1D	209.229			TGCAGGTTGATTAGAGAAAACAACAGGTTTTTTTTGCAAATGTGTGTGCAACGACCG	AA	BB	BB	AA	BB	BB	AA	AA	BB	AA	BB	BB	AA	BB	AA	-	BB	-	AA	BB	-	BB	AA	-	BB	AA	BB	BB	-	BB	AA	AA	BB	BB	AA	AA	AA	AA	AA	AA	BB	BB	AA
12009897.5.T.C	1D	1D	233.18	1D	468504898	TGCAGTACCGCCGACTCGAGGGCGCGCTGGAGGGACGCCACGCGCTCGATGAGTCCCCCGAGTGCCTCG	AA	BB	BB	AA	BB	BB	AA	AA	BB	AA	AA	BB	AA	BB	AA	BB	BB	AA	AA	BB	-	BB	AA	AA	BB	AA	BB	AA	AA	BB	AA	AA	BB	BB	AA	AA	AA	AA	BB	AA	BB	BB	AA
983198.7.A.G	1D	1D	243.817	1D	475015328	TGCAGTCAGCTAATGATTCTGCACAAGAAGATTATATTAGCTACCTAGCCCG	AA	AA	BB	AA	BB	BB	BB	AA	BB	AA	AA	AA	AA	BB	AA	AA	BB	AA	AA	BB	-	BB	AA	AA	BB	AA	BB	AA	AA	AA	AA	BB	BB	BB	AA	AA	AA	AA	BB	AA	BB	BB	AA
1228670.12.C.T	1D	1D	260.788	1B	697218863	TGCAGCTGCTGGCGGTAGCTGCACGACTCGTTGTGGTTGGGCGTCTTGCACGCAACGTGCGGGAAGCGG	BB	AA	BB	BB	BB	BB	BB	AA	AA	AA	AA	AA	BB	-	AA	AA	BB	BB	BB	BB	AA	BB	AA	AA	AA	AA	BB	AA	AA	AA	AA	BB	BB	AA	BB	-	BB	AA	BB	AA	AA	BB	AA
1024096.34.G.C	1D	1D	260.788	1D	494603910	TGCAGAAGCGCACCGAGGTGAAGCTCCAGGACCTGCCCGTGGTGCTCGGCGCCTGCTGCGTGCTCCACA	BB	AA	BB	BB	BB	-	-	AA	AA	AA	AA	AA	BB	-	AA	AA	BB	BB	BB	BB	AA	BB	AA	AA	AA	AA	BB	AA	AA	AA	AA	-	BB	AA	BB	AA	BB	AA	-	AA	AA	BB	AA
4394795.13.A.G	1D	1D	260.788	1D	488200567	TGCAGGCGTCACCATCACCTCCTGGATCAGCGCCTCGATCTCTGGATAGGTGGCATGGTAGTCGACGGA	BB	AA	BB	BB	BB	BB	BB	AA	AA	AA	AA	AA	BB	-	AA	AA	BB	BB	BB	BB	AA	BB	AA	AA	AA	AA	BB	AA	AA	AA	AA	BB	BB	AA	BB	AA	BB	AA	BB	AA	-	BB	-
4394609.35.A.G	1D	1D	260.788	1D	490174784	TGCAGCCAGTAGGCGTCGTCGCCGTTGCCCAACCAAAAGTCATCGCCG	BB	AA	BB	BB	BB	BB	BB	AA	AA	AA	AA	AA	BB	-	AA	AA	BB	BB	BB	BB	AA	BB	AA	AA	AA	AA	BB	AA	-	AA	AA	BB	BB	AA	BB	AA	BB	AA	BB	AA	AA	BB	AA
1668341.11.G.A	1D	1D	264.905	1A	588987630	TGCAGCAGGGGGTCGACGACCCTGGCGTTGAGCCACGCGAGGACCACCGCCATTTCCTCCCCCCTCCGC	BB	AA	BB	BB	BB	BB	BB	-	AA	AA	-	-	BB	-	AA	AA	BB	BB	BB	BB	AA	BB	AA	AA	AA	AA	BB	-	BB	AA	-	BB	BB	AA	BB	AA	BB	AA	BB	AA	-	BB	AA
1038630.37.G.C	2A	2A	0	2A	33763175	TGCAGTCTCCCGTCAGCATTTTTCTTTTGGTGATGAAGTCTCATGTCAGCTTTAGGCAGGGAGATGCCA	BB	AA	BB	BB	AA	BB	BB	AA	AA	AA	AA	AA	BB	BB	-	BB	AA	-	AA	BB	AA	BB	BB	BB	AA	BB	AA	AA	AA	AA	AA	BB	BB	BB	AA	AA	BB	AA	AA	AA	BB	AA	BB
4411853.17.A.G	2A	2A	1e-06			TGCAGCCGCGTGGTGGGAGCTGAGCCG	BB	AA	-	BB	AA	BB	BB	AA	AA	AA	AA	AA	BB	BB	-	BB	AA	-	AA	BB	AA	BB	BB	BB	AA	BB	AA	AA	AA	AA	AA	BB	BB	BB	AA	AA	BB	AA	AA	AA	BB	AA	BB
1279811.57.A.G	2A	2A	2e-06	2A	34648800	TGCAGCGATTTCAGCGCTGGAGTCTTCAACATTTTTCACTCATCAGGTGACACCAGCACGCCGAGCTTG	BB	AA	BB	BB	AA	BB	BB	AA	AA	AA	AA	AA	BB	BB	-	BB	AA	-	AA	BB	AA	BB	BB	BB	AA	BB	AA	AA	AA	AA	AA	BB	BB	BB	AA	AA	BB	AA	AA	AA	BB	AA	BB
998359.66.C.T	2A	2A	3.51625	2A	35563941	TGCAGGACGAGGGACTACCGACCTGCGCAACCGTACTAGGCGATAGGCGGATGGAGAACCGACCAACGA	BB	AA	BB	BB	AA	BB	BB	AA	AA	AA	AA	AA	BB	BB	-	BB	AA	-	AA	BB	AA	BB	BB	BB	AA	BB	AA	AA	AA	AA	AA	BB	BB	BB	AA	AA	BB	AA	AA	AA	BB	AA	BB
3020873.35.A.G	2A	2A	6.61781	2A	35371707	TGCAGACAAGTAGAGGAACATAAATCTTGAAGTGCACCCG	BB	AA	BB	BB	AA	BB	BB	AA	AA	AA	AA	AA	BB	BB	-	BB	AA	-	AA	BB	-	BB	BB	BB	AA	BB	AA	AA	AA	AA	AA	BB	BB	BB	AA	AA	BB	AA	AA	AA	BB	AA	BB
3064473.6.G.A	2A	2A	9.90498	2A	36353481	TGCAGCGCGGATCCCTATTGCAAGCACGGCCTCCGTTTGCATTTTCCG	BB	AA	BB	BB	AA	BB	BB	AA	AA	AA	AA	AA	BB	BB	-	BB	AA	-	AA	BB	AA	BB	BB	BB	AA	BB	AA	AA	AA	AA	AA	BB	BB	BB	AA	AA	BB	AA	AA	AA	BB	AA	BB
1130380.23.T.C	2A	2A	26.623	2A	45851788	TGCAGGCACCATGAGCCACAGGGTAGTGGCCTGGGCCTCCCCACGGCGCGTCCCG	BB	AA	BB	BB	AA	AA	BB	-	BB	AA	AA	-	BB	-	-	BB	-	BB	AA	BB	-	BB	-	BB	BB	BB	AA	BB	BB	AA	AA	AA	AA	BB	AA	AA	BB	BB	-	AA	BB	AA	BB
1205412.23.A.G	2A	2A	26.6231	2A	48154184	TGCAGGCGGCAGCTCGCGCGGCGAAAGACCGTGGCGGAAGCTGAAACTTCCCTTCCGTCAACCATTTCT	BB	AA	BB	BB	AA	AA	BB	AA	BB	AA	AA	-	BB	AA	-	BB	AA	-	AA	BB	AA	BB	BB	BB	BB	BB	AA	BB	-	AA	AA	AA	-	BB	AA	-	BB	BB	AA	AA	BB	AA	BB
1089401.7.C.T	2A	2A	26.6231	2A	45919887	TGCAGTTCCAACATGGCGCACGGCTCAATCGCCACTCCCTTCAACATGAACATGGACGACACGTTTTTG	BB	AA	BB	BB	AA	AA	BB	AA	BB	AA	AA	-	BB	AA	-	BB	AA	-	AA	BB	AA	BB	BB	BB	BB	BB	AA	BB	BB	AA	AA	AA	AA	BB	AA	AA	BB	BB	AA	AA	BB	AA	BB
2268043.47.C.G	2A	2A	30.0078	2A	52423056	TGCAGGTGGTGGCACAGCGCCACCTCCACCAAGAAGTTCATCCTGGACCACCACCGCCGCCAGCCCTTG	BB	AA	BB	BB	AA	AA	-	AA	BB	AA	AA	-	BB	AA	-	BB	AA	BB	AA	BB	-	-	-	-	BB	-	AA	BB	BB	AA	AA	AA	AA	-	AA	AA	BB	BB	AA	AA	BB	AA	BB
7940664.25.T.C	2A	2A	32.9801	2A	52389170	TGCAGTGCTGCCGGAACTCCGCCCGTTTCCCTGATCCACACGCTCCTCTGCTATACTCCGCAGGCGACG	BB	AA	BB	BB	AA	AA	BB	AA	BB	AA	AA	-	BB	AA	AA	BB	AA	-	AA	-	AA	BB	BB	BB	BB	BB	AA	BB	BB	AA	AA	AA	AA	BB	AA	AA	BB	BB	AA	AA	BB	AA	BB
2255628.61.A.G	2A	2A	32.9801	2A	49820241	TGCAGCACATCGTGCACGTTGTGGTGATCACCTAGTGTGCATCTCAGATAACAAGGTGGGCATCGAAGA	BB	-	BB	BB	AA	AA	BB	AA	BB	AA	AA	-	BB	AA	-	BB	AA	-	AA	BB	AA	BB	BB	BB	BB	BB	AA	BB	BB	AA	AA	AA	AA	BB	AA	AA	BB	BB	AA	AA	BB	AA	BB
2260325.56.G.A	2A	2A	32.9801	2A	49836839	TGCAGCTCAGCAGGCGTGATCTGTGTGCACGCGCGGCAAGGGGGACGATGACCACAGCCACCTAGCTTC	BB	AA	BB	BB	AA	AA	BB	AA	BB	AA	AA	-	BB	AA	-	BB	AA	-	AA	BB	AA	BB	BB	BB	BB	BB	AA	BB	BB	AA	AA	AA	AA	BB	AA	AA	BB	BB	AA	AA	BB	AA	BB
3023415.29.C.T	2A	2A	32.9801	2A	52542328	TGCAGCTCCGCTTCAAAATGGTTCAGAGACATGCTCTGTTCGCCCG	BB	AA	BB	BB	AA	AA	BB	AA	BB	AA	AA	-	BB	AA	-	BB	AA	-	AA	BB	AA	BB	BB	BB	BB	BB	AA	BB	BB	AA	AA	AA	AA	BB	AA	AA	BB	BB	AA	AA	BB	AA	BB
3026365.18.A.G	2A	2A	32.9801			TGCAGAGCGACTTCATCAACGCGGCGCAAATCCCTGCCG	BB	AA	BB	BB	AA	AA	BB	AA	BB	AA	AA	-	BB	AA	-	BB	AA	-	AA	BB	AA	BB	BB	BB	BB	BB	AA	BB	BB	AA	AA	AA	AA	BB	AA	AA	BB	BB	AA	AA	BB	AA	BB
5581415.5.C.T	2A	2A	32.9801			TGCAGCGTTTCCAGAGGCTTCCCG	BB	AA	BB	BB	AA	-	BB	AA	-	AA	AA	AA	BB	AA	AA	-	AA	-	-	BB	-	BB	-	-	-	BB	AA	BB	BB	AA	AA	AA	AA	BB	AA	AA	-	-	AA	-	-	AA	BB
5410926.13.C.T	2A	2A	32.9801			TGCAGGAGGGAAGCTAACCACATTACTGGTCCTCCG	BB	AA	BB	BB	AA	AA	BB	AA	BB	AA	AA	AA	BB	AA	-	BB	AA	AA	AA	BB	AA	BB	BB	-	BB	BB	AA	BB	BB	AA	AA	AA	AA	BB	AA	AA	BB	BB	AA	AA	BB	AA	BB
1127399.16.C.T	2A	2A	35.7357	2B	80318940	TGCAGACGCAGCGGGACGCCGCGAGCCAGCGCGGCGCGAGATGGCGCAAGACGTCTGCTAGCATGTCCT	BB	AA	BB	BB	AA	AA	BB	AA	BB	AA	AA	-	BB	AA	-	BB	AA	-	AA	BB	AA	BB	BB	BB	BB	BB	AA	BB	BB	AA	AA	AA	AA	BB	AA	AA	BB	BB	AA	AA	BB	AA	BB
999517.41.C.T	2A	2A	40.6555	2A	57213051	TGCAGCGATGCTGTGCTGCTGTAGCTACTCTTCCTACGCGCCGCCTCCCTCGCTGAGCCCCGTGGCGTG	BB	AA	BB	BB	AA	AA	BB	AA	BB	AA	AA	BB	BB	AA	-	BB	AA	-	AA	BB	AA	BB	BB	BB	BB	BB	AA	BB	BB	AA	AA	BB	AA	BB	AA	AA	BB	BB	AA	AA	BB	AA	BB
7487614.21.T.C	2A	2A	44.6671	2A	59641495	TGCAGCCCAGGCGGTGTACGGTGACTGCGAGTGGTACTTCTTCAGCCCGCGGGATCGCAAGTACCCCAA	BB	AA	BB	BB	AA	AA	BB	AA	BB	AA	AA	BB	BB	AA	-	BB	AA	BB	AA	BB	AA	BB	BB	BB	BB	BB	AA	BB	BB	AA	AA	BB	AA	BB	AA	AA	BB	BB	AA	AA	BB	AA	BB
3939545.22.A.G	2A	2A	65.4645			TGCAGCGCATCCTGTCCTTCGCACCG	BB	AA	BB	BB	AA	AA	BB	AA	BB	AA	AA	BB	BB	AA	-	BB	AA	-	AA	BB	AA	BB	AA	BB	BB	BB	AA	BB	BB	AA	-	AA	AA	BB	AA	AA	BB	BB	AA	AA	BB	AA	BB
4910904.22.C.T	2A	2A	65.4645	2A	63318844	TGCAGTCGGGCCAGCGGTGGAGCGGTCGAATGCGACGTGAGGAACTCCAGACGAACAGGCGGTGCTCCG	BB	AA	BB	BB	AA	AA	BB	AA	BB	AA	AA	BB	BB	AA	-	BB	AA	AA	AA	BB	AA	BB	AA	BB	BB	BB	AA	BB	BB	AA	AA	AA	AA	BB	AA	AA	BB	BB	AA	AA	BB	AA	BB
4412005.38.G.T	2A	2A	65.4645	2D	59785439	TGCAGCGCGAGCACCCGCGCGGCCGTCGTCGACAACGCGGCTTGCTCGTCCAGCGACGGCGACGGGGCG	BB	AA	BB	BB	AA	AA	BB	-	BB	AA	AA	BB	BB	AA	-	BB	AA	-	AA	BB	AA	BB	-	BB	BB	BB	AA	BB	BB	-	AA	AA	AA	BB	-	AA	BB	BB	-	AA	BB	AA	BB
1111617.17.A.T	2A	2A	68.3049			TGCAGGACCGTTTGGTTATCCATTTGGCGATTTGGCACGCGAGGCGGCCATGAACCG	BB	AA	BB	BB	AA	AA	BB	AA	BB	AA	AA	BB	BB	AA	-	BB	AA	-	AA	BB	AA	BB	AA	BB	BB	BB	AA	BB	BB	AA	AA	AA	AA	BB	AA	AA	BB	BB	AA	AA	AA	AA	BB
1135099.67.T.C	2A	2A	68.3049	2A	67030323	TGCAGCGCCTCCACCACTGTCAGACTATCCATCCATCCTAATCACAGCATTGTTACAACCAGTGCTCTG	BB	AA	BB	BB	AA	AA	BB	AA	BB	AA	AA	BB	BB	AA	-	BB	AA	-	-	BB	AA	BB	AA	BB	BB	BB	AA	BB	BB	AA	AA	AA	AA	BB	AA	AA	BB	BB	AA	AA	AA	AA	BB
1067817.68.C.G	2A	2A	84.2057	2A	64508290	TGCAGGATCGGAGGAAAAGAGTTTGCTTCCCTACAAAGGCATTGTGCCCAATCACAAGGAGGTGCTATC	BB	AA	BB	BB	AA	AA	BB	AA	BB	AA	AA	BB	BB	AA	-	BB	AA	-	AA	BB	AA	BB	AA	BB	BB	BB	AA	BB	BB	AA	AA	AA	AA	BB	AA	AA	BB	BB	AA	AA	AA	AA	BB
1069828.52.C.T	2A	2A	84.2057	2A	64505325	TGCAGCTGGGACGCTGAGAGGTGAGCCTAGCTTCTCAAACGCACGGTGGGAACGGTGAGGCAGAACTGA	BB	AA	BB	BB	AA	AA	BB	AA	BB	AA	AA	BB	BB	AA	-	BB	AA	-	AA	BB	AA	BB	AA	BB	BB	BB	AA	BB	BB	AA	AA	AA	AA	BB	AA	AA	BB	BB	AA	AA	AA	AA	BB
4991858.17.A.G	2A	2A	84.2057	2A	64848303	TGCAGGTCATCACCGCAAGTCGCCTTTGGTCAAGGTTGGCCGCGCCGCCGCCCCTGGTCGAACACTCAG	BB	AA	BB	BB	AA	AA	BB	AA	BB	AA	AA	BB	BB	AA	-	BB	AA	-	-	BB	AA	BB	AA	BB	BB	BB	AA	BB	BB	AA	AA	AA	AA	BB	AA	AA	BB	BB	AA	AA	AA	AA	BB
1021498.39.T.C	2A	2A	94.2163	2D	86771230	TGCAGGTACAGTCCTAGCATGCGGTATAGTTGGGCGCCGTAGGCCTGCCCGCATAGCGTCTCCAGGGCG	BB	AA	BB	BB	AA	AA	BB	AA	BB	AA	AA	BB	BB	AA	AA	BB	AA	-	AA	-	AA	BB	AA	AA	BB	BB	AA	BB	BB	AA	AA	AA	AA	BB	AA	AA	BB	BB	AA	BB	AA	AA	BB
1094287.6.T.A	2A	2A	96.933	2A	88501331	TGCAGGTGGCGCTGCGGCCGCGGAGGCGGAGCCCATGCTGCTCAACGACGCCATCCGCCG	-	AA	BB	BB	AA	AA	BB	AA	BB	AA	AA	BB	BB	AA	AA	-	AA	-	AA	BB	AA	BB	AA	AA	BB	BB	AA	BB	BB	AA	AA	AA	AA	BB	AA	AA	BB	BB	AA	BB	AA	AA	-
3025548.9.T.C	2A	2A	96.933	2A	111831879	TGCAGTGCGTCTGCCGTGCCTTCTGCGTTTACACTGCCCCG	BB	AA	BB	BB	AA	AA	BB	AA	BB	AA	AA	BB	BB	AA	AA	BB	AA	-	AA	BB	AA	BB	AA	AA	BB	BB	AA	BB	BB	AA	AA	AA	AA	BB	AA	AA	BB	BB	AA	BB	AA	AA	BB
1149238.11.A.G	2A	2A	96.933	2A	121906164	TGCAGGACACGAGCACGAGAAAGGGTCAGGGAGGAAGAGAGGGAAAGAGAAGAAGGAGCAGGGGCGCAC	BB	AA	BB	BB	AA	AA	BB	AA	BB	AA	AA	BB	BB	AA	AA	BB	AA	-	AA	BB	AA	BB	AA	AA	BB	BB	AA	BB	BB	AA	AA	AA	AA	BB	AA	AA	BB	BB	AA	BB	AA	AA	BB
3064524.21.G.A	2A	2A	96.933	2A	122010833	TGCAGTAGGGTTCATCGTAGCGCTGACGGCGTTCCGCCTCACCG	BB	AA	BB	BB	AA	AA	BB	AA	BB	AA	AA	BB	BB	AA	AA	BB	AA	-	AA	BB	AA	BB	AA	AA	BB	BB	AA	BB	BB	AA	AA	AA	AA	BB	AA	AA	BB	BB	AA	BB	AA	AA	BB
3938659.52.C.G	2A	2A	96.933	2A	109586784	TGCAGCTGTCGCAAAGGAGGGGGAGTCCGTGAGAAAGCGTGCGGTGGAGCTCCGCCG	BB	AA	BB	BB	AA	AA	BB	AA	BB	AA	AA	BB	BB	AA	AA	BB	AA	-	AA	BB	AA	BB	AA	AA	BB	BB	AA	BB	BB	AA	AA	AA	AA	BB	AA	AA	BB	BB	AA	BB	AA	AA	BB
1095449.16.G.A	2A	2A	96.933	2A	110292702	TGCAGTAGTTTATTGAGCGGGATAGGAGTGATCTCCATCTCCAAAATCTACAGCCGTGCCG	BB	AA	BB	BB	AA	AA	BB	AA	BB	AA	AA	BB	BB	AA	AA	BB	AA	-	AA	BB	AA	BB	AA	AA	BB	BB	AA	BB	BB	AA	AA	AA	AA	BB	AA	AA	BB	BB	AA	BB	AA	AA	BB
1096134.48.T.C	2A	2A	96.933	2A	94802394	TGCAGCAAGTCTCTCCCCTGTCTGCTTTTTCACACTGCCATTGCATGTTCAAAGGGTATGATGAGACGC	BB	AA	BB	BB	AA	AA	BB	AA	BB	AA	AA	BB	BB	AA	AA	BB	AA	-	AA	-	AA	BB	AA	AA	BB	BB	AA	BB	BB	AA	AA	AA	AA	BB	AA	AA	BB	BB	AA	BB	AA	AA	BB
1166053.7.G.A	2A	2A	96.933	2A	111453632	TGCAGCCGTCCCAGCTTGCAGCTCCTCGGTATGGAGGACCCCCTCTCGTGCTCCAGCACGTGGAGGATG	BB	AA	BB	BB	AA	AA	BB	AA	BB	AA	AA	BB	BB	AA	AA	BB	AA	-	AA	BB	AA	BB	AA	AA	BB	BB	AA	BB	BB	AA	AA	AA	-	BB	AA	AA	BB	BB	AA	BB	AA	AA	BB
984222.50.C.T	2A	2A	101.297	2A	169545092	TGCAGCAAAAACTTCCAGGTGCTGTGCGTGGCCTGTCAGATCAACATGGGCTGTCTTTTCGCGAGGAAG	BB	AA	BB	BB	AA	AA	BB	AA	BB	AA	AA	AA	BB	AA	AA	BB	AA	BB	BB	BB	BB	BB	AA	AA	BB	BB	AA	BB	BB	AA	AA	AA	AA	BB	AA	AA	BB	BB	AA	BB	AA	AA	BB
3026593.34.T.A	2A	2A	101.297	2A	170409601	TGCAGGATAAGAGCATCTACAGTCTGTGCCTCAATCGGCCGCCCG	BB	AA	BB	BB	AA	AA	BB	AA	BB	AA	AA	AA	BB	AA	AA	BB	AA	BB	BB	BB	BB	BB	AA	AA	BB	BB	AA	BB	BB	AA	AA	AA	AA	BB	AA	AA	BB	BB	AA	BB	AA	AA	BB
1036450.41.A.G	2A	2A	104.29	2A	506346082	TGCAGGACGAGGCATCTCATCCTCCTCTCCCTCGCGGTCTCACCCATCATTTCCTTGGCCCCTTCTCCT	BB	AA	BB	BB	AA	AA	BB	AA	BB	AA	AA	AA	BB	AA	AA	BB	AA	BB	BB	BB	BB	BB	AA	AA	BB	BB	AA	BB	BB	AA	AA	AA	AA	BB	AA	AA	BB	AA	-	BB	AA	AA	BB
2252671.64.A.C	2A	2A	104.29	2A	506346017	TGCAGCAACAGCAGCCTCACCAATCACCAACAATCCACCAGGCAATGATCGATGATGATTCTTTATTAA	BB	AA	BB	BB	AA	AA	BB	AA	BB	AA	AA	AA	BB	AA	AA	BB	AA	BB	BB	BB	BB	BB	AA	AA	BB	BB	AA	BB	BB	-	AA	AA	AA	BB	AA	AA	BB	AA	AA	BB	AA	AA	BB
3064690.33.T.C	2A	2A	104.29			TGCAGCTGGGCAGTCCAGGCGCATGCAGACCGCTGCCG	BB	AA	BB	BB	AA	AA	BB	AA	BB	AA	AA	AA	BB	AA	AA	BB	AA	BB	BB	BB	BB	BB	AA	AA	BB	BB	AA	BB	BB	AA	AA	AA	AA	BB	AA	AA	BB	AA	AA	BB	AA	AA	BB
5325066.41.T.G	2A	2A	104.29	2A	365548086	TGCAGCTGCTCCAGGCGGGTGCAGCGCTCCGCCCCGCGCCCTCCG	BB	AA	BB	BB	AA	AA	BB	AA	BB	AA	AA	AA	BB	AA	AA	BB	AA	BB	BB	BB	BB	BB	AA	AA	BB	BB	AA	BB	BB	AA	AA	AA	AA	BB	AA	AA	BB	AA	AA	BB	AA	AA	BB
1124767.27.C.T	2A	2A	104.29	2A	507161840	TGCAGCCGCAGCAGCACAGTTCCCGATCTTAATTCCGCGCAGGCACATGCGGGGCCGACGCGGAAGGGG	BB	AA	BB	BB	AA	AA	BB	AA	BB	AA	AA	AA	BB	-	AA	BB	AA	BB	BB	BB	BB	BB	AA	AA	BB	BB	AA	BB	BB	AA	AA	AA	AA	BB	AA	AA	BB	AA	AA	BB	AA	AA	BB
1106494.56.A.G	2A	2A	104.29			TGCAGGTCTGGTCAAGAACGGCGCAATCCCTGGGAAGCCCGTTCAATCCCTGGGAAACCCATTCTTGGA	BB	AA	BB	BB	AA	AA	BB	AA	BB	AA	AA	AA	BB	AA	AA	BB	AA	BB	BB	BB	BB	BB	AA	AA	BB	BB	AA	BB	BB	AA	AA	AA	AA	BB	AA	AA	BB	AA	AA	BB	AA	AA	BB
1219210.65.A.G	2A	2A	104.29	2A	389311206	TGCAGCAGCAGCATGATGAGGCGAAGATGGTGAGGAGTTGTGAGAGGACAGAGCTGTAGCGGCGCATGG	BB	AA	BB	BB	AA	AA	BB	AA	BB	AA	AA	AA	BB	AA	AA	BB	AA	BB	BB	BB	BB	BB	AA	AA	BB	BB	AA	BB	BB	AA	AA	AA	AA	BB	AA	AA	BB	AA	-	BB	AA	AA	BB
1047718.59.G.A	2A	2A	106.707	2A	466296536	TGCAGTTATACCTTATAGAGGCATCCTTTGATTGATGTAAAGAGCTGGCCTAAACTCACGAAATGTACT	BB	AA	BB	BB	AA	AA	BB	AA	BB	AA	AA	AA	BB	AA	AA	BB	AA	BB	BB	-	BB	BB	AA	AA	BB	BB	AA	BB	BB	AA	AA	AA	-	BB	AA	AA	BB	AA	AA	BB	AA	AA	BB
4910995.38.T.C	2A	2A	106.707	2A	357095996	TGCAGCCACCCGTCCGTGTGCCCGCCGCGGCATGGTCGTGCCCCTGGCCGCGTCCG	BB	AA	BB	BB	AA	AA	BB	AA	BB	AA	AA	AA	BB	-	AA	BB	AA	BB	BB	BB	BB	BB	AA	AA	BB	BB	AA	BB	BB	AA	AA	AA	AA	BB	AA	AA	BB	AA	AA	BB	AA	AA	BB
1000632.66.T.C	2A	2A	109.623	2A	573231503	TGCAGCACACGGTTCCTTCTTTCGGGCGCACTGCGATGAAGTGCTCCTGGCCGCCTCCTGCTGCGGTAC	BB	AA	BB	BB	AA	BB	BB	AA	BB	AA	AA	AA	BB	AA	AA	BB	AA	BB	BB	BB	BB	BB	AA	AA	BB	BB	AA	BB	BB	AA	AA	AA	AA	-	AA	AA	BB	AA	AA	BB	AA	AA	BB
1002659.30.T.C	2A	2A	109.623	2A	566713455	TGCAGCCGTGGCTGCTGCTGCCATGACATGTCAAAGCCTCCACAATTCCATGGCTGAAGTCCACCCCAT	BB	AA	BB	BB	AA	BB	BB	AA	BB	AA	AA	AA	BB	AA	AA	BB	AA	BB	BB	-	BB	BB	AA	AA	BB	BB	AA	BB	BB	AA	AA	AA	AA	-	AA	AA	BB	AA	AA	BB	AA	AA	BB
4538072.18.G.C	2A	2A	109.623			TGCAGTCCACCATCTTCGGCGACTGCTACCG	BB	AA	BB	BB	AA	BB	BB	AA	BB	AA	AA	AA	BB	AA	AA	BB	AA	BB	BB	BB	BB	BB	AA	AA	BB	BB	AA	BB	BB	AA	AA	AA	AA	-	AA	AA	BB	AA	AA	BB	AA	AA	BB
3570146.9.A.G	2A	2A	109.623			TGCAGCAGCACCACCGCCAGGCGCAGCAGCAGTACCG	BB	AA	BB	BB	AA	BB	BB	AA	BB	AA	AA	AA	BB	AA	AA	BB	AA	BB	BB	BB	BB	BB	AA	AA	BB	BB	AA	BB	BB	AA	AA	AA	AA	-	AA	AA	BB	AA	AA	BB	AA	AA	BB
1100631.40.T.A	2A	2A	109.623	2A	570554497	TGCAGAGAACGCGCACGGCAACCAGACTGAATGAATAGACTGTTAGAATCTCCTGGACCCTGTGGCACC	BB	AA	BB	BB	AA	BB	BB	AA	BB	AA	AA	AA	BB	AA	AA	BB	AA	BB	BB	BB	BB	BB	AA	AA	BB	BB	AA	BB	BB	AA	AA	AA	AA	-	AA	AA	BB	AA	AA	BB	AA	AA	BB
3939520.68.T.G	2A	2A	109.623	2A	574019002	TGCAGTAGCATTAACATGACACTAGCAGAGTTGCTAATCCTAGACCCTCAAGCAGAGGGAACCAACAGT	BB	AA	BB	BB	AA	BB	BB	AA	BB	AA	AA	AA	BB	AA	AA	BB	AA	BB	BB	BB	BB	BB	AA	AA	BB	BB	AA	BB	BB	AA	AA	AA	AA	-	AA	AA	BB	AA	AA	BB	AA	AA	BB
3064474.34.G.C	2A	2A	109.623	2A	578434154	TGCAGCCGCGGTGGATTCACGCACGGGAAGTGGTGCACCG	BB	AA	BB	BB	AA	BB	BB	AA	BB	AA	AA	AA	BB	AA	AA	BB	AA	BB	BB	BB	BB	BB	AA	AA	BB	BB	AA	BB	BB	AA	AA	AA	AA	-	AA	AA	BB	AA	AA	BB	AA	AA	BB
4406850.8.C.T	2A	2A	109.623			TGCAGCAACGAGCAGAACAGGGCCG	BB	AA	BB	BB	AA	BB	BB	AA	BB	AA	AA	AA	BB	AA	AA	BB	AA	BB	BB	BB	BB	BB	AA	AA	BB	BB	AA	BB	BB	AA	AA	AA	AA	-	AA	AA	BB	AA	AA	BB	AA	AA	BB
5578491.24.G.A	2A	2A	109.623			TGCAGTTTTCTTTTCTTAGGATCGGCTCGGTTCCG	BB	AA	BB	BB	AA	BB	BB	AA	BB	AA	AA	AA	BB	AA	AA	BB	AA	BB	BB	BB	BB	BB	AA	AA	BB	BB	AA	BB	BB	AA	AA	AA	AA	-	AA	AA	BB	AA	AA	BB	AA	AA	BB
3936367.32.G.A	2A	2A	109.623	2A	581302812	TGCAGGTACTGCACGCTCACGGTGCAGAGAACGGCGTCGAGGGAGGCGCTATCGAGCTCCAGCCGCTGC	BB	AA	BB	BB	AA	BB	BB	AA	BB	AA	AA	AA	BB	AA	AA	BB	AA	BB	BB	BB	BB	BB	AA	AA	BB	BB	AA	BB	BB	AA	AA	AA	AA	-	AA	AA	BB	AA	AA	BB	AA	AA	BB
4993284.23.A.G	2A	2A	109.623	2A	576724803	TGCAGCGCGTCTCGCCACGAGCGACACGCACGGCTGGCGGCCGAGACGTCGGCGGCGCCG	BB	AA	BB	BB	AA	BB	BB	AA	BB	AA	AA	AA	BB	-	AA	BB	AA	-	BB	BB	BB	BB	AA	AA	BB	BB	AA	BB	BB	AA	AA	AA	AA	BB	AA	AA	BB	AA	AA	BB	AA	AA	BB
3064550.38.A.G	2A	2A	109.623	2A	571923757	TGCAGCCTGTCCTCGAGAAAGTGCTTCCGCATGTGGCCACCCAGCGCCTGCCCG	BB	AA	BB	BB	AA	BB	BB	AA	BB	AA	AA	AA	BB	AA	AA	BB	AA	BB	BB	BB	BB	BB	AA	AA	BB	BB	AA	BB	BB	AA	AA	AA	AA	-	AA	AA	BB	AA	AA	BB	AA	AA	BB
4909866.29.A.T	2A	2A	109.623			TGCAGCGCCTGCTTTATCACAGAGAACTCATGCCG	BB	AA	BB	BB	AA	BB	BB	AA	BB	AA	AA	AA	BB	AA	AA	BB	AA	BB	BB	BB	BB	BB	AA	AA	BB	BB	AA	BB	BB	AA	AA	AA	AA	-	AA	AA	BB	AA	AA	BB	AA	AA	BB
1133246.32.C.T	2A	2A	113.708	2A	590219418	TGCAGGAGGGCGTGATCCCGGCGCTGGTGTCGCTGACGGCGAACGGCACGGGCAAGGCCAAGGACAAGG	BB	AA	BB	BB	AA	BB	BB	AA	AA	AA	AA	AA	BB	AA	AA	AA	AA	BB	BB	BB	BB	BB	AA	AA	BB	BB	AA	BB	BB	AA	AA	AA	AA	-	AA	AA	BB	AA	AA	BB	AA	AA	BB
1162552.61.A.C	2A	2A	113.708	2A	590658391	TGCAGCAAAGCATGCGCTCTGGGACGGACGAGGGCCACACGCCGGCCATGGGACTCCTGTCACCGAGAT	BB	AA	BB	BB	AA	BB	BB	AA	AA	AA	AA	AA	-	AA	AA	AA	AA	BB	BB	BB	BB	BB	AA	AA	BB	BB	AA	BB	BB	AA	AA	AA	AA	-	AA	AA	BB	AA	AA	BB	AA	AA	BB
989756.46.T.C	2A	2A	113.708	2A	589587214	TGCAGTAATAAGCTCGTGGCTCTTTCAGTTTCCTCCTGCAAAATGATGGAGCCAGCCTTGGAAGTGATA	BB	AA	BB	BB	AA	BB	BB	AA	AA	AA	AA	AA	BB	AA	AA	AA	AA	BB	BB	BB	BB	BB	AA	AA	BB	BB	AA	BB	BB	AA	AA	AA	AA	-	AA	AA	BB	AA	AA	BB	AA	AA	BB
1100049.28.A.G	2A	2A	116.803	2A	614490653	TGCAGAGGGAAGTAGTACGCCCTGCGCCATCCGTTGGCCATCCGATGGCAAGAACGTAGAACGGGCTCT	BB	AA	BB	BB	AA	BB	BB	AA	AA	AA	AA	AA	BB	AA	AA	AA	AA	BB	BB	BB	BB	BB	AA	AA	BB	BB	AA	BB	BB	AA	AA	AA	AA	-	AA	AA	BB	AA	AA	BB	AA	AA	BB
4991964.33.C.T	2A	2A	119.435	4A	80607946	TGCAGCGCCTCCCTCCTGCCACGAGCTCCACCTCCCATGGCTGCCGCCGCCGTCCTGCCTACCCCGCTA	BB	AA	BB	BB	AA	BB	BB	AA	AA	AA	AA	AA	BB	AA	AA	AA	AA	BB	BB	BB	BB	BB	AA	AA	BB	-	AA	BB	BB	AA	AA	AA	AA	-	AA	AA	BB	AA	AA	BB	AA	AA	BB
3958338.14.C.A	2A	2A	119.435			TGCAGGAAAGACTACCAGGAGGGCGCCG	BB	AA	BB	BB	AA	BB	BB	AA	AA	AA	AA	AA	BB	AA	AA	AA	AA	BB	BB	BB	BB	BB	AA	AA	BB	BB	AA	BB	BB	AA	AA	AA	AA	-	AA	AA	BB	AA	AA	BB	AA	AA	BB
1095535.64.G.A	2A	2A	119.435	2A	615122233	TGCAGCGGCGCGGGAACGACGGCACTTGGACTCGTCGGATCCAGTGCGAGGAGGACAGGAGCGGGCGGC	BB	AA	BB	BB	AA	BB	BB	AA	AA	AA	AA	AA	BB	AA	AA	AA	AA	BB	BB	BB	BB	BB	AA	AA	BB	BB	AA	BB	BB	AA	AA	AA	AA	-	AA	AA	BB	AA	AA	BB	AA	-	BB
1130169.30.G.A	2A	2A	123.137	2A	616616563	TGCAGCAGACCATGATGCAGATCAAATGCAGCAAACCGAAACACCTCTCGTGAAAGAACGGCACAGTTC	BB	AA	BB	BB	AA	BB	BB	AA	AA	AA	AA	AA	BB	AA	AA	AA	AA	BB	BB	BB	BB	BB	-	AA	AA	BB	-	BB	BB	AA	AA	AA	AA	BB	AA	AA	BB	AA	AA	BB	AA	AA	-
1019498.33.G.A	2A	2A	126.855	3A	256075354	TGCAGCACCTGCATGCACAGTTGGCGTTCGGGAGAGAGGAAAAGTGACCATAGGAAATCTGCCCATGTG	BB	AA	BB	BB	AA	BB	BB	AA	AA	AA	AA	AA	BB	AA	AA	AA	AA	BB	BB	BB	BB	BB	AA	AA	AA	BB	AA	BB	BB	AA	AA	AA	AA	-	AA	AA	AA	AA	AA	BB	AA	AA	BB
3027355.15.C.T	2A	2A	126.855	2B	378355690	TGCAGCTGCGACAACCTAGTGCCTGCGCGGTCCTGCCTGCCG	-	AA	BB	-	AA	BB	BB	AA	AA	AA	AA	AA	BB	AA	AA	AA	AA	BB	-	BB	-	BB	AA	AA	AA	BB	AA	-	-	AA	AA	AA	AA	-	AA	AA	-	AA	AA	-	AA	AA	BB
17568829.42.G.A	2A	2A	132.668	2A	669344255	TGCAGAGGCTCGGCACGGAGGCGCGCCGCGGCGGCGCGCGTGGCCGCAAGGCCG	BB	AA	BB	BB	AA	BB	BB	AA	AA	AA	AA	AA	BB	AA	AA	AA	AA	BB	BB	BB	BB	BB	AA	BB	AA	BB	AA	BB	BB	AA	AA	AA	AA	BB	AA	AA	BB	AA	AA	BB	AA	AA	BB
977937.20.G.A	2A	2A	137.46	2A	681058058	TGCAGAGGACTTGGATTTTTGGATTTGGACATCATGAACAAATGCTTGCTAATAAAATGGCTCCGAGAT	BB	AA	BB	BB	AA	BB	BB	AA	AA	AA	AA	AA	BB	AA	AA	AA	AA	BB	BB	BB	BB	BB	AA	BB	AA	BB	AA	BB	BB	AA	AA	AA	AA	BB	AA	AA	BB	AA	AA	BB	AA	AA	BB
1079734.46.G.C	2A	2A	140.094	2A	687697432	TGCAGACAAGCATACAGGAACAGGCAAAGTGCCGTGGATTATTCGGGGAAAGGGAAGTGAACAATGCAT	BB	AA	BB	BB	AA	BB	BB	AA	AA	AA	AA	AA	BB	-	AA	AA	-	BB	BB	BB	BB	BB	AA	BB	AA	BB	AA	BB	BB	AA	AA	AA	AA	BB	AA	AA	BB	AA	AA	BB	AA	AA	BB
1227325.37.G.A	2A	2A	144.447	2A	696194377	TGCAGACGGTCATCAGCTTTGTGTCCTCCGCAAGGGCGTCCATGAGAGAAGATGACATGAGGAATGTCC	-	AA	BB	BB	AA	BB	BB	AA	AA	AA	AA	AA	BB	-	AA	AA	AA	BB	BB	BB	-	BB	AA	BB	AA	BB	AA	BB	BB	AA	AA	AA	AA	-	AA	AA	BB	AA	AA	-	AA	-	BB
3023293.33.G.A	2A	2A	144.447	2A	696495651	TGCAGATCGACAAGCATAGCTATAAAATCGACCGTGTGTCGGTGGAAGGAGGCTTCGTCGTCATCTTAG	BB	AA	BB	BB	AA	BB	BB	AA	AA	AA	AA	AA	BB	-	AA	AA	AA	BB	BB	BB	-	BB	AA	BB	AA	BB	AA	BB	BB	AA	AA	AA	AA	BB	-	AA	BB	AA	AA	BB	AA	AA	BB
1003845.49.C.T	2A	2A	147.102	2A	695095286	TGCAGGGTCACCGACGCCGAGTCCAAGACGCTAACAAGAGTGGGTGATGCCATGGACGGCAACCACATG	BB	AA	BB	BB	AA	BB	BB	AA	AA	AA	AA	AA	BB	-	AA	AA	AA	BB	BB	BB	-	BB	AA	BB	AA	BB	AA	BB	BB	AA	AA	AA	AA	BB	AA	AA	BB	AA	AA	BB	AA	AA	BB
2278215.18.A.G	2A	2A	147.102	2A	694530474	TGCAGTGGCATGCGCATGACGAGACGCCGAGGTGCGCTGCCACCGTCGAATCTCGGAACGCGATGCAGT	BB	AA	BB	BB	AA	BB	BB	AA	AA	AA	AA	AA	BB	-	AA	AA	AA	BB	BB	BB	-	BB	AA	BB	AA	BB	-	BB	BB	AA	AA	AA	AA	BB	AA	AA	BB	AA	AA	BB	AA	AA	BB
5323533.16.T.C	2A	2A	147.102			TGCAGCACCGCCGCGTTCGCTGCCG	BB	AA	BB	BB	AA	BB	BB	AA	AA	AA	AA	AA	BB	-	AA	AA	AA	BB	BB	BB	-	BB	AA	BB	AA	BB	AA	BB	BB	AA	AA	AA	AA	BB	AA	AA	BB	AA	AA	BB	AA	AA	BB
4910299.22.A.G	2A	2A	150.116	2A	697704429	TGCAGCTTCGAACTATGGCAAAAGTGCAGCCCTAGCTGATCTTGTCCTCTTGCGAGAGAACTGGTCATG	BB	AA	BB	BB	AA	BB	BB	BB	AA	AA	AA	AA	BB	-	AA	AA	-	BB	BB	BB	-	BB	AA	BB	AA	BB	AA	BB	BB	AA	AA	AA	AA	BB	AA	AA	BB	AA	AA	BB	AA	AA	BB
1072243.11.T.C	2A	2A	150.116	2A	696823772	TGCAGATAGGGTGAGGATGCCTCGGGGGATACTTGGAGGCCAACACTTGACCATCATTTGGCCCTTTTC	BB	AA	BB	BB	AA	BB	BB	BB	AA	AA	AA	AA	BB	-	AA	AA	AA	BB	BB	BB	-	BB	AA	BB	AA	BB	AA	BB	BB	AA	AA	AA	AA	BB	AA	AA	BB	AA	AA	BB	AA	AA	BB
3034278.8.T.C	2A	2A	153.822	2A	701806133	TGCAGCCGTCTCCCTCTCACTCGCTCGCTCCTCATCCG	BB	AA	BB	BB	AA	BB	BB	BB	AA	AA	AA	AA	BB	-	AA	AA	AA	BB	BB	BB	-	BB	AA	BB	AA	BB	AA	BB	BB	AA	AA	AA	AA	BB	AA	AA	BB	AA	AA	BB	AA	AA	BB
12768730.21.G.A	2A	2A	153.822	2A	702202111	TGCAGCCGCTGGAGGGGGAGGGGACCCCGTCGAACCAACAAGGTAATCCCCTCCCTAAACCCTAGGCTA	BB	AA	BB	BB	AA	BB	BB	BB	AA	AA	AA	AA	BB	-	AA	AA	AA	BB	BB	BB	-	BB	AA	BB	AA	BB	AA	BB	BB	AA	AA	AA	AA	BB	AA	AA	BB	AA	AA	BB	AA	AA	BB
1125990.45.C.G	2A	2A	153.822	2A	699767677	TGCAGAGTGGTTTGGTTCGCACGTCGGCGTCATCGCTTCGGTAAACGCGGCGTGCGGGCGTGCGTGAAA	BB	AA	BB	BB	AA	BB	BB	BB	AA	AA	AA	AA	BB	-	AA	AA	AA	BB	BB	BB	BB	BB	AA	BB	AA	BB	AA	BB	BB	AA	AA	AA	AA	BB	AA	AA	BB	AA	AA	BB	AA	AA	BB
3064424.6.A.G	2A	2A	156.917			TGCAGCAGCTTGGCTGCCTCTGAAAGTGGTAGCAATTCCG	BB	AA	BB	BB	AA	BB	BB	BB	AA	AA	AA	AA	BB	-	AA	AA	AA	BB	BB	BB	-	BB	AA	BB	AA	BB	AA	BB	BB	AA	AA	AA	AA	BB	AA	AA	BB	AA	AA	BB	AA	AA	BB
1140182.34.C.T	2A	2A	160.093	2A	707186274	TGCAGCGAGGAGTGCCGTGACGAGCAGATGCAGCCCGACGCTATCTGCTCCAGGCAGGCCGCCCGAGAT	BB	AA	BB	BB	AA	BB	BB	BB	AA	AA	AA	AA	BB	-	AA	AA	AA	BB	BB	BB	-	BB	BB	BB	AA	BB	AA	BB	BB	AA	AA	AA	AA	BB	AA	AA	BB	AA	AA	BB	AA	AA	BB
2262794.47.G.A	2A	2A	163.188	2A	708535555	TGCAGCGCCTTGCGGTTCGCGTACCAGAGCTTCGACGCGGCCAGCGAGGCCGACTTCAGCTTCACCCCG	BB	AA	BB	BB	AA	BB	BB	BB	AA	AA	AA	AA	BB	-	AA	AA	AA	BB	BB	BB	-	BB	-	BB	AA	BB	AA	BB	BB	AA	AA	AA	AA	BB	AA	AA	BB	AA	AA	BB	AA	AA	BB
1210929.60.G.C	2A	2A	166.367	2A	707663030	TGCAGGCTGTAGCTACTGACTTCTGTGCTGTCATTTTAACACGCATATGTATAGACGTGAGCCCGAGAT	BB	AA	BB	BB	AA	BB	BB	BB	AA	AA	AA	AA	BB	-	AA	AA	AA	BB	BB	BB	-	BB	BB	BB	AA	-	AA	BB	-	AA	AA	AA	AA	BB	AA	AA	BB	AA	AA	-	AA	AA	-
1093211.19.T.C	2A	2A	170.242	2A	713874954	TGCAGAAGCGAATCATAGATCAGCCAATCCATGCACCATTACAGTGCAGCACATCATCTCCGACTCTCA	BB	AA	BB	BB	AA	BB	BB	BB	AA	AA	AA	AA	BB	-	AA	AA	AA	BB	BB	BB	-	BB	BB	BB	AA	BB	AA	BB	BB	AA	AA	AA	AA	BB	AA	AA	BB	AA	AA	BB	AA	AA	BB
1144114.59.A.G	2A	2A	172.975	2A	719127048	TGCAGTGTGGCTGCATCGTAGTCACCGTCACTGCACGGTGGCAGTGAATCCGTGTAGACATAGTGAAGA	BB	AA	BB	BB	AA	BB	BB	BB	AA	AA	AA	AA	BB	-	AA	AA	AA	BB	BB	BB	-	BB	BB	BB	AA	BB	AA	BB	BB	AA	AA	AA	AA	BB	AA	AA	BB	AA	AA	BB	AA	AA	BB
1089296.28.A.G	2A	2A	172.975	2A	717523641	TGCAGCGCCATCCCGTTGCCCTTGGCTCAATCTCCCACCTTTTGCCATGGGAGACACCGTCGGCTCTTC	BB	AA	BB	BB	AA	BB	BB	BB	AA	AA	AA	AA	BB	-	AA	AA	AA	BB	BB	BB	-	BB	BB	BB	AA	BB	AA	BB	BB	AA	AA	AA	AA	BB	AA	AA	BB	AA	AA	BB	AA	AA	BB
1054524.65.A.G	2A	2A	172.975	2D	573978579	TGCAGAGGAAACTGTAGGCAGGTCAGCGTGGTGCATGGGAATAGAATCCTGACGAGCAACGAGCCATCC	-	AA	BB	BB	AA	-	BB	-	AA	AA	AA	AA	-	-	AA	AA	AA	-	BB	-	-	BB	-	BB	AA	BB	AA	-	BB	AA	AA	AA	AA	BB	AA	AA	-	AA	AA	BB	AA	AA	BB
1211963.10.C.T	2A	2A	172.975	2A	714150435	TGCAGGGGAACTCACCAAATAATACCTAAATGTCCAGGCGCTGCTCCATCATGAGGAGCACAGCTACCT	BB	AA	BB	-	AA	BB	BB	BB	AA	AA	AA	AA	BB	-	AA	AA	AA	BB	BB	BB	-	BB	-	BB	AA	BB	AA	BB	BB	AA	AA	AA	AA	BB	AA	AA	BB	AA	AA	BB	AA	AA	BB
4992244.20.A.T	2A	2A	172.975	2A	711943678	TGCAGAGCGGTGGCGGTACTAGCTGCGCGCAGGGCTGGCTCGCCATGCGTGCGCCTCTGAGCGTGGTGA	BB	AA	BB	BB	AA	BB	BB	BB	AA	AA	AA	AA	BB	-	AA	AA	AA	BB	BB	BB	-	BB	BB	BB	AA	BB	AA	BB	BB	AA	AA	AA	AA	BB	AA	AA	BB	AA	AA	BB	AA	-	BB
2256631.14.C.T	2A	2A	172.975	2A	715713654	TGCAGAAGTTAGCACTTCGAATTTGGGACACAAGTTCGGTGTTTTGAGCATGTCTGTCAACTGGAGCAT	BB	AA	BB	BB	AA	BB	BB	BB	AA	AA	AA	AA	BB	-	AA	AA	AA	BB	BB	BB	-	BB	BB	BB	AA	BB	AA	BB	BB	AA	AA	AA	AA	BB	AA	AA	BB	AA	AA	BB	AA	AA	BB
1241593.21.A.C	2A	2A	172.975	2A	713875945	TGCAGCAGTACGCCTCCACCCAAAACGTTTCACATGCGCTCCAGGTCCAAGCATGCCACCTTCACGTGG	BB	AA	BB	BB	AA	BB	BB	BB	AA	AA	AA	AA	BB	-	AA	AA	AA	BB	BB	BB	-	BB	BB	BB	AA	BB	AA	BB	BB	AA	AA	AA	AA	BB	AA	AA	BB	AA	AA	BB	AA	AA	BB
4909486.43.T.C	2A	2A	172.975	2A	715734206	TGCAGGGCAGCCAGGCCATCCCCTTCCTCGAGTCGCTCGTCGTTGCCGACGTCGCCGCCCTCAAGGACG	BB	AA	BB	BB	AA	BB	BB	BB	AA	AA	AA	AA	BB	-	AA	AA	AA	BB	BB	BB	-	BB	BB	BB	AA	BB	AA	BB	BB	AA	-	AA	AA	BB	AA	AA	BB	AA	AA	BB	AA	AA	BB
3022109.9.T.C	2A	2A	172.975			TGCAGAGCATATGTGCATCGTGTAGCAAGGAAATTCCG	BB	-	BB	BB	AA	BB	BB	BB	AA	AA	-	-	BB	-	-	AA	-	BB	BB	BB	-	BB	BB	BB	AA	BB	AA	BB	BB	AA	AA	-	-	BB	-	AA	BB	-	AA	BB	-	-	BB
3064381.17.T.C	2A	2A	172.975	2A	713480271	TGCAGAAAAGGTACACGTACGTTCGTCAAGACCAGCAGTCCTATTCCG	BB	AA	BB	BB	AA	BB	BB	BB	AA	AA	AA	AA	BB	-	AA	AA	AA	BB	BB	BB	-	BB	BB	BB	AA	BB	AA	BB	BB	AA	AA	AA	AA	BB	AA	AA	BB	AA	AA	BB	AA	AA	BB
3025116.24.T.G	2A	2A	172.975			TGCAGCGCTGCTGCTCTCACCCTCTGACCCAGTGACCG	BB	AA	BB	BB	AA	BB	BB	BB	AA	AA	AA	AA	BB	-	AA	AA	AA	BB	BB	BB	-	BB	BB	BB	AA	BB	AA	BB	BB	AA	AA	AA	AA	BB	AA	AA	BB	AA	AA	BB	AA	AA	BB
1106402.32.G.A	2A	2A	172.975	2A	716894463	TGCAGTCGCGTTTTGGGAAGGAGAGGAACACAGAGGACCAGCGTGACATCGCCCGCCCG	BB	AA	BB	BB	AA	BB	BB	BB	AA	AA	AA	AA	BB	-	AA	AA	AA	BB	BB	BB	AA	BB	BB	BB	AA	BB	AA	BB	BB	AA	AA	AA	AA	BB	AA	AA	BB	AA	AA	BB	AA	AA	BB
1022408.13.G.A	2A	2A	172.975	2D	571874602	TGCAGTGATTTATGTGAAGCTCTGTAGGCGCCGCCGAACTCCCCCACCTTTTCGTTCCACAAAGCATCG	BB	AA	BB	BB	AA	BB	BB	BB	AA	AA	AA	AA	BB	-	AA	AA	AA	BB	BB	BB	-	BB	BB	BB	AA	BB	AA	BB	BB	AA	AA	AA	AA	BB	AA	AA	BB	AA	AA	BB	AA	AA	BB
2257031.56.T.C	2A	2A	172.975	2A	709566846	TGCAGATATGCAACATGGTTGGTGCTGCTTCAACTGGGACATGGTCGACAAGGTGATAACCATCATGGA	BB	AA	BB	BB	AA	BB	BB	BB	AA	AA	AA	AA	BB	-	AA	AA	AA	BB	BB	BB	-	BB	BB	BB	AA	BB	AA	BB	BB	AA	AA	AA	AA	BB	AA	AA	BB	AA	AA	BB	AA	AA	BB
1124911.11.T.C	2A	2A	172.975	2A	715916322	TGCAGTTTTATTGTGTTATTATGGCCAATCCCTTCCCCGCCAGGGATGCTTCATCGCACCATCAGTAGG	BB	AA	BB	-	AA	BB	BB	BB	AA	AA	AA	AA	BB	-	AA	AA	AA	BB	BB	BB	-	BB	BB	BB	AA	BB	AA	BB	BB	AA	AA	AA	AA	BB	AA	AA	BB	AA	AA	BB	AA	AA	BB
1008736.8.T.C	2A	2A	172.975	2A	716072215	TGCAGCAGTGCGATGTGGAAGAACTTGCTGTTTACCGACGTGATGTCGCGCACCACCGTGTTCTGGTTG	BB	AA	BB	BB	AA	BB	BB	BB	AA	AA	AA	AA	BB	-	AA	AA	AA	BB	BB	BB	-	BB	BB	-	AA	BB	AA	BB	BB	AA	AA	AA	AA	BB	AA	AA	BB	AA	AA	BB	AA	AA	BB
1110051.17.A.G	2A	2A	176.175	2A	719699136	TGCAGATGACTGCCGACACAGGCCAACACCAACGCTCTCCTCGGTCATCGCCG	BB	AA	BB	BB	AA	BB	BB	BB	AA	AA	AA	BB	BB	-	-	AA	AA	BB	BB	BB	BB	BB	BB	BB	AA	BB	AA	BB	BB	AA	AA	AA	AA	BB	AA	AA	BB	AA	AA	BB	-	AA	BB
1229356.21.T.C	2A	2A	179.944	2A	722112197	TGCAGAGCGGCTACTGACCGATCCACGGCCAGGACATGACATGCGCGCGTCGGCGTCGCCTTTGATTGA	BB	AA	BB	BB	AA	BB	BB	BB	AA	AA	AA	BB	BB	-	AA	AA	-	BB	-	-	BB	BB	BB	BB	AA	BB	AA	BB	BB	-	AA	AA	AA	BB	AA	AA	-	AA	AA	BB	-	AA	BB
4439692.5.A.C	2A	2A	179.944			TGCAGAGGCCTCCTGGACACTCCG	BB	AA	BB	BB	AA	BB	BB	BB	AA	AA	AA	BB	BB	-	AA	AA	AA	BB	BB	BB	-	BB	BB	BB	AA	BB	AA	BB	BB	AA	AA	AA	AA	BB	AA	AA	BB	AA	AA	BB	AA	AA	BB
986459.60.A.G	2A	2A	179.944	2A	722502898	TGCAGAGTAGTGATCATCGGCGATATGGCGTCGGCAGCAGGCGATGGGACGAGGAGGAGGAAGACGGCG	BB	AA	BB	BB	AA	BB	BB	BB	AA	AA	AA	BB	BB	-	AA	AA	AA	BB	BB	BB	-	BB	BB	BB	AA	BB	AA	BB	BB	AA	AA	AA	AA	BB	AA	AA	BB	AA	AA	BB	AA	AA	BB
2253029.10.C.T	2A	2A	179.944	2A	722791848	TGCAGCCTCACGAAATGCTTCAAAAGTATCGATGACAATCGCAGTGCTGTCACACGTCGTCGTGGCACC	BB	AA	BB	BB	AA	BB	BB	BB	AA	AA	AA	BB	BB	-	AA	AA	AA	BB	BB	BB	-	BB	BB	BB	AA	BB	AA	BB	BB	AA	AA	AA	AA	-	AA	AA	BB	AA	AA	BB	AA	AA	BB
1299453.18.G.C	2A	2A	182.63	2A	724968742	TGCAGCTGCACGTACGTAGCTGCTAGTTCAGACTTTGCCAGCCTCACGTAGAGCTCCTGCCCTTTGTCG	BB	AA	BB	BB	AA	BB	BB	BB	AA	AA	AA	BB	BB	-	AA	AA	AA	BB	BB	BB	-	BB	BB	BB	AA	BB	AA	BB	BB	AA	AA	AA	AA	BB	AA	AA	BB	AA	AA	BB	AA	AA	BB
1107019.54.A.C	2A	2A	186.218	2A	728235963	TGCAGCGCACAGGACAGAAAAGCATGCACAGCCAGCGAGCACAAGCACAGCGCCATGCTCGTCTTGGCA	BB	AA	BB	BB	AA	BB	BB	BB	AA	AA	AA	BB	BB	-	AA	AA	AA	BB	BB	BB	-	BB	BB	BB	BB	BB	AA	BB	BB	AA	AA	AA	AA	BB	AA	AA	BB	AA	AA	BB	AA	AA	BB
2256686.10.C.A	2A	2A	197.959	2A	733341633	TGCAGGAAAACCGTCGAGAAACGGAGAGAGAGAAAATTAGCAGTGACTGCCGCTGGTTTGGGGCAGCTT	BB	AA	BB	BB	AA	BB	AA	BB	AA	AA	AA	BB	BB	-	AA	AA	AA	BB	BB	BB	-	BB	BB	BB	BB	BB	AA	BB	BB	AA	AA	AA	AA	BB	AA	AA	BB	AA	AA	BB	AA	AA	BB
990015.31.G.A	2A	2A	201.055	2A	738552519	TGCAGCCCATCAAGCATCATCGCATTGCATCGGTCCAACTCACTATCATTCTCTGAGACGTAAACGCAA	BB	AA	BB	BB	AA	BB	AA	BB	AA	AA	AA	BB	BB	-	AA	AA	AA	-	AA	BB	AA	BB	BB	BB	BB	BB	AA	BB	BB	AA	AA	AA	AA	BB	AA	AA	BB	AA	AA	BB	AA	AA	BB
1119826.8.T.C	2A	2A	203.711	2A	738838739	TGCAGTAATGTGTGCTTGAGGTACAAGCCAGGCTCGCGTCTGAAACGTGCGCCGATTGATTCAAAGAAT	BB	AA	BB	BB	AA	BB	AA	BB	AA	AA	AA	BB	BB	-	AA	AA	AA	BB	AA	BB	AA	BB	BB	BB	BB	BB	AA	BB	BB	AA	AA	AA	AA	BB	AA	AA	BB	AA	AA	BB	AA	AA	-
3029249.25.C.A	2A	2A	206.458	2A	739419911	TGCAGTTGGGCGGGCCTACCTGGGACGTGGAGCTAGGCCG	BB	AA	BB	-	AA	BB	AA	BB	AA	AA	AA	BB	BB	-	AA	AA	AA	-	AA	BB	AA	BB	BB	BB	BB	BB	AA	BB	BB	AA	AA	AA	AA	BB	AA	AA	BB	AA	AA	BB	AA	AA	BB
5577153.32.G.C	2A	2A	206.458	2A	739808923	TGCAGGTCCACCACCAACAACAGCAACAAGCCGTCCGCTGAAAAGTAGGGGAATCTCGCTTGAATTCTG	BB	AA	BB	BB	AA	BB	AA	BB	AA	AA	AA	BB	BB	-	AA	AA	AA	BB	AA	BB	AA	BB	-	BB	BB	-	AA	BB	BB	AA	AA	AA	-	BB	AA	AA	BB	AA	AA	BB	AA	AA	BB
4911020.37.G.C	2A	2A	206.458	2A	739666803	TGCAGGAGGCCGTAGACTTCTGCGTCAAGGAGCGGCTGGACGAGGGTTTCGCGGGGCTCATCGCCGTGT	BB	AA	BB	BB	AA	BB	AA	BB	AA	AA	AA	BB	BB	-	AA	AA	AA	-	AA	BB	AA	BB	BB	BB	BB	BB	AA	BB	BB	AA	AA	AA	AA	BB	AA	AA	BB	AA	AA	BB	AA	AA	BB
7337326.5.G.C	2A	2A	206.458			TGCAGGCAAACCAACGGCTGTCCGTTGCCCG	BB	AA	BB	BB	AA	BB	AA	BB	AA	AA	AA	BB	BB	-	AA	AA	AA	-	AA	BB	AA	BB	BB	BB	BB	BB	AA	BB	BB	AA	AA	AA	AA	BB	AA	AA	BB	AA	AA	BB	AA	AA	BB
1093182.41.G.A	2A	2A	209.259	2A	740376464	TGCAGATGCTTCAGCGAGAGAAACTTTTCATCTCGCTTAACGCGATAAATAGTCGCCCCG	BB	AA	BB	BB	AA	BB	AA	BB	AA	AA	AA	BB	BB	-	AA	BB	AA	-	AA	BB	AA	BB	BB	BB	BB	BB	AA	BB	BB	AA	AA	AA	AA	BB	AA	AA	BB	AA	BB	BB	AA	AA	BB
1068125.16.A.G	2A	2A	209.259	2A	741027636	TGCAGATTCCCAGTTAAGCTGGAACTGTGTACAGTTTCACATTCAGAATTCTGAAGTAAACACTTTCAA	BB	AA	BB	BB	AA	BB	AA	BB	AA	AA	AA	BB	BB	-	AA	BB	AA	-	AA	BB	AA	BB	BB	BB	BB	BB	AA	BB	BB	AA	AA	AA	AA	BB	AA	AA	BB	AA	BB	BB	AA	AA	BB
1286692.68.A.T	2A	2A	210.838	2A	742847327	TGCAGTGGCTGGTAGTACACTGCTGGAGGCTATGGCTGATGTTACACTACCATGGCCATGGCCGGCCGA	BB	AA	BB	BB	AA	BB	AA	BB	AA	AA	AA	BB	BB	-	AA	BB	AA	-	AA	BB	AA	BB	BB	BB	BB	-	AA	BB	BB	AA	AA	AA	AA	BB	AA	AA	BB	AA	BB	BB	AA	AA	-
1027316.12.G.T	2A	2A	210.838	2A	741933241	TGCAGTTATGGTGAGCGCGACTATAGCAGGCGGAGCGGGTGCGCGCGTGGGCGCAAGGGGAGCAGCAGG	BB	AA	BB	BB	AA	BB	AA	BB	AA	AA	AA	BB	BB	-	AA	-	AA	-	AA	BB	AA	BB	-	BB	BB	BB	AA	BB	-	AA	AA	AA	AA	BB	AA	AA	BB	AA	BB	BB	AA	AA	BB
1063797.59.G.T	2A	2A	210.838	2A	742096009	TGCAGCAGACAAGCACAGCAAACGGACGGACGACTGTGATTAGGAATGGCGATGTGACAGCTTCGGTGC	BB	AA	BB	BB	AA	BB	AA	BB	AA	AA	AA	BB	BB	AA	AA	BB	AA	-	AA	BB	AA	BB	BB	BB	BB	BB	AA	BB	BB	AA	AA	AA	AA	BB	AA	AA	BB	AA	BB	BB	AA	AA	BB
7350402.23.T.G	2A	2A	210.838			TGCAGAGGCCTGGTGCTTGCGGATTTCTCTTCCG	BB	AA	BB	BB	AA	BB	AA	BB	AA	AA	AA	BB	BB	-	AA	BB	AA	-	AA	BB	AA	BB	BB	BB	BB	BB	AA	BB	BB	AA	AA	AA	AA	BB	AA	AA	BB	AA	BB	BB	AA	AA	BB
5004871.13.C.T	2A	2A	210.838			TGCAGTCATGACACGGGTGAACTGGCCG	BB	AA	BB	BB	AA	BB	AA	BB	AA	AA	AA	BB	BB	-	AA	BB	AA	-	AA	BB	AA	BB	BB	BB	BB	BB	AA	BB	BB	AA	AA	AA	AA	BB	AA	AA	BB	AA	BB	BB	AA	AA	BB
1011428.36.G.C	2A	2A	210.838	2A	741484871	TGCAGCACGTGCCGCTCGTCGTTGGACAGGAGTGGTGGCCGCGCGCTGCGGGTGTCGCTCTCCAGCGCC	BB	AA	BB	-	AA	BB	AA	-	AA	AA	AA	BB	BB	-	AA	BB	AA	-	AA	BB	AA	-	BB	BB	BB	-	AA	BB	-	AA	AA	AA	AA	-	AA	AA	BB	AA	BB	-	AA	AA	BB
5324386.9.C.G	2A	2A	217.512			TGCAGAGCACCACAGCGCCGCCGCGGCCCTGCCG	-	AA	-	-	AA	-	AA	-	AA	AA	AA	-	-	AA	AA	BB	AA	AA	AA	BB	AA	BB	-	BB	BB	-	AA	-	-	BB	AA	AA	AA	-	AA	BB	AA	AA	-	-	AA	AA	BB
4990732.67.C.T	2A	2A	217.512	2A	753831059	TGCAGAATGTCCGCACAAAACTTAACCAAGTTGCTTCTGTAAGTCCAAAAGCTTAGATTTCGTGCTCCT	BB	AA	BB	BB	AA	BB	AA	BB	AA	AA	AA	BB	BB	AA	AA	BB	AA	AA	-	BB	AA	BB	BB	BB	BB	BB	AA	BB	BB	BB	AA	AA	AA	BB	AA	BB	AA	AA	BB	-	AA	AA	BB
3570057.26.A.G	2A	2A	217.512	2A	754408086	TGCAGCACTGCCGGTGCAACAGGGAAAAAGTGTAGAAACAGCCG	BB	AA	BB	BB	AA	BB	AA	BB	AA	AA	AA	BB	BB	AA	AA	BB	AA	BB	AA	BB	AA	BB	BB	BB	BB	BB	AA	BB	BB	BB	AA	AA	AA	BB	AA	BB	AA	AA	BB	BB	AA	AA	BB
1091543.12.C.G	2A	2A	217.512	2D	622183602	TGCAGAGGCGAGCGACAACTTGACGAAGGCGGTGAGATTATTGAAGGCCAGCACCGAGAACCCCTTCCA	BB	AA	BB	BB	AA	BB	AA	BB	AA	AA	AA	BB	BB	AA	AA	BB	AA	BB	AA	BB	AA	BB	BB	BB	BB	BB	AA	BB	BB	BB	AA	AA	AA	-	AA	BB	AA	AA	BB	BB	AA	AA	BB
1114765.18.C.T	2A	2A	217.512	2A	752528649	TGCAGAAATTCAGCAGGTCTGCTACGAACTCGTCGCTCTTGTATGTTGTAATGCCATAGGACCAAAAGG	BB	AA	BB	BB	AA	BB	AA	BB	AA	AA	AA	BB	BB	AA	AA	BB	AA	-	AA	BB	AA	BB	BB	BB	BB	BB	AA	BB	BB	BB	AA	AA	AA	BB	AA	BB	AA	AA	BB	BB	AA	AA	BB
1186413.42.G.A	2A	2A	217.512	2A	752957233	TGCAGGCAAGGGATCCCCTCGCAAGATTCAAGAAGCTAGGTGGGCGGCGGCGGATCTTTACCTGGTGGC	BB	AA	BB	BB	AA	BB	AA	BB	AA	AA	AA	BB	BB	AA	AA	BB	AA	-	AA	BB	AA	BB	BB	BB	BB	BB	AA	BB	BB	BB	AA	AA	AA	BB	AA	BB	AA	AA	BB	BB	AA	AA	BB
1257186.15.T.C	2A	2A	217.512	2A	753729743	TGCAGGTCCCTGGCGTTTGCTGCGCAGGCACCAGGCGTAGGAGGAGAAGGGGCGCGCCGTAGCTCGCAG	BB	AA	BB	BB	AA	BB	AA	BB	AA	AA	AA	BB	BB	AA	AA	BB	AA	-	AA	BB	AA	BB	BB	BB	BB	BB	AA	BB	BB	BB	AA	AA	AA	BB	AA	BB	AA	AA	BB	BB	AA	AA	BB
1000290.34.A.C	2A	2A	232.904	2A	782017592	TGCAGGAAGGGGGCCTCGGCGTCCGCCATGGCCGACATCTCTCTGCCTCTCTGCTCTGCTCTCGGATGA	-	AA	-	BB	BB	AA	AA	BB	AA	AA	AA	BB	-	AA	AA	AA	AA	AA	AA	-	-	AA	AA	-	BB	BB	AA	AA	BB	BB	AA	AA	-	-	AA	AA	AA	BB	BB	BB	AA	AA	BB
7487448.12.T.G	2A	2A	232.904			TGCAGCTGGAAATAAGCACGATACATAAGCCG	-	AA	-	BB	BB	AA	AA	BB	AA	AA	AA	BB	-	AA	AA	-	AA	AA	AA	-	AA	-	AA	AA	BB	BB	AA	AA	BB	-	AA	AA	AA	AA	AA	-	AA	BB	BB	BB	AA	AA	BB
1110937.13.C.T	2A	2A	239.936	4A	4788259	TGCAGGGCCACCTCCAAATCCCCCACGCCAGAGACACTCACAGCCACAGGAGCCG	AA	AA	-	-	BB	AA	AA	BB	AA	AA	-	BB	-	AA	AA	-	AA	AA	AA	BB	AA	BB	AA	AA	BB	BB	AA	AA	BB	-	-	AA	AA	AA	AA	-	AA	BB	BB	BB	AA	AA	BB
1088872.22.G.T	2A	2A	239.936	2A	781236652	TGCAGAGAGATAATTAGTAGTAGAATATTTTGAAGGAGAGATGTCTTTTCCTCTTTGAATGAATGTGCA	-	AA	-	BB	BB	AA	AA	BB	AA	AA	AA	BB	-	AA	AA	-	AA	AA	AA	-	AA	-	AA	AA	BB	BB	-	AA	BB	-	AA	AA	AA	AA	AA	-	AA	BB	BB	BB	AA	AA	BB
992443.46.A.C	2A	2A	239.936	2A	784933482	TGCAGATGGATAAGCCCTCACTTGATGCATGCCGCAACTGCCTGCGACCGCTTCTTTCTCCATCTCTGG	-	AA	-	BB	BB	AA	AA	BB	AA	AA	AA	BB	-	AA	AA	-	AA	AA	AA	-	AA	-	AA	AA	BB	BB	AA	AA	BB	-	AA	AA	AA	AA	AA	-	AA	BB	BB	BB	AA	AA	BB
5325378.62.A.T	2A	2A	239.936	2A	784936615	TGCAGATGGATAAGCCCTCACTTGATGCATGCCGCAACTGCCTGCGCCCGCTTCTTTCTCCAACTCTGG	-	AA	-	BB	BB	AA	AA	BB	AA	AA	AA	BB	-	AA	AA	-	AA	AA	AA	-	AA	-	AA	AA	BB	BB	AA	AA	BB	-	AA	AA	AA	AA	AA	-	AA	BB	BB	BB	AA	AA	BB
1106047.12.C.G	2A	2A	249.633	2A	784933547	TGCAGAAACTTGCGAGCGACTCAAAGTCTGTATGTGTGAGCAGTTAGTGGAGAGATTAGTGGGTCAAGC	-	AA	-	BB	BB	AA	AA	BB	AA	AA	AA	BB	-	AA	AA	-	AA	AA	AA	-	AA	-	AA	AA	BB	BB	AA	AA	BB	-	AA	AA	AA	AA	AA	-	AA	BB	BB	-	AA	AA	BB
7478428.22.C.A	2A	2A	249.633	2A	784844606	TGCAGCAACCTGGCGATAGTGCCGTGTTTAGCCAAGTCATCCCGTGGTGGATTTGCGCGTCGGGGATGC	-	AA	-	BB	BB	AA	AA	BB	AA	AA	AA	BB	-	AA	AA	-	AA	AA	AA	-	AA	-	AA	AA	BB	BB	AA	AA	BB	-	AA	AA	AA	AA	AA	-	AA	BB	BB	BB	AA	AA	BB
5323724.23.C.G	2B	2B	0			TGCAGCGCTGGCGCGTCCAAGTGCGAGACCG	AA	AA	BB	BB	BB	BB	AA	AA	BB	AA	AA	-	AA	AA	AA	-	AA	BB	AA	AA	AA	AA	BB	AA	AA	BB	AA	AA	-	BB	AA	BB	-	AA	AA	AA	AA	BB	BB	AA	-	AA	BB
1235214.7.C.A	2B	2B	4.59278			TGCAGCTCATTGAGCTTCATGCTTTCAGTCAGCACCATGCTTCTCTTGGTGAGCCCG	AA	AA	BB	BB	BB	BB	-	AA	BB	AA	AA	BB	AA	-	AA	BB	AA	BB	AA	AA	-	AA	BB	AA	AA	BB	AA	AA	BB	BB	AA	BB	BB	AA	AA	AA	AA	BB	BB	-	BB	AA	BB
4439745.25.T.C	2B	2B	21.8071			TGCAGCAGAAGTAGTACCAATCGAATATCCAGCCG	BB	AA	BB	-	BB	BB	AA	AA	BB	AA	AA	-	AA	AA	-	BB	AA	AA	AA	AA	AA	AA	AA	AA	AA	BB	AA	AA	AA	AA	AA	BB	BB	AA	AA	AA	AA	BB	BB	AA	-	AA	AA
1025662.47.C.G	2B	2B	24.3499	2B	21950569	TGCAGTTCTTGAGGTACAGGCGCGTCAGCTTCTCCAGTCCGCTGAGCCAGGTAGGCGACGTCTCCCCGA	BB	AA	BB	BB	BB	BB	AA	AA	BB	AA	AA	-	AA	AA	AA	BB	AA	AA	AA	AA	AA	AA	AA	AA	AA	BB	AA	AA	AA	AA	-	BB	BB	AA	AA	AA	AA	BB	BB	AA	BB	AA	AA
1023751.40.C.G	2B	2B	24.3499	2B	21983170	TGCAGTTTCTGGAAGAACATCTCAAGCTGCCGATCCGTCACGACGCATCGGCTCAACGAAAGGCTTCTG	BB	AA	BB	BB	BB	BB	AA	AA	BB	AA	AA	-	AA	AA	AA	BB	AA	AA	AA	AA	AA	AA	AA	AA	AA	BB	AA	AA	AA	AA	AA	BB	BB	AA	AA	AA	AA	BB	BB	AA	BB	AA	AA
1051303.36.T.C	2B	2B	28.5938	2B	26290830	TGCAGCTACTAGTCAATTATGCACGCGTCTGAAGCATTTTTCTTGTTCAGTTGTGCTGGATAGATGCCC	BB	AA	BB	BB	BB	BB	AA	AA	BB	AA	AA	-	AA	AA	AA	BB	AA	AA	AA	AA	AA	AA	AA	AA	AA	BB	AA	AA	AA	AA	AA	BB	BB	AA	AA	AA	AA	BB	BB	AA	BB	AA	AA
26126743.5.A.C	2B	2B	28.5938			TGCAGAAGCAGCCTAAGCGAGCCCGCCTGTTCCTATCCTCTGCTTCCCCTTCCCATGCTGCTTTCGAGT	BB	AA	BB	BB	BB	BB	AA	AA	BB	AA	AA	-	AA	AA	AA	BB	AA	AA	AA	AA	AA	AA	AA	AA	AA	BB	AA	AA	AA	AA	AA	BB	BB	AA	AA	AA	AA	BB	BB	AA	BB	AA	AA
4408939.10.A.T	2B	2B	31.3129			TGCAGCTCTCAGCCGCCGTCGCGTCCTTCTCCG	BB	AA	BB	BB	BB	BB	AA	AA	BB	AA	AA	-	AA	AA	AA	BB	AA	AA	AA	AA	AA	AA	AA	AA	AA	BB	AA	AA	AA	AA	AA	BB	BB	AA	AA	AA	AA	BB	BB	AA	BB	AA	AA
1027874.34.G.A	2B	2B	31.3129	2B	26577564	TGCAGCAGGCAGCAATCAGCGCGCGGAGACAGACGTTTCACATTTGTGGCCG	BB	AA	BB	BB	BB	-	AA	AA	BB	AA	AA	-	AA	AA	AA	BB	AA	AA	AA	AA	AA	AA	-	AA	AA	BB	AA	AA	AA	AA	AA	BB	BB	AA	AA	AA	AA	BB	BB	AA	BB	AA	AA
4993724.34.C.T	2B	2B	38.9836	2B	27934337	TGCAGGTCTTCGCCCTCGGCCTGAACAAGCGGCTCGCGGACGACGCCG	BB	AA	BB	BB	BB	BB	AA	AA	BB	AA	AA	-	AA	AA	AA	BB	AA	AA	AA	AA	AA	AA	-	AA	AA	BB	AA	AA	AA	AA	BB	BB	AA	AA	AA	AA	AA	BB	BB	AA	BB	AA	AA
1128838.26.C.G	2B	2B	41.8096	2B	27928169	TGCAGCGCCGCGCGTACGGTGATGTTCAACTCTGGGTCCAGCACGGGCCG	-	-	BB	BB	BB	BB	AA	AA	BB	AA	AA	-	AA	AA	AA	BB	AA	-	-	-	AA	AA	AA	-	AA	BB	AA	-	-	AA	BB	BB	AA	AA	AA	AA	AA	BB	BB	-	BB	-	-
2257519.62.T.C	2B	2B	41.8096	2B	27721652	TGCAGTAAATGGTAACAACACAGAGAATACAGTTTCATTGCTTGTTCGAACCGCTATGTCAATCAGGAA	BB	AA	BB	BB	BB	BB	AA	AA	BB	AA	AA	-	AA	AA	AA	BB	AA	AA	AA	AA	AA	AA	AA	AA	AA	BB	AA	AA	-	AA	BB	BB	AA	AA	AA	AA	AA	BB	BB	AA	BB	AA	AA
2299320.22.G.A	2B	2B	41.8096	2B	27916517	TGCAGACCGTCGGCGGCGGCGGGCTGGTCGACGTCGGCCTCCATGCAGAACCATCGGCCTAGCTTTGGG	BB	AA	BB	BB	BB	BB	AA	AA	BB	AA	AA	-	AA	AA	AA	BB	AA	AA	AA	AA	AA	AA	AA	AA	AA	BB	AA	-	AA	AA	BB	BB	AA	AA	AA	AA	AA	BB	BB	AA	BB	AA	AA
1229520.13.A.G	2B	2B	41.8096	2B	27928104	TGCAGAGCATGATAATAGTGCGCCCCTGCAACGGGCTCGCCACGACGGTGCAGGTGAGCTACCACGGCT	BB	AA	BB	BB	BB	BB	-	AA	BB	AA	AA	-	AA	AA	AA	BB	AA	AA	AA	AA	AA	AA	AA	AA	AA	BB	AA	AA	AA	AA	BB	BB	AA	AA	AA	AA	AA	BB	-	AA	BB	AA	AA
4009837.9.G.C	2B	2B	46.1415			TGCAGGGCCGCTGGTGCTATGGAACCACCG	BB	AA	BB	BB	BB	BB	AA	AA	BB	AA	AA	-	AA	AA	AA	BB	-	AA	AA	AA	AA	AA	AA	AA	AA	BB	AA	AA	AA	AA	BB	BB	AA	AA	AA	AA	AA	BB	BB	BB	BB	AA	AA
6042755.20.T.A	2B	2B	51.2064	2B	29510333	TGCAGTTTGAAACCGTGGACTCAAGAAGCTGGCGTGCTCGCCAACCCACGCCCGTGAGGATGTAGAAGA	BB	AA	BB	BB	BB	BB	AA	AA	BB	BB	AA	BB	AA	-	BB	BB	AA	AA	AA	AA	AA	AA	AA	AA	AA	BB	AA	AA	AA	AA	BB	BB	AA	AA	AA	AA	AA	BB	BB	BB	BB	AA	AA
4993300.8.G.T	2B	2B	57.5165			TGCAGGCAGCTTCCAAATGAGAGTGACGGCCG	BB	AA	BB	BB	BB	BB	AA	AA	BB	BB	AA	-	AA	-	-	BB	AA	AA	AA	AA	AA	BB	AA	AA	AA	BB	AA	AA	AA	AA	BB	BB	AA	AA	AA	AA	AA	BB	BB	BB	BB	AA	AA
1104999.14.A.G	2B	2B	60.8083	2B	34719826	TGCAGGTAGATGATACTCCTTATGCTAGTAAGCCATCTGCATGTGGTCTTTCATTCAGGTTTTCTCTGG	BB	AA	-	-	-	-	AA	AA	BB	-	AA	-	AA	AA	AA	-	AA	AA	AA	AA	AA	-	AA	AA	AA	BB	AA	AA	AA	AA	-	BB	AA	AA	AA	AA	AA	-	-	-	BB	AA	AA
1228793.10.G.A	2B	2B	63.1518			TGCAGCAGGAGAAGGAGGGTGGAGGGACGGGAAAGAGCAGCAGGGTGTTGATGGTGAGCAGGGCCGAGA	BB	AA	-	BB	BB	BB	AA	AA	BB	BB	AA	-	AA	-	AA	BB	AA	AA	AA	AA	AA	BB	AA	AA	AA	BB	AA	AA	AA	AA	-	BB	AA	AA	AA	AA	AA	BB	BB	BB	BB	AA	AA
1075404.6.T.A	2B	2B	63.1518	2B	34402612	TGCAGCTAATGGCCTTCACAACCTGTAGGCTGTAGCCGCTGCCTGCACCCCTTAATGGCGTTCATGCAT	BB	AA	BB	BB	BB	BB	AA	AA	BB	BB	AA	-	AA	-	-	-	AA	AA	AA	AA	AA	BB	AA	AA	AA	BB	AA	AA	-	AA	BB	BB	AA	AA	AA	AA	AA	-	BB	BB	BB	AA	AA
1132517.18.G.A	2B	2B	63.1518			TGCAGGAAAAGCGGATCCGGTCGCCGCCCGAGTCGCCCACGCGGACGACCCG	BB	AA	BB	BB	BB	BB	AA	AA	BB	BB	AA	BB	AA	-	-	BB	AA	AA	AA	-	AA	BB	-	AA	AA	BB	AA	AA	AA	AA	BB	BB	AA	AA	AA	AA	AA	BB	BB	BB	BB	-	AA
1078389.22.A.G	2B	2B	63.1518			TGCAGAATCAAAAGAGAACCCCATCGTAGCCGCAAAGGGCACTTGATTCCTGGCCG	BB	AA	BB	BB	BB	BB	AA	AA	BB	BB	AA	-	AA	-	-	BB	AA	AA	AA	AA	AA	BB	AA	AA	AA	BB	AA	AA	AA	AA	BB	BB	AA	AA	AA	AA	AA	BB	BB	BB	BB	AA	AA
1026561.33.T.C	2B	2B	63.1518	2B	34748169	TGCAGGCAGCGTCCAAATGAGAGAGAGGTCCTGTTACGTACGGTGAGTGTGACGGCCG	BB	AA	BB	BB	BB	BB	AA	AA	BB	BB	AA	-	AA	-	-	BB	AA	AA	AA	AA	AA	BB	AA	AA	AA	BB	AA	AA	AA	AA	BB	BB	AA	AA	AA	AA	AA	BB	BB	BB	-	AA	AA
1071081.29.C.G	2B	2B	63.1518	2B	37184119	TGCAGCAGGAAAAGGAGGGTGGAGGGACGCGAAAGAGCAGCAGGGTGTTGATGGCGAGCAGTGCCGAGA	BB	AA	BB	BB	BB	BB	AA	AA	BB	BB	AA	-	AA	-	-	BB	AA	AA	AA	AA	-	BB	AA	AA	AA	BB	AA	AA	AA	AA	BB	BB	AA	AA	AA	AA	AA	BB	BB	BB	BB	AA	AA
2279449.6.G.A	2B	2B	63.1518			TGCAGCGGGCATAGATCGAATATAATTGAGATCGTCGATGCCTTCCACAGAATCGGCCGCCG	BB	AA	BB	BB	BB	BB	AA	AA	BB	BB	AA	-	AA	-	-	BB	AA	AA	AA	AA	AA	BB	AA	AA	AA	BB	AA	AA	AA	AA	BB	BB	AA	AA	AA	AA	AA	BB	BB	BB	BB	AA	AA
1047040.10.C.G	2B	2B	69.0177	2B	45869239	TGCAGTTTGTCCGATGTGGGTCAACATACGACGGACCAAGGGACCAATTACAACTGCGACAGCATGAAA	BB	AA	BB	BB	BB	BB	AA	AA	BB	BB	AA	-	AA	BB	-	BB	AA	AA	AA	AA	AA	BB	AA	AA	AA	BB	AA	AA	AA	AA	BB	BB	AA	AA	AA	AA	AA	BB	BB	BB	BB	AA	AA
4910041.5.T.C	2B	2B	69.0177			TGCAGTGCGTGCACCACGGCGATTAGCTCGCCG	BB	AA	BB	BB	BB	BB	AA	AA	BB	BB	AA	-	AA	BB	-	BB	AA	AA	AA	AA	AA	BB	AA	AA	AA	BB	AA	AA	AA	AA	BB	BB	AA	AA	AA	AA	AA	BB	BB	BB	BB	AA	AA
1200085.17.G.A	2B	2B	73.4674	2B	45213710	TGCAGTGCAGGGATGCAGCGAGCGACGACGCCCGTGAGGCGGCTGGCAGGCGGGCCCCGCCTGTCATCA	BB	AA	BB	BB	BB	BB	-	AA	BB	BB	AA	-	AA	BB	AA	BB	AA	AA	AA	AA	AA	BB	AA	AA	AA	BB	AA	AA	AA	AA	-	BB	AA	AA	AA	AA	AA	BB	BB	BB	-	AA	AA
4910292.8.C.T	2B	2B	77.3869			TGCAGCACCTCTCCTCGGCCCCCG	BB	AA	BB	BB	BB	BB	AA	AA	BB	BB	AA	-	AA	BB	-	BB	AA	AA	AA	AA	AA	BB	AA	AA	AA	BB	AA	AA	AA	AA	BB	BB	AA	AA	AA	AA	AA	BB	BB	BB	BB	AA	AA
1089780.20.C.T	2B	2B	77.3869	2B	46408899	TGCAGAGCAAGAAGAAGCAACAGAAGAGCACGGTCAGTCTAGGACAGAGATGGACGAGGCCG	BB	AA	BB	BB	BB	BB	AA	AA	BB	BB	AA	-	-	BB	-	BB	AA	AA	AA	AA	AA	BB	AA	AA	AA	BB	AA	AA	AA	AA	BB	BB	AA	AA	AA	AA	AA	BB	BB	BB	BB	AA	AA
1136582.40.T.C	2B	2B	80.2008	2B	46045007	TGCAGCCAGCAATTCCAGCGTCTTGTGTCTGCGAGGATCCTCAACACGCAGCAAGCATCCG	BB	AA	BB	BB	BB	BB	AA	AA	BB	BB	AA	-	AA	BB	-	BB	AA	AA	AA	AA	AA	BB	AA	AA	AA	BB	AA	AA	AA	AA	BB	BB	AA	AA	AA	AA	AA	BB	BB	BB	BB	AA	AA
1019298.27.T.G	2B	2B	83.8715	2B	47384308	TGCAGCATGTGCACGACACCACACGCTTCAAACCCACGTCGTGGCCAGGTTCCTCCTCCCTCGGCGGTC	BB	AA	BB	BB	BB	BB	AA	AA	BB	BB	-	-	AA	BB	BB	BB	AA	AA	AA	AA	AA	BB	-	-	AA	BB	-	AA	-	AA	BB	BB	AA	-	AA	-	AA	BB	BB	BB	BB	AA	AA
3022917.11.A.G	2B	2B	93.9156			TGCAGCTGGGGATAGTGTCCATCCAACATCAGGTCTCCG	BB	AA	BB	BB	BB	BB	AA	AA	BB	BB	AA	-	AA	BB	-	BB	AA	AA	AA	AA	AA	BB	AA	AA	AA	BB	AA	AA	AA	AA	BB	BB	AA	AA	AA	AA	AA	AA	BB	BB	BB	AA	AA
15434898.36.C.T	2B	2B	96.6499	2B	60765350	TGCAGACCACCCACGCGTTCACGAACACGGTGGTGCCCGTCGGCACATAATACCCGAGGACCTTGCACG	BB	AA	BB	BB	BB	BB	AA	AA	BB	BB	AA	-	AA	BB	-	BB	AA	AA	AA	AA	AA	BB	AA	AA	AA	BB	AA	AA	AA	AA	-	BB	AA	AA	AA	AA	AA	AA	BB	-	-	AA	AA
2257265.14.G.A	2B	2B	108.545	2B	75312719	TGCAGCTCTACCACGGGTTTCCGACTTTATCGATGAATACACAGGTAATTGGAACATGGAGTTAGTCCG	BB	AA	BB	BB	AA	BB	AA	AA	BB	BB	AA	-	AA	BB	AA	BB	AA	-	AA	-	AA	BB	AA	AA	AA	BB	AA	-	AA	AA	BB	BB	AA	AA	-	AA	AA	AA	BB	-	-	AA	AA
1020503.42.C.A	2B	2B	111.655	2B	76654665	TGCAGGTTCGTGGGTAACAGACGCGCCGCCCAGCGCACACCTCGCCCACCTTGCCGCCG	BB	AA	BB	BB	AA	BB	AA	AA	BB	BB	AA	-	AA	BB	-	BB	AA	AA	AA	BB	AA	BB	AA	AA	AA	BB	AA	AA	AA	-	BB	BB	AA	AA	AA	AA	AA	AA	BB	BB	BB	AA	AA
1096002.34.C.T	2B	2B	111.655	2B	77074005	TGCAGCCGCTCCCTCAGACGCGCGAGGCGAGCAGCGGCACGACGGCTCCCTCTGCCGCCCGAGCGGCAG	BB	AA	BB	BB	AA	BB	AA	AA	BB	BB	AA	-	AA	BB	-	BB	AA	AA	AA	BB	AA	BB	AA	AA	AA	BB	AA	AA	AA	AA	BB	BB	AA	AA	AA	AA	AA	AA	BB	BB	BB	AA	AA
4990424.35.C.G	2B	2B	113.745	2B	82273704	TGCAGGCATTTTTCTTGCAACTGTTTAATATCGATCCAATTGAATGGATAACTTTAGCAAATACTCCCA	BB	AA	BB	-	AA	BB	AA	AA	BB	BB	AA	-	AA	BB	-	BB	AA	AA	-	BB	-	BB	AA	AA	AA	BB	AA	-	AA	AA	-	BB	AA	AA	AA	-	-	AA	BB	BB	BB	AA	-
7352345.32.T.G	2B	2B	113.745	2B	82379879	TGCAGAGCGGCAGGGCGCAGCCTCTCCAGCTTTTCCGCCACGGCGGCATGGAACTCGAACGGCACACGC	BB	AA	BB	BB	AA	BB	AA	AA	BB	BB	AA	-	AA	BB	-	BB	AA	AA	AA	BB	AA	BB	AA	AA	AA	-	AA	AA	AA	AA	BB	BB	AA	AA	AA	AA	AA	AA	BB	BB	BB	AA	AA
1113449.18.T.C	2B	2B	113.745	2B	79676768	TGCAGCCAGGGTTCAAATTCTGTCAGGGTTGAATTTCAGGTTCTATAAAATAAAACTAAGTCCATGGAT	BB	AA	BB	BB	AA	BB	AA	AA	BB	BB	AA	BB	AA	BB	-	BB	AA	AA	AA	BB	AA	BB	AA	AA	AA	-	AA	AA	AA	AA	BB	BB	AA	AA	AA	AA	AA	AA	BB	BB	BB	AA	AA
1092251.12.T.A	2B	2B	113.745	2B	78746757	TGCAGCAATTAATGTAAGTTCTACTGCTAGGAATGAAAAACCCAAAGAAACAAAAAATGCTGTAGTAGG	BB	AA	BB	BB	AA	BB	AA	AA	BB	BB	AA	-	AA	BB	-	BB	AA	AA	AA	BB	AA	BB	AA	AA	AA	BB	AA	AA	AA	AA	-	BB	AA	AA	AA	AA	AA	AA	BB	BB	BB	AA	AA
1033146.42.T.C	2B	2B	116.747	2B	83638055	TGCAGTTGAAGAAGCTGTGGTATTTCAGACACTGTGGTAATTTTGGAGTATCAAAACAACAACTAACCC	BB	AA	BB	BB	AA	BB	AA	AA	BB	BB	AA	-	AA	BB	-	BB	AA	AA	AA	BB	AA	BB	AA	AA	AA	BB	AA	AA	AA	AA	-	BB	AA	AA	-	AA	AA	AA	BB	-	BB	AA	AA
1104432.41.A.T	2B	2B	118.964			TGCAGGCGGTTCAGTAGCAGGGAGTTACAATTTGATTTCAAAAAATACCATCATGTCCTCCCCCGAGAT	BB	AA	BB	BB	AA	BB	AA	AA	BB	BB	AA	-	AA	BB	-	BB	AA	AA	AA	BB	AA	BB	AA	AA	AA	BB	AA	AA	AA	AA	BB	BB	AA	AA	AA	AA	AA	AA	BB	BB	BB	AA	AA
3026327.16.C.A	2B	2B	121.722			TGCAGGTAGAAAAAAACCCCGATGGGTGGGCTGCTGTACCG	BB	AA	BB	BB	AA	BB	-	AA	BB	BB	AA	-	AA	BB	-	BB	AA	AA	AA	BB	AA	BB	AA	AA	AA	BB	AA	AA	AA	AA	BB	BB	AA	AA	AA	AA	AA	AA	BB	BB	BB	AA	AA
4989001.15.T.C	2B	2B	121.722			TGCAGATCTGGTCCATGGGACGTGTAATCCCG	BB	AA	BB	BB	AA	BB	AA	AA	BB	BB	AA	-	AA	BB	-	BB	AA	AA	AA	BB	AA	BB	AA	AA	AA	BB	AA	AA	AA	AA	BB	BB	AA	AA	AA	AA	AA	AA	BB	-	BB	AA	AA
1125713.53.C.A	2B	2B	124.267	2B	96934823	TGCAGCATCGCCACGCGGTCGCGAACATCCACAAGGTCGTCTAAGACCACCGCCGCAGGTGAGCGCCCG	BB	AA	BB	BB	AA	BB	AA	AA	BB	BB	AA	BB	AA	BB	-	BB	AA	AA	AA	BB	AA	BB	AA	AA	AA	BB	AA	AA	AA	AA	BB	BB	AA	AA	AA	AA	AA	AA	BB	BB	-	AA	AA
10983988.57.C.T	2B	2B	128.117	2B	98048971	TGCAGGCCTGTGGACTGCGGTAAAAAGGAGAGATGGCCCTGCCCTGCCCTGGATCACCGCGTGCAACGT	BB	AA	BB	BB	AA	BB	AA	AA	BB	BB	AA	BB	AA	BB	BB	BB	AA	AA	AA	BB	AA	BB	AA	AA	AA	BB	AA	AA	AA	AA	-	AA	AA	AA	AA	AA	AA	AA	BB	BB	BB	AA	AA
1717276.16.C.G	2B	2B	131.378	2D	64509786	TGCAGGCGATGAGGGGCTGGGTCGTGGACCACAAGCTGCGGGCCGTAGGTGCGCCGCGGGGAACTCCCC	BB	AA	BB	BB	AA	BB	AA	AA	BB	BB	AA	BB	AA	BB	-	BB	AA	AA	AA	BB	AA	BB	AA	AA	BB	BB	AA	AA	AA	AA	BB	AA	AA	AA	AA	AA	AA	AA	BB	BB	BB	AA	AA
988616.27.G.A	2B	2B	133.602	2B	105556811	TGCAGACTCGGGGACCAACACACATAAGAAAACTGAAGGGAGACAGTGAAGGGGGATTCATGCAGTATA	BB	AA	BB	BB	AA	BB	AA	AA	BB	BB	AA	BB	AA	BB	-	BB	AA	AA	AA	BB	AA	BB	AA	AA	BB	BB	AA	AA	AA	AA	BB	AA	AA	AA	AA	AA	AA	AA	BB	BB	BB	AA	AA
1020900.28.C.A	2B	2B	135.978	2D	71711568	TGCAGCTGTGGATTGTGCGTAGCATTCTCAGCTACCCCATCTTCTACCTCTTCCCGTCCCTCACCAAGA	BB	AA	BB	BB	AA	BB	AA	AA	BB	BB	AA	BB	AA	BB	-	BB	AA	AA	AA	BB	AA	BB	AA	AA	BB	BB	AA	AA	AA	AA	BB	AA	AA	AA	AA	AA	AA	AA	BB	BB	BB	AA	AA
4991274.25.T.G	2B	2B	135.978	2B	113531557	TGCAGGACATGCGGGAGGTGACGAGTCCGTAGAGCTTCATGACGTTGGGGTGGTCGAGGCGGCGGAGGA	BB	AA	BB	BB	AA	-	AA	AA	BB	-	AA	BB	AA	BB	-	BB	AA	AA	AA	BB	AA	BB	AA	AA	BB	BB	AA	AA	AA	AA	-	AA	AA	AA	AA	AA	AA	AA	BB	BB	BB	AA	AA
1021699.54.G.A	2B	2B	135.978	2B	111515413	TGCAGTCTGGGACCGCCTTGGCAAGATGACAGGGAGCATGCAAAGGTGGGCTCAGGAGGTATTTAGATC	BB	AA	BB	BB	AA	BB	AA	AA	BB	BB	AA	BB	AA	BB	-	BB	AA	AA	AA	BB	AA	BB	-	AA	BB	BB	AA	AA	-	AA	BB	AA	AA	AA	AA	AA	AA	AA	BB	BB	-	AA	AA
3941491.16.A.G	2B	2B	135.978	2B	107942237	TGCAGGGTTTGGTGAGAAAGAGGTGGACGGGTCGTTAGATTAGCCG	BB	AA	BB	BB	AA	BB	AA	AA	BB	BB	AA	BB	AA	BB	-	BB	AA	AA	AA	BB	AA	BB	AA	AA	BB	BB	AA	AA	AA	AA	BB	AA	AA	AA	AA	AA	AA	AA	BB	BB	BB	AA	AA
2277182.29.A.C	2B	2B	135.978	2B	107356170	TGCAGAACCAGAAACATTACTCATCCGAAACCACAGCAATGGCACGCGCCCCTCAGAACCACACAAATT	BB	AA	BB	BB	AA	BB	AA	AA	BB	BB	AA	BB	AA	BB	-	BB	AA	AA	AA	BB	AA	BB	AA	AA	BB	BB	AA	AA	AA	AA	BB	AA	AA	AA	AA	AA	AA	AA	BB	BB	BB	AA	AA
1039896.14.A.T	2B	2B	135.978	2B	108460160	TGCAGGCACAAACCATTCGCAGCGACAAAAAGATGAGTTCACTGTTCACGGATCATGCCAAATATTCTG	BB	AA	BB	BB	AA	BB	AA	AA	BB	BB	AA	BB	AA	BB	-	BB	AA	AA	AA	BB	AA	BB	AA	AA	BB	BB	AA	AA	-	AA	BB	AA	AA	AA	AA	AA	AA	AA	BB	BB	BB	AA	AA
4909683.5.C.G	2B	2B	135.978			TGCAGCCCAGGCACGGCCTAGTTAGTAAACGGGCCG	-	AA	-	-	AA	-	AA	AA	-	BB	AA	-	AA	-	-	-	AA	AA	AA	BB	AA	BB	AA	AA	-	BB	AA	AA	AA	AA	BB	AA	AA	AA	-	AA	AA	AA	BB	BB	BB	AA	AA
3022340.10.G.A	2B	2B	135.978	2B	107554031	TGCAGAATCTGAAACGTTGAAAATAGGCTACTTGAGCCG	BB	AA	BB	BB	AA	BB	AA	AA	BB	BB	AA	BB	AA	BB	BB	BB	AA	AA	AA	BB	AA	BB	AA	AA	BB	BB	AA	AA	AA	AA	-	AA	AA	AA	AA	AA	AA	AA	BB	BB	BB	AA	AA
5338383.16.A.G	2B	2B	138.978			TGCAGAAAGCGGCAGCAGGTGCGTGGTCACCG	BB	AA	BB	BB	AA	BB	AA	AA	BB	BB	AA	BB	AA	BB	-	BB	AA	AA	AA	BB	AA	BB	AA	AA	BB	BB	AA	-	AA	AA	BB	AA	AA	AA	AA	AA	AA	AA	BB	BB	BB	AA	AA
1089997.66.A.G	2B	2B	138.978	2B	142877356	TGCAGAAGAAAACCCAACGGGACTCAAACCACGAGCACAGCCACTCCAAGCACCAAACAAGCAGGAACC	BB	AA	BB	BB	AA	BB	AA	AA	BB	BB	AA	BB	AA	BB	-	BB	AA	AA	AA	BB	AA	BB	AA	AA	BB	BB	AA	-	AA	AA	BB	AA	AA	AA	AA	AA	AA	AA	BB	BB	BB	AA	AA
4989040.43.A.G	2B	2B	138.978	2B	142584379	TGCAGCTCGACCTCGTCGGTCTTGTCGGATTCGACGGAGAGCAACACGTTCTTGCGGCGCACGAACGTG	BB	AA	BB	BB	AA	BB	AA	AA	BB	BB	AA	BB	AA	BB	-	BB	AA	-	AA	BB	AA	BB	AA	AA	BB	BB	AA	-	AA	AA	BB	AA	AA	AA	AA	AA	AA	AA	BB	BB	BB	AA	AA
4989134.19.C.G	2B	2B	138.978	2D	85244152	TGCAGATTTCTATACAATTCTCGAGATCAAAGCTAGCAAGCTTGTCAAGGATTAACATGCCTAGTACCG	BB	AA	BB	BB	AA	BB	AA	AA	BB	BB	AA	BB	AA	BB	-	BB	AA	AA	AA	BB	AA	BB	AA	AA	BB	BB	AA	AA	AA	AA	BB	AA	AA	AA	AA	AA	AA	AA	BB	BB	BB	AA	AA
4992618.45.G.T	2B	2B	138.978	2B	144031515	TGCAGCACGACGGCCAGCGCCACCTTGGCCTCGATCAGCGCCAGGGTCTGCCCGATGCACACCCGCTCG	BB	AA	BB	BB	AA	BB	AA	AA	BB	BB	AA	BB	AA	BB	-	BB	AA	AA	AA	BB	AA	BB	AA	AA	BB	-	AA	-	AA	AA	BB	AA	AA	AA	AA	AA	AA	AA	BB	BB	-	AA	-
3946185.43.T.C	2B	2B	138.978	2B	141863699	TGCAGGAGATCATCGGCGTGGCGTTGCCGTCCGTGGAGATGCGTAACCG	BB	AA	BB	BB	AA	BB	AA	AA	BB	BB	AA	BB	AA	BB	-	BB	AA	AA	AA	BB	AA	BB	AA	AA	BB	BB	AA	AA	AA	AA	BB	AA	AA	AA	AA	AA	AA	AA	BB	BB	BB	AA	AA
4405125.16.A.T	2B	2B	138.978	2B	145668646	TGCAGCGGTGACACGGATTTGCTTCGGAACCTTGCAGCTGAGCTCCCCCATCCCTCTTCTTGCACGCAG	BB	AA	BB	BB	AA	BB	AA	AA	BB	BB	AA	BB	AA	BB	-	BB	AA	AA	AA	BB	AA	BB	AA	AA	BB	BB	AA	-	AA	AA	-	AA	AA	AA	AA	AA	AA	AA	BB	BB	BB	AA	AA
7337108.18.G.A	2B	2B	142.107			TGCAGCAGCGGCGGCGGCGGCGGCAGCGGCAGCGGCTGTTGCCCATGCCG	BB	AA	BB	BB	AA	BB	AA	AA	BB	BB	AA	BB	AA	BB	BB	BB	AA	AA	AA	BB	AA	BB	AA	AA	BB	BB	AA	-	AA	AA	BB	AA	AA	-	AA	AA	AA	AA	BB	BB	BB	AA	AA
1224489.49.G.A	2B	2B	144.832			TGCAGTTTTTGTGGTGCTACCACATCCATCTGCTACCAAAAAACAAGCAGAGACCACGACCCGAAAACG	BB	AA	BB	BB	AA	BB	AA	AA	BB	BB	AA	-	AA	BB	-	BB	AA	AA	AA	BB	AA	BB	AA	AA	BB	-	AA	-	AA	AA	BB	AA	AA	AA	AA	AA	AA	AA	BB	BB	BB	AA	AA
5411958.11.A.C	2B	2B	147.841	2B	151636524	TGCAGGCCTCCATGCTGCCGCCGATCAGCTTCCCGACCTCATTCGCTCCCACGGGAAGCCCGTCTCTCA	BB	AA	BB	BB	AA	BB	AA	AA	BB	BB	AA	BB	AA	BB	-	BB	AA	AA	AA	BB	AA	BB	AA	AA	BB	BB	AA	-	AA	AA	BB	AA	AA	AA	AA	AA	AA	AA	BB	BB	BB	AA	AA
982298.39.T.A	2B	2B	147.841	2B	150816285	TGCAGCCATTGTGTCCATTCCATCGTGATCAGATCAAAATATTTTCCACAACTATGTTCTACAGTACTT	BB	AA	BB	BB	AA	BB	AA	AA	BB	BB	AA	BB	AA	BB	-	BB	AA	AA	-	BB	AA	BB	AA	AA	BB	BB	AA	-	AA	AA	BB	AA	AA	AA	AA	AA	AA	AA	BB	BB	BB	AA	AA
3023865.23.C.T	2B	2B	150.388	2B	162232283	TGCAGCTTCTTGCTCCTCTCGAACTGGTGGATCTCTGGCCG	BB	AA	BB	BB	AA	BB	AA	AA	BB	BB	AA	BB	AA	BB	-	BB	AA	AA	AA	BB	AA	BB	AA	AA	BB	BB	AA	AA	AA	AA	BB	AA	AA	AA	AA	AA	AA	AA	BB	BB	BB	AA	AA
1124944.25.G.A	2B	2B	153.104			TGCAGTTCAGATCCAGCCCGAGATCGTCGCCAGGCCACCCGCCATCACGACCG	BB	AA	BB	BB	BB	BB	AA	AA	BB	BB	AA	BB	AA	BB	-	BB	AA	AA	AA	BB	AA	BB	AA	AA	BB	BB	AA	AA	AA	AA	BB	AA	AA	AA	AA	AA	AA	AA	BB	BB	BB	AA	AA
4398051.7.A.G	2B	2B	155.536			TGCAGCTACTGAGTGAGGGAGGCAAATGCTCCCG	BB	AA	BB	BB	BB	BB	AA	AA	BB	BB	AA	BB	AA	BB	-	BB	AA	AA	AA	BB	AA	BB	AA	AA	BB	BB	AA	AA	AA	AA	BB	AA	AA	AA	AA	AA	AA	AA	BB	BB	BB	AA	AA
4989029.5.C.T	2B	2B	155.536			TGCAGCGCAACACCACCTGCCGCGAGCTGGGCCG	BB	AA	BB	BB	BB	BB	AA	AA	BB	BB	AA	BB	AA	BB	-	BB	AA	AA	AA	BB	AA	BB	-	AA	BB	BB	AA	AA	AA	AA	BB	AA	AA	AA	AA	AA	AA	AA	BB	BB	BB	AA	AA
2279916.8.G.T	2B	2B	157.844	2B	166632579	TGCAGGCCGTAGCCCTCCGTGGGCTCTGCCCTCCATCGGCGCAGCGCCAGCCTCGCCGTCCTGTTCTCG	BB	AA	BB	BB	BB	BB	AA	AA	BB	BB	AA	BB	AA	BB	-	BB	AA	AA	AA	BB	AA	BB	AA	AA	BB	-	AA	AA	AA	AA	BB	AA	AA	AA	AA	AA	AA	AA	BB	BB	BB	AA	AA
3957635.17.A.G	2B	2B	161.165	2B	169687475	TGCAGCAGCAGGCGAGCAAACAAGAAGCTCGCCGTACGGTTGCGGCCG	BB	AA	BB	BB	BB	BB	BB	AA	BB	BB	AA	BB	AA	BB	-	BB	AA	AA	AA	BB	AA	BB	AA	AA	BB	BB	AA	AA	AA	AA	BB	AA	AA	AA	AA	AA	AA	AA	BB	BB	BB	AA	AA
5970708.26.T.C	2B	2B	163.82	2B	174226960	TGCAGCAGCCCAGCCCTGCGTACGTATGTGCCAGAGATCGGCAGCAGCTAATTAACGGAGCTCGGCTAG	BB	AA	BB	BB	BB	-	BB	AA	BB	BB	AA	BB	AA	BB	-	BB	AA	AA	AA	BB	AA	BB	AA	AA	BB	BB	AA	AA	AA	AA	BB	AA	AA	AA	AA	AA	AA	AA	BB	BB	BB	AA	AA
984345.8.C.T	2B	2B	168.202	2B	192560886	TGCAGCAGCGGTGATTGTATCCCATGACGAGAGAAATGAGATGGGAAAGCGACAGGAAGAGCCGAGGGA	BB	AA	BB	BB	BB	BB	BB	AA	BB	BB	AA	BB	AA	BB	-	BB	-	AA	AA	BB	-	BB	AA	AA	BB	BB	AA	AA	AA	AA	BB	AA	AA	AA	AA	AA	AA	AA	BB	BB	BB	AA	AA
2252726.17.T.C	2B	2B	170.723	2B	218301465	TGCAGCAGATCATAGCATACAGGAAAGCAATTGTCCCGATTTGCTTCGATATTTTCGGTACCTACAATT	BB	AA	BB	BB	BB	BB	BB	AA	BB	BB	AA	BB	AA	BB	-	BB	AA	AA	AA	BB	AA	BB	AA	AA	BB	BB	AA	AA	AA	AA	BB	AA	AA	AA	AA	AA	AA	AA	BB	BB	BB	AA	AA
2279242.19.G.A	2B	2B	170.723	2B	203632292	TGCAGGTCTCGACATTGCCGCCTTTAGCTTCTTCACCCCTCGATTCTCTCCCACCACCACCACCTCACA	BB	AA	BB	BB	BB	BB	BB	AA	BB	BB	AA	BB	AA	BB	-	BB	-	-	AA	BB	AA	BB	AA	AA	BB	BB	AA	AA	AA	AA	BB	AA	-	AA	-	AA	AA	AA	BB	BB	BB	AA	AA
7351475.14.T.C	2B	2B	172.943			TGCAGTAGTCCAAGTCGGGCCG	BB	AA	BB	BB	BB	BB	BB	AA	BB	BB	AA	BB	AA	BB	-	BB	AA	AA	AA	BB	AA	BB	AA	AA	BB	BB	AA	AA	AA	-	BB	AA	AA	-	AA	AA	AA	-	BB	BB	BB	AA	AA
2268151.32.G.A	2B	2B	175.385	2B	220035502	TGCAGGGCGCTGAGCCGCTTCACGGCCGCCACGATGCCGTCCTCGAGGACCGCCTTGTACGTGCTCCCG	BB	AA	BB	BB	BB	BB	BB	AA	BB	BB	AA	BB	AA	BB	-	BB	AA	AA	AA	BB	AA	BB	AA	AA	BB	BB	AA	AA	AA	AA	BB	AA	AA	AA	AA	AA	AA	AA	BB	BB	BB	AA	AA
7335682.16.G.C	2B	2B	177.304			TGCAGACGCAAGAACTGGGCCG	BB	AA	BB	BB	BB	BB	BB	AA	BB	BB	AA	BB	AA	BB	-	BB	AA	AA	AA	BB	AA	BB	AA	AA	BB	BB	AA	AA	AA	AA	-	AA	AA	AA	AA	AA	AA	AA	BB	BB	BB	AA	AA
1056778.37.A.G	2B	2B	177.304	2B	221746818	TGCAGCCTTGAAACGGTTGTCTCTGTTACACGCCGTCAGGCCCATCTACTGCTATGCCACAACACGCCG	BB	AA	BB	BB	BB	BB	BB	AA	BB	BB	AA	BB	AA	BB	-	BB	AA	AA	AA	BB	AA	BB	AA	AA	BB	BB	AA	AA	AA	AA	BB	AA	AA	AA	AA	AA	AA	AA	BB	BB	BB	AA	AA
984789.7.C.T	2B	2B	179.124	2B	244481959	TGCAGGTCAAAAAGAAATTGACTTATTACTGGGAAGCACATGGCGATGTTGCAGCTTGAAGATGTACCG	BB	AA	BB	BB	BB	BB	BB	AA	BB	BB	AA	BB	AA	BB	-	BB	AA	AA	AA	BB	AA	BB	AA	AA	BB	BB	AA	AA	AA	AA	BB	AA	AA	AA	AA	AA	AA	AA	BB	BB	AA	AA	AA
992116.65.C.T	2B	2B	179.124	2B	224475252	TGCAGGTCCATGCACGAGGAGGGTCGGACCATCTTTGTGCATGTAGCTGGGGCTGGGGCTGGGGCCGAG	BB	AA	BB	BB	BB	BB	BB	AA	BB	BB	AA	BB	AA	BB	-	BB	AA	AA	AA	BB	AA	BB	AA	AA	BB	BB	AA	AA	AA	AA	BB	AA	AA	AA	AA	AA	AA	AA	BB	BB	AA	AA	AA
1059845.55.T.A	2B	2B	179.124	2B	224959672	TGCAGGGACTGAATCATATTCTTTCTAGATCGCGTTGTTGCCTTCATACAGAGAATTTTTGTGTTTCTA	BB	AA	BB	BB	BB	BB	BB	AA	BB	BB	AA	BB	AA	BB	-	BB	AA	AA	AA	BB	AA	BB	AA	AA	BB	BB	AA	AA	AA	AA	BB	AA	AA	AA	AA	AA	AA	AA	BB	BB	AA	AA	AA
1072123.51.A.G	2B	2B	179.124	2B	225276672	TGCAGCACGCTCAGTTTACGTACCTTCTGATACGGTATGTACAGAAGTGTCAGTGTACGTATAGTAGTT	BB	AA	BB	BB	BB	BB	BB	AA	BB	BB	AA	BB	AA	BB	-	BB	AA	AA	AA	BB	AA	BB	AA	AA	BB	BB	AA	AA	AA	AA	BB	AA	AA	AA	AA	AA	AA	AA	BB	BB	AA	AA	AA
1116931.33.T.G	2B	2B	179.124	2B	225278075	TGCAGCGGCACTGCGGCAGCGACGCTCGGACGCTGCGTAAGTGCGCGCCTGGTAGCGATGCATGGCGCG	BB	AA	BB	BB	BB	BB	BB	AA	BB	BB	AA	BB	AA	BB	-	BB	AA	AA	AA	BB	AA	BB	AA	AA	BB	BB	AA	AA	AA	AA	BB	AA	AA	AA	AA	AA	AA	AA	BB	BB	AA	AA	AA
1128307.57.G.T	2B	2B	181.016	2B	245056026	TGCAGCTCCCCATCATCAAGCGCAGCCCACGCTGCAACTCCACTTTGAGGAATACCTGGCATGCCGAGA	BB	AA	BB	BB	BB	BB	BB	AA	BB	BB	AA	BB	AA	BB	-	BB	AA	AA	AA	BB	AA	BB	AA	AA	BB	BB	AA	AA	AA	AA	BB	AA	AA	AA	AA	AA	AA	AA	BB	BB	AA	AA	AA
1101591.10.T.C	2B	2B	183.158	2B	245483268	TGCAGATAAATTGGGGCGTCGTCTTCTTAATAACTGACAAAAAATAGGCAAAGTTTCTTGCCTCGGCTT	BB	AA	BB	BB	BB	BB	BB	AA	BB	BB	AA	BB	AA	BB	-	-	-	AA	AA	BB	AA	BB	AA	AA	BB	BB	AA	AA	AA	AA	BB	AA	AA	AA	AA	-	AA	AA	BB	-	AA	AA	AA
1089521.25.C.G	2B	2B	185.061			TGCAGAATACGATCGCTCAAAGTCACCACACTGGCCAAATACTTTTCACCG	BB	AA	BB	BB	BB	BB	BB	AA	BB	BB	AA	BB	AA	BB	-	BB	AA	AA	AA	BB	AA	BB	AA	AA	BB	BB	AA	AA	AA	AA	BB	AA	AA	AA	AA	AA	AA	AA	BB	BB	AA	AA	AA
1082485.14.G.A	2B	2B	185.061	2B	245945286	TGCAGCAGAATTTGGTAGATTCTACTGCTTAACTCCTAACCTGTTCTTCTCATTAATCTTCTGATAAGG	BB	AA	BB	BB	BB	BB	BB	AA	BB	BB	AA	BB	AA	BB	-	BB	AA	AA	AA	BB	AA	BB	AA	AA	BB	BB	AA	AA	AA	AA	BB	AA	AA	AA	AA	AA	AA	AA	BB	BB	AA	AA	AA
3023892.8.C.T	2B	2B	188.007	2B	360643058	TGCAGCAACGTCAGATTGTTTCATCCGTAACTCAACGCTCCG	BB	AA	BB	BB	BB	BB	BB	AA	BB	BB	AA	BB	AA	BB	-	BB	-	AA	AA	BB	AA	BB	AA	AA	BB	BB	AA	AA	AA	AA	BB	AA	AA	AA	-	AA	AA	AA	BB	BB	AA	AA	AA
1017971.45.G.C	2B	2B	189.611	2B	269779517	TGCAGAGCGTCTGATCGGATGACTCTGGAGGCGGCTAAAATCATCGTGGTGATTTGTAGTAGCCACCCA	BB	AA	BB	BB	BB	BB	BB	AA	BB	BB	AA	BB	AA	BB	-	BB	AA	AA	AA	BB	AA	BB	AA	-	BB	BB	AA	AA	AA	AA	-	AA	AA	AA	AA	AA	AA	AA	BB	-	AA	AA	AA
1121986.57.C.T	2B	2B	189.611	2B	269779582	TGCAGCCGTTGAATCGGGCAACTCCCATGGTAGCACCACGCGTCCACGCAACACCTCCCATGGCAGCAC	BB	AA	BB	BB	BB	BB	BB	AA	BB	BB	AA	BB	AA	BB	-	BB	-	AA	AA	BB	AA	BB	-	AA	BB	BB	AA	AA	-	AA	BB	AA	AA	AA	AA	AA	AA	AA	BB	BB	AA	AA	AA
1712563.58.A.T	2B	2B	192.103	2B	382462249	TGCAGCTCCTCCCCAAGCCTCTCCCCGCAGCATCAGTCCCGGCCGCCCCCTAACCACCACCTTCCCCGC	BB	AA	BB	BB	BB	BB	BB	AA	BB	BB	AA	BB	AA	BB	-	BB	AA	AA	AA	BB	AA	BB	AA	AA	BB	BB	AA	AA	AA	AA	BB	AA	AA	-	AA	AA	AA	AA	-	-	AA	-	AA
1095579.50.A.G	2B	2B	194.897	2B	388068141	TGCAGGCGCCCGTTTGTGTGCATTTCACAAACTGGCGCTTGCAGCGCCTCATGCCAGGCCG	BB	AA	BB	BB	BB	BB	BB	AA	BB	BB	AA	BB	AA	BB	BB	BB	AA	AA	-	BB	AA	BB	AA	-	BB	BB	AA	-	-	AA	BB	AA	AA	-	-	-	AA	AA	BB	-	-	AA	-
3960724.30.T.C	2B	2B	199.114	2B	389146954	TGCAGCTGTTGGACTTGCGCACCACCGAGGTCGCCGCCGAGCTCAAGTACCAGGAGGTGGGCACGGAGG	BB	AA	BB	BB	BB	BB	BB	AA	BB	BB	AA	BB	AA	BB	-	BB	AA	AA	AA	BB	AA	BB	AA	AA	BB	BB	AA	AA	AA	AA	BB	AA	AA	AA	AA	AA	AA	AA	BB	BB	AA	AA	AA
7351566.13.G.C	2B	2B	199.114	2B	393818582	TGCAGCGCGCGGTGGCAGTCCTTGACGACGTGCTTGTGGAGCTCGAGCTGGAAGTAGCAGAAGGCCCGA	BB	AA	BB	BB	BB	BB	BB	AA	BB	BB	AA	BB	AA	BB	-	BB	AA	AA	AA	BB	AA	BB	AA	AA	BB	BB	AA	AA	AA	AA	BB	AA	AA	AA	AA	AA	AA	AA	BB	BB	AA	AA	AA
1096367.48.C.T	2B	2B	199.114	2B	399618146	TGCAGTTGCTCTGCTGCTCCTTGAACTGCTACTGCTGTCGTGTACGTGCTGCTCCTGCCGCCTGCTCTT	BB	-	BB	BB	BB	BB	BB	AA	BB	BB	AA	BB	AA	BB	-	BB	AA	-	AA	BB	AA	BB	AA	AA	BB	BB	-	AA	AA	AA	BB	AA	AA	AA	-	AA	AA	AA	BB	BB	AA	-	AA
1003263.50.G.T	2B	2B	199.114	2B	386221378	TGCAGTATAAATCGCTGCTAGCAGTGGGCGCGAACACGGTAGCGCGGCTGGAGTACGAGCTTGCTGTGC	BB	AA	BB	BB	BB	BB	BB	AA	BB	BB	AA	BB	AA	BB	-	-	-	-	AA	BB	-	BB	-	AA	BB	-	-	-	AA	AA	-	AA	AA	AA	AA	AA	AA	AA	BB	BB	AA	AA	AA
1150595.15.C.T	2B	2B	199.114	2B	389146889	TGCAGCAGGAAGGCGCCATGCGCGCGAGCCATGGCCAGGGAGGGCGGAGCGCCTGTCGTACCGATGGCG	BB	AA	BB	BB	BB	BB	BB	AA	BB	BB	AA	BB	AA	BB	-	BB	AA	AA	AA	BB	AA	BB	AA	AA	BB	BB	AA	AA	AA	AA	BB	AA	AA	AA	AA	AA	AA	AA	BB	BB	AA	AA	AA
3064528.24.A.G	2B	2B	199.114	2B	279904455	TGCAGCCCTGAACAAGGAGGAGAAAGATCGATACGGTTCAGATCCGCGATCTAGAATTCGAGATGGATG	BB	AA	BB	BB	BB	BB	BB	AA	BB	BB	AA	BB	AA	BB	-	BB	AA	AA	AA	BB	AA	BB	AA	AA	BB	BB	AA	AA	AA	AA	BB	AA	AA	AA	-	AA	AA	AA	BB	BB	AA	AA	AA
3064852.14.G.A	2B	2B	199.114	2B	257101426	TGCAGTAGATCGACGAGGAGGGCGCCACCACCACTGTCATCAGGCCG	BB	-	BB	BB	BB	BB	BB	AA	BB	-	AA	BB	AA	BB	-	BB	AA	AA	AA	BB	-	BB	-	-	BB	BB	AA	AA	AA	AA	BB	AA	AA	AA	AA	AA	AA	AA	BB	BB	AA	AA	AA
1151279.66.G.C	2B	2B	199.114	2B	275430372	TGCAGCTCGGTTGCTGGAGGGAGGGCGGTGGTGATGTGCGGTCATGGGGGTTGGATGCCCAGCGCCGTC	BB	AA	BB	BB	BB	BB	BB	AA	BB	BB	AA	BB	AA	BB	-	BB	AA	AA	AA	BB	AA	BB	AA	AA	BB	BB	AA	AA	AA	AA	-	AA	AA	AA	AA	AA	AA	AA	BB	BB	AA	AA	AA
7344089.27.C.T	2B	2B	199.114			TGCAGGGGTGTTGCGAGGAGTTAGAGGCCGTGCACCG	BB	AA	BB	BB	BB	BB	BB	AA	BB	BB	AA	BB	AA	BB	-	BB	AA	AA	AA	BB	AA	BB	AA	AA	BB	BB	AA	AA	AA	AA	BB	AA	AA	AA	AA	AA	AA	AA	BB	BB	AA	AA	AA
1088029.18.C.G	2B	2B	199.114	2B	302150113	TGCAGAAATATGACAAAGCACGGCCATGGGCGGAATTCCAGAGTAAGGTACCG	BB	AA	BB	BB	BB	BB	BB	AA	BB	BB	AA	BB	AA	BB	-	BB	AA	AA	AA	BB	AA	BB	AA	AA	BB	BB	AA	AA	AA	AA	BB	AA	AA	AA	AA	AA	AA	AA	BB	BB	AA	AA	AA
5971123.6.A.G	2B	2B	199.114			TGCAGTAAAGTGCCGCCAGGGTCGTTGAAGCTCCG	BB	AA	BB	BB	BB	BB	BB	AA	BB	BB	AA	BB	AA	BB	-	BB	AA	AA	AA	BB	AA	BB	-	AA	BB	BB	AA	AA	AA	AA	BB	AA	AA	AA	AA	AA	AA	AA	BB	BB	AA	AA	AA
1218125.46.G.A	2B	2B	199.114	2B	323009257	TGCAGAGAGCAAAAAAATAGAGGGAGCGGAGCTCAGGTAGGAGATGGAGAGCACGGGGAGGAGGAGAGG	BB	AA	BB	BB	BB	BB	BB	AA	BB	BB	AA	BB	AA	BB	-	BB	AA	AA	AA	BB	AA	BB	AA	AA	BB	BB	AA	AA	AA	AA	BB	AA	AA	AA	AA	AA	AA	AA	BB	BB	AA	AA	AA
1109530.46.A.G	2B	2B	199.114	2B	335917215	TGCAGTTATCATTCAATAAAGTCTCTCGTTCTTTACTTCTGTCTCTAAACAGTTCGCTCTCCTCCTTGA	BB	AA	BB	BB	BB	BB	BB	AA	BB	BB	AA	BB	AA	BB	-	BB	AA	AA	AA	BB	AA	BB	AA	AA	BB	BB	AA	AA	AA	AA	BB	AA	AA	AA	AA	AA	AA	AA	BB	BB	AA	AA	AA
1127900.15.A.C	2B	2B	199.114	2B	258417913	TGCAGATCCCCGCCGAGCAGGCCGCGCTGGTGCTCGCCGCCGTGCTCCCCG	BB	AA	BB	BB	BB	BB	BB	AA	BB	BB	AA	BB	AA	BB	-	BB	AA	AA	AA	BB	AA	BB	AA	AA	BB	BB	AA	AA	AA	AA	BB	AA	AA	AA	AA	AA	AA	AA	BB	BB	AA	AA	AA
1151650.39.A.G	2B	2B	199.114	2B	782850242	TGCAGCTCGGTTGCTGGAGGGAGGGCGGTGGTGATGTGCAGTCATGGGGGTTGGATGCCCAGCGCCCTC	BB	AA	BB	BB	BB	-	BB	-	BB	BB	AA	BB	AA	BB	-	BB	AA	-	-	-	-	BB	AA	AA	BB	BB	AA	AA	AA	-	-	AA	AA	AA	AA	-	AA	AA	BB	BB	AA	AA	AA
5581567.48.C.G	2B	2B	202.835	2B	452991654	TGCAGGTTGTCGGCGAGCTCCTCGATGTCGAGGGCGATGCTCTTCTCACACGGTGCCG	BB	AA	BB	BB	BB	-	BB	-	BB	BB	AA	BB	AA	-	-	BB	-	-	AA	BB	-	BB	-	AA	BB	BB	AA	AA	AA	AA	-	AA	-	AA	AA	BB	AA	-	BB	-	AA	AA	-
4022589.16.T.G	2B	2B	205.993			TGCAGCAGCAGCAGCATCAGCAGCAGAACCAGCCAGCAGCAGCTGCCCG	BB	-	BB	BB	BB	BB	BB	AA	BB	BB	AA	BB	AA	BB	-	BB	AA	AA	AA	BB	AA	BB	AA	AA	BB	BB	AA	AA	AA	AA	BB	AA	AA	AA	AA	BB	AA	AA	BB	BB	AA	AA	AA
4993268.22.C.T	2B	2B	208.751			TGCAGGCCATCCAGCAATGCCACCCG	BB	AA	BB	BB	BB	BB	BB	AA	BB	BB	AA	BB	AA	BB	-	BB	AA	AA	AA	BB	AA	BB	AA	AA	BB	BB	BB	AA	AA	AA	BB	AA	AA	BB	AA	BB	AA	AA	BB	BB	AA	AA	AA
3385423.41.T.G	2B	2B	208.751	2B	485531586	TGCAGCAGCCGACCATGATCAGGGGACTAGCCCGTCGAATCTACAACCTGAAAGGGCAAAATAAGCGCC	BB	AA	BB	BB	BB	BB	BB	AA	BB	BB	AA	BB	AA	BB	-	BB	AA	AA	AA	BB	AA	BB	AA	AA	BB	BB	BB	AA	AA	AA	BB	AA	AA	BB	AA	BB	AA	AA	BB	BB	AA	AA	AA
4911178.19.T.C	2B	2B	210.985			TGCAGGTGACGGCGCTCGTTGCCG	BB	AA	BB	BB	BB	BB	BB	BB	BB	BB	AA	BB	AA	BB	BB	-	AA	AA	AA	BB	-	BB	-	AA	BB	BB	-	AA	-	AA	-	AA	AA	BB	-	BB	AA	AA	BB	BB	-	-	AA
1053081.20.A.G	2B	2B	210.985	2B	550841723	TGCAGCATTTACCAAGCATGATTTAATGAAAACGTGTCGTACAAATGGGAGGTACAGGGCCACTCCATG	BB	AA	BB	BB	BB	BB	BB	BB	BB	BB	AA	BB	AA	BB	-	BB	AA	-	AA	BB	AA	BB	AA	AA	BB	BB	BB	AA	AA	AA	BB	AA	AA	BB	AA	BB	AA	AA	BB	BB	AA	AA	AA
4439513.18.T.A	2B	2B	210.985			TGCAGATAGCCCAAAGAATTCAATGAACCG	BB	AA	BB	BB	BB	BB	BB	BB	BB	BB	AA	BB	AA	BB	-	BB	AA	AA	AA	BB	AA	BB	AA	AA	BB	BB	BB	AA	AA	AA	BB	AA	AA	BB	AA	BB	AA	AA	BB	BB	AA	AA	AA
1075489.38.G.A	2B	2B	210.985	2B	552880991	TGCAGCCGAGTATGAATGAATCATAAATGTCAAGGTGCGCCAATGCAAAGAGATCTGGTACGAACCGAG	BB	AA	BB	BB	BB	BB	BB	BB	BB	BB	AA	BB	AA	BB	-	BB	AA	AA	AA	BB	AA	BB	AA	AA	BB	BB	BB	AA	AA	AA	BB	AA	AA	BB	AA	BB	AA	AA	BB	BB	AA	AA	AA
13196581.7.T.C	2B	2B	210.985	2B	548664949	TGCAGGCTGTTGTCGTAAGGCTTCTCGCGGTGGCCGATGCCG	BB	AA	BB	BB	BB	BB	BB	BB	BB	BB	AA	BB	AA	BB	-	BB	AA	AA	AA	BB	AA	BB	AA	AA	BB	BB	BB	AA	AA	AA	BB	AA	AA	BB	AA	BB	AA	AA	BB	BB	AA	AA	AA
1253215.47.C.G	2B	2B	213.364	2B	547235373	TGCAGCGCGTTGTGGCTGAGGTCCAGGATGCTGAGCTGCTGGAACCTCAAGTTTGGCACCTGGCCGAGA	BB	AA	BB	BB	BB	BB	BB	BB	BB	BB	AA	BB	AA	BB	-	BB	AA	AA	AA	BB	AA	BB	AA	AA	BB	BB	BB	AA	AA	AA	BB	AA	AA	BB	AA	BB	AA	BB	BB	BB	AA	AA	AA
1026333.66.A.G	2B	2B	213.364	2D	460454857	TGCAGCGCGTTGTGGCTGAGGTCCAGGATGCTGAGCTGCTGGAACCTGAGGTTTGGCACCTGGCCGAGA	BB	AA	BB	BB	BB	BB	BB	BB	BB	BB	AA	BB	AA	BB	-	BB	AA	AA	AA	BB	AA	BB	AA	AA	BB	BB	BB	AA	AA	AA	BB	AA	AA	BB	AA	BB	AA	BB	BB	BB	AA	AA	AA
1126452.29.C.T	2B	2B	213.364	2B	536839413	TGCAGCGCCTGGCCCTGGCCGTGGTTGAACTGGGCGAGCCCGCCCTTGGTGAAGTTGAACGCGTTGAAC	BB	AA	BB	BB	BB	BB	BB	BB	BB	BB	AA	BB	AA	BB	-	BB	AA	AA	AA	BB	AA	BB	AA	AA	BB	BB	BB	AA	AA	AA	-	AA	AA	BB	AA	BB	AA	BB	BB	BB	-	AA	AA
993562.29.G.A	2B	2B	213.364	2B	530860374	TGCAGCTTCATGCACCCCCAACGGCCAACGCCACGGTGGCTGGCTAGCTCGGTCACGCCGTTCGCACGC	BB	AA	BB	BB	BB	BB	BB	BB	BB	BB	AA	BB	AA	BB	-	BB	AA	AA	AA	BB	AA	BB	AA	AA	BB	BB	BB	AA	AA	AA	BB	AA	AA	BB	AA	BB	AA	BB	BB	BB	AA	AA	AA
1667363.38.C.T	2B	2B	216.225	2B	462787995	TGCAGATGGGAGCAAAGGGATGGTGAAGGGGTCGTGCCCGAACCGCGCCGAGTCGGCCGCCATGAACGA	BB	AA	BB	BB	BB	BB	BB	-	BB	BB	AA	BB	AA	BB	-	BB	AA	AA	AA	BB	AA	BB	AA	AA	BB	BB	BB	AA	AA	AA	BB	AA	AA	BB	AA	BB	AA	-	BB	BB	AA	AA	AA
4993086.34.C.T	2B	2B	220.848			TGCAGGCCAACGGCGCGACCGCGACGTCGGCCAGCGGGGCGATGGTGGTGGGGCTGAGCCCGCTGAGCG	BB	AA	BB	BB	BB	AA	BB	BB	BB	BB	AA	BB	AA	BB	-	BB	AA	AA	AA	BB	AA	BB	AA	AA	BB	BB	BB	AA	AA	AA	BB	AA	AA	-	AA	BB	AA	AA	BB	BB	AA	AA	AA
1389259.12.A.G	2B	2B	220.848	2B	561889359	TGCAGCAATACTACCCTTGCCTCTGGAACTCTCTTTTCCATCATCAGCCACCTAGGGGACTCCG	BB	AA	BB	BB	BB	AA	BB	BB	BB	BB	-	BB	AA	BB	-	BB	AA	AA	AA	BB	AA	BB	AA	AA	BB	BB	BB	AA	AA	AA	BB	AA	AA	-	AA	BB	AA	AA	BB	BB	AA	AA	AA
1083025.54.T.C	2B	2B	224.423	2B	627913188	TGCAGCTAGCCAATTAGCCGTACTGCAATTTCACGCTCAATTCTGTATTTACCATTTCAGGTGGCGCAT	BB	AA	BB	BB	BB	AA	BB	BB	BB	BB	AA	-	AA	BB	-	BB	AA	AA	AA	BB	AA	BB	AA	AA	BB	BB	BB	AA	AA	BB	BB	AA	AA	AA	AA	BB	AA	AA	BB	BB	AA	AA	AA
988044.28.C.G	2B	2B	224.423	2B	614212814	TGCAGCCCAGCCTTCCTAGCAAAACTGACTCGCACACCTTCCCTGTTCTGACAAAACCCG	BB	AA	BB	BB	BB	AA	BB	BB	BB	BB	AA	-	AA	BB	-	BB	AA	AA	AA	BB	-	BB	AA	AA	BB	BB	BB	AA	AA	BB	BB	AA	AA	-	AA	BB	AA	AA	BB	BB	AA	AA	AA
986325.52.C.T	2B	2B	224.423	2D	515869583	TGCAGCTGCACCGCCGCGGCCACAACCTGCCATGGAAGCTGAAGCAGAAGAACCCGAACCAGGTGCAGC	BB	AA	BB	BB	BB	AA	BB	BB	BB	BB	AA	-	AA	BB	-	BB	AA	AA	AA	BB	AA	BB	AA	AA	BB	BB	BB	AA	AA	BB	BB	AA	AA	-	AA	BB	AA	AA	BB	BB	AA	AA	AA
5970746.64.T.C	2B	2B	224.423	2B	597042558	TGCAGCTGATCATTCTGAAGTGGTACTCTATGCCGGCGAGCTCCGCCAGCTTCTTGAGCCGCTCTCCGA	BB	AA	BB	BB	BB	AA	BB	BB	BB	BB	AA	-	AA	BB	-	-	AA	AA	AA	BB	AA	BB	AA	AA	BB	BB	BB	AA	AA	BB	-	AA	AA	-	AA	BB	AA	AA	BB	BB	AA	AA	AA
1090446.21.T.C	2B	2B	224.423	2B	581654864	TGCAGTGTAGTGTTCATTTTTTGCACAAAATTAACTTGCACCACAACATCCTCCCCCG	BB	AA	BB	-	BB	AA	BB	BB	BB	BB	AA	-	AA	BB	-	BB	AA	AA	AA	BB	AA	BB	AA	AA	BB	BB	BB	-	AA	BB	BB	AA	AA	-	AA	BB	AA	AA	BB	BB	AA	AA	AA
1097002.65.C.A	2B	2B	227.296	2B	639703355	TGCAGAGCCCCTCTTCACGCAGCGGCGGGAAACGGGGCGACGTGGGCGACGCGCGGCCACGCGCGCGGC	BB	AA	BB	BB	BB	AA	BB	BB	BB	BB	AA	-	AA	BB	-	BB	AA	AA	AA	BB	AA	BB	AA	AA	BB	BB	BB	AA	AA	BB	BB	AA	AA	-	AA	BB	AA	AA	BB	BB	AA	AA	AA
2289300.33.G.T	2B	2B	231.104	2A	690342587	TGCAGAGGTACTTACGTAGACGGTGCAGACGGTGCCAGCGGAGTTGCCTTCGATGAGCTTGATGTCGAT	BB	AA	BB	BB	BB	AA	BB	BB	BB	BB	AA	-	AA	BB	-	BB	AA	AA	AA	BB	AA	BB	AA	AA	BB	BB	BB	AA	AA	BB	BB	AA	AA	AA	AA	BB	AA	AA	BB	BB	AA	AA	AA
16153797.28.A.C	2B	2B	231.104	4B	601806212	TGCAGCACCTTCTGGGGGACGCGGGCGGACACGATTTCAGACCCCCAGGGGGCGGGCACCTGAGCTGCC	BB	AA	BB	BB	BB	AA	BB	BB	BB	BB	AA	-	AA	BB	-	BB	AA	AA	AA	BB	AA	BB	AA	AA	BB	BB	BB	AA	AA	BB	BB	AA	AA	-	AA	BB	AA	AA	BB	BB	AA	AA	AA
2262712.47.G.A	2B	2B	233.314	2B	661422466	TGCAGGATACCAACGCGAACCCACCGTGGGAGTCGACAAGGAGAACCGGAGCTTGTCGAAGATGAAGGA	BB	AA	BB	BB	BB	AA	BB	BB	BB	BB	AA	-	AA	BB	-	BB	AA	AA	AA	BB	AA	BB	AA	AA	BB	BB	BB	AA	AA	BB	BB	AA	AA	-	AA	BB	AA	AA	BB	BB	AA	AA	AA
4992828.29.C.A	2B	2B	233.314	2B	660658308	TGCAGAACCGCCTTGCAGCGGCAATGGGGCATGGATGTGCAATGATGATTCGTGCATCTCTGGACGTGC	BB	AA	BB	BB	BB	AA	BB	BB	BB	BB	AA	-	AA	BB	BB	BB	AA	AA	AA	BB	AA	BB	AA	AA	BB	BB	BB	AA	AA	BB	BB	AA	-	-	AA	BB	AA	AA	BB	BB	AA	AA	AA
1215338.26.G.T	2B	2B	235.64	2B	661616808	TGCAGGAACTGAGTCGCCGTGGGTACGCTAGGGGCTGCGACGGCGAAGCCGTTGTTGCTAGTGCCGAGA	BB	AA	BB	BB	BB	AA	BB	BB	BB	BB	AA	-	AA	BB	-	BB	AA	AA	AA	-	AA	BB	AA	AA	BB	BB	BB	AA	AA	BB	BB	AA	AA	-	AA	BB	AA	AA	BB	BB	AA	AA	AA
1071039.48.C.G	2B	2B	239.012	2B	671753670	TGCAGCCAGGTTGGCTACGAGGTTAGTTGCGTCGTTGTTAGAGCCTATCGTCCG	BB	AA	BB	BB	BB	AA	BB	BB	BB	BB	AA	-	AA	BB	-	BB	AA	AA	AA	BB	AA	BB	AA	AA	BB	BB	BB	AA	AA	BB	BB	AA	AA	-	AA	BB	AA	AA	BB	BB	AA	AA	AA
1125978.40.C.T	2B	2B	239.012	2B	673650144	TGCAGCGCCAAATAGGAAATGCCCAGGGTGAGCGACCTCCCGCTGTTGGGCCGTGGCGCGCTTTGGGCG	BB	AA	BB	BB	BB	AA	BB	BB	BB	BB	AA	-	AA	BB	-	BB	AA	AA	AA	BB	AA	-	AA	AA	BB	BB	BB	AA	AA	BB	BB	AA	AA	BB	AA	BB	AA	-	BB	BB	AA	AA	AA
13026210.6.A.G	2B	2B	241.111			TGCAGCAGACATGTGTTCCG	BB	AA	BB	BB	BB	AA	BB	-	BB	BB	AA	-	AA	-	AA	BB	AA	AA	AA	-	AA	-	AA	AA	BB	BB	-	AA	AA	BB	BB	AA	AA	-	AA	BB	AA	AA	BB	BB	AA	AA	AA
1023450.56.G.C	2B	2B	241.111	2B	666335075	TGCAGTCTGCAAAAATGCAGGCGGGATCGCAGCTCGTATGCTGCAAGCATCAGATGGTTGTTCCGCCGA	BB	AA	BB	BB	BB	AA	BB	BB	BB	BB	AA	-	AA	BB	-	BB	AA	AA	-	BB	AA	BB	-	AA	BB	BB	BB	AA	AA	BB	BB	AA	AA	-	AA	BB	AA	AA	BB	BB	AA	AA	AA
1020809.40.C.T	2B	2B	241.111	2B	674387286	TGCAGGAGCTTGTCCTGCTTCAAACCGACTGGATGGATGGCGTCAACATCGTTGCCCCCACGCTTAGGC	BB	AA	BB	BB	BB	AA	BB	BB	BB	BB	AA	-	AA	BB	-	BB	AA	AA	-	BB	AA	BB	AA	AA	BB	BB	BB	AA	AA	BB	BB	AA	AA	-	AA	BB	AA	AA	BB	BB	AA	AA	AA
2265826.38.G.A	2B	2B	241.111	2B	674387428	TGCAGAGTCACCTGCTCGAGTCGCCAAACACCGAACACGATGGACAGCTCGAAGTAGCAGCATCTCCAC	BB	AA	BB	BB	BB	AA	BB	BB	BB	BB	AA	-	AA	BB	-	BB	AA	AA	AA	BB	AA	BB	AA	AA	BB	BB	BB	AA	AA	BB	BB	AA	AA	AA	AA	BB	AA	AA	BB	BB	AA	AA	AA
2340684.61.A.G	2B	2B	241.111	2B	669288330	TGCAGCAGACGGACGTGAAGATCGACTCGGCTAAGCGGCGCTCGCCCAAAACCACGGCGGCATCGACGT	BB	AA	BB	BB	BB	AA	BB	BB	BB	BB	AA	-	AA	BB	BB	BB	AA	AA	-	BB	AA	BB	AA	AA	BB	BB	BB	AA	AA	BB	BB	AA	-	BB	AA	BB	AA	AA	BB	BB	AA	-	AA
1142537.48.T.C	2B	2B	241.111	2B	663175075	TGCAGATCTGTTCTGCCAGTTTCCCCCTTCACGAGCGACTAATTCGTGTTAATCGGTGCGGCGTGAATA	BB	AA	BB	BB	BB	AA	BB	BB	BB	BB	AA	-	AA	BB	-	BB	AA	AA	AA	BB	AA	BB	AA	AA	BB	BB	BB	AA	AA	BB	BB	AA	AA	-	AA	BB	AA	AA	BB	BB	AA	AA	AA
26126808.65.G.C	2B	2B	241.111	2D	564026108	TGCAGCGAACCGATCGGCATCACGGCTTAGGCCAAACCAGGCGCATGCGCTGGTGCATGCCGTTGGTAT	BB	AA	BB	BB	BB	AA	BB	BB	BB	BB	AA	-	AA	BB	BB	BB	AA	AA	AA	BB	AA	BB	AA	AA	BB	BB	BB	AA	AA	BB	BB	AA	AA	-	AA	BB	AA	AA	BB	BB	AA	AA	AA
1064769.8.C.T	2B	2B	241.111	2B	663387121	TGCAGAACCAACACCAAGCAGCTATTGCAGACAACTGACAAGAACCAAAACAACAGATGCACTGCCTTC	BB	AA	BB	BB	BB	AA	BB	BB	BB	BB	AA	-	AA	BB	-	BB	AA	AA	AA	BB	AA	BB	AA	AA	BB	BB	BB	AA	AA	BB	-	AA	AA	-	AA	BB	AA	AA	BB	BB	AA	AA	AA
1141208.19.C.T	2B	2B	241.111	2B	675262230	TGCAGGCCGCGTAAAAGCCCCCTCACGCGTCACTGTCCCCCTATCGGAAAAGCTACGCCACCATCGCCC	BB	AA	BB	BB	BB	AA	BB	BB	BB	BB	AA	-	AA	BB	-	BB	AA	AA	AA	BB	AA	BB	AA	-	BB	BB	BB	AA	AA	BB	BB	AA	AA	-	AA	BB	AA	AA	BB	-	AA	AA	AA
2259728.24.C.G	2B	2B	241.111	2B	674623341	TGCAGTAGTGTACATGGAGTAGTTCGAAACGCTTTTCTACTTGTTATTGTTTAGCCTCAGATGAACCAT	BB	AA	BB	BB	BB	AA	BB	BB	BB	BB	AA	-	AA	BB	-	BB	AA	AA	AA	BB	AA	BB	AA	AA	BB	BB	BB	AA	AA	BB	BB	AA	AA	-	AA	BB	AA	AA	BB	BB	AA	AA	AA
1070846.54.G.A	2B	2B	243.191	2B	672121963	TGCAGGAAGCTGACAGAGACCAAACGAGATATCTATACCTAAATGAGAGCTGAGGGATACCG	BB	AA	BB	BB	BB	AA	BB	BB	BB	BB	AA	-	AA	BB	-	BB	AA	AA	AA	BB	AA	BB	AA	AA	BB	BB	BB	AA	AA	BB	BB	AA	AA	-	AA	BB	AA	AA	BB	BB	AA	AA	AA
1087521.13.C.T	2B	2B	246.81	2B	701719458	TGCAGCGGCCGCGCTGTGTGCCATGGCGAACGAAAGCGGCAGCGGGTATCCCG	BB	AA	BB	BB	BB	AA	BB	BB	BB	BB	AA	-	AA	BB	-	BB	AA	AA	BB	BB	BB	BB	-	AA	BB	BB	BB	AA	AA	-	BB	AA	AA	BB	AA	-	AA	AA	BB	BB	-	AA	AA
2278426.22.G.A	2B	2B	249.968	2B	704736997	TGCAGAAGGGAGATCCACGTCTGTGCTACGGGTCGATCAAGGCAAACCAGACTACCAGAGAATATCAAC	BB	AA	BB	BB	BB	AA	BB	BB	BB	BB	AA	-	AA	BB	BB	BB	AA	BB	BB	BB	BB	BB	AA	AA	BB	BB	BB	AA	AA	BB	-	AA	AA	-	AA	BB	AA	AA	BB	BB	AA	AA	AA
5324427.5.T.C	2B	2B	249.968			TGCAGTCTGTCAAACTCGCCATTCAGCCTCCG	BB	AA	BB	BB	BB	-	BB	BB	BB	BB	AA	-	AA	BB	-	BB	AA	-	BB	BB	BB	BB	AA	AA	BB	BB	BB	AA	AA	BB	BB	AA	AA	-	AA	BB	AA	AA	BB	BB	AA	AA	AA
1125759.23.G.A	2B	2B	249.968	2B	706531531	TGCAGATGAACTGCCCGAGAAGCGGGGGACAGCGCGATCACGCGAGGCGGCGTGGACTCAGCAGGCGCG	BB	AA	BB	BB	BB	AA	-	BB	BB	BB	AA	-	AA	BB	-	BB	-	-	BB	BB	BB	BB	AA	AA	BB	BB	BB	AA	AA	BB	BB	AA	AA	-	AA	BB	AA	AA	BB	BB	AA	AA	AA
7343113.5.C.T	2B	2B	249.968			TGCAGCGTGTCCTCCGTTGCCG	BB	AA	BB	BB	BB	AA	BB	BB	BB	BB	AA	-	AA	BB	-	BB	AA	-	BB	BB	BB	BB	AA	AA	BB	BB	BB	AA	AA	BB	BB	AA	AA	-	AA	BB	AA	AA	BB	BB	AA	AA	AA
4988949.20.A.C	2B	2B	249.968			TGCAGCGGCAGCTCGTGGGGAAAGGAGGGCCG	BB	AA	BB	BB	BB	AA	BB	BB	BB	BB	AA	-	AA	BB	-	BB	AA	-	BB	BB	BB	BB	AA	AA	BB	BB	BB	AA	AA	BB	BB	AA	AA	-	AA	BB	AA	AA	BB	BB	AA	AA	AA
1095531.35.A.G	2B	2B	249.968	2B	707629368	TGCAGCTGCCCACCTCCCGCGGCCGCTGGATCTCCACGTCCATGCCGCCGCCTCCCTAGTCTATCTCCT	BB	AA	BB	BB	BB	AA	BB	BB	BB	BB	AA	-	AA	BB	-	BB	AA	-	BB	BB	BB	BB	AA	AA	BB	BB	BB	AA	AA	BB	BB	AA	AA	-	AA	BB	AA	AA	BB	BB	AA	AA	AA
1147084.55.G.A	2B	2B	249.968	2B	715886878	TGCAGAAATGGAATTGGAAGGTAAACTAGAAACTGGACAACCATCGCATAGCTACGACGGAGTAGTAAT	BB	AA	BB	BB	BB	AA	BB	BB	BB	BB	AA	-	AA	BB	-	BB	AA	-	BB	BB	BB	BB	AA	-	BB	BB	BB	AA	AA	BB	BB	AA	AA	BB	AA	BB	AA	AA	-	BB	AA	AA	AA
3941054.19.T.A	2B	2B	249.968			TGCAGAGAGCTCGGAAGGCTGGGCAGCGACCG	BB	AA	BB	BB	BB	AA	BB	BB	BB	BB	-	-	AA	BB	-	BB	AA	-	BB	BB	BB	BB	AA	-	BB	BB	BB	AA	-	BB	BB	-	-	-	-	BB	AA	-	BB	BB	-	-	-
1083601.54.G.C	2B	2B	249.968	2B	712920464	TGCAGGACCATCAGGCCGTGCAGCTTTGCCTCGTCTCCTGCAAAATGTAGAGGAGAGGTAGACACCATT	BB	AA	BB	BB	BB	AA	BB	BB	BB	BB	AA	-	AA	BB	-	BB	AA	-	BB	BB	BB	BB	AA	AA	BB	BB	BB	AA	AA	BB	BB	AA	AA	-	AA	BB	AA	AA	BB	BB	AA	AA	AA
1094694.12.G.T	2B	2B	249.968	2B	701667551	TGCAGCGGCCGCGTTAACCTGAGCCATGGCAAACGTAAACGCGGGAGTTCCTGCTATTGTTCAACGATC	BB	AA	BB	BB	BB	AA	BB	BB	BB	BB	AA	-	AA	BB	-	BB	AA	-	BB	BB	BB	BB	AA	AA	BB	BB	BB	-	AA	BB	BB	AA	AA	-	AA	BB	AA	AA	BB	BB	AA	AA	AA
1121056.53.G.A	2B	2B	249.968	2B	713066650	TGCAGTTTCTGTGGAGTTTGCCCCTTGCTTGTCTGGATATCTTTTCTCTCAGGGATCAAAAGGATCTTC	BB	AA	BB	BB	BB	AA	BB	BB	BB	BB	AA	-	AA	BB	-	BB	AA	-	BB	BB	BB	BB	AA	AA	BB	BB	BB	AA	AA	BB	BB	AA	AA	-	AA	BB	AA	AA	BB	BB	-	AA	AA
16311267.12.C.G	2B	2B	249.968			TGCAGATCGAGCCATGACCTGGGCCAAGTGTTTCCG	BB	AA	BB	BB	BB	AA	BB	BB	BB	BB	AA	-	AA	BB	-	BB	AA	-	BB	BB	BB	BB	AA	AA	BB	BB	BB	AA	AA	BB	BB	AA	AA	BB	AA	BB	AA	AA	BB	BB	AA	AA	-
1025238.19.C.G	2B	2B	252.934	2B	700141317	TGCAGGGCAGGGCCAACGACGCGACGGAGGGCGTGGTGGACGTCGTTCCCG	-	AA	-	-	BB	AA	-	-	BB	BB	AA	-	AA	-	-	BB	AA	-	-	-	-	-	AA	AA	BB	-	BB	AA	AA	BB	BB	AA	AA	AA	AA	BB	AA	AA	BB	-	AA	AA	AA
1242414.19.C.T	2B	2B	256.094	2D	575667582	TGCAGCTAATCAACTCCTCCCCAGATAGATCAGCCACCTGATCTGTTCATGTCTTGTTATCTTTCTTGA	BB	AA	BB	BB	BB	AA	BB	BB	BB	BB	AA	-	AA	BB	-	BB	AA	BB	BB	BB	BB	BB	AA	AA	BB	BB	BB	AA	AA	BB	BB	AA	AA	BB	AA	BB	AA	AA	BB	BB	AA	AA	AA
2270155.20.C.T	2B	2B	256.094	2B	699860209	TGCAGCACCAGCCTGTTGCCCTTGGCTCGATCTCCCACCTTTTGCCATGGGAAACACCGTCGGCTATTC	BB	AA	BB	BB	BB	AA	BB	BB	BB	BB	AA	-	AA	BB	BB	BB	AA	-	BB	BB	-	BB	AA	AA	BB	BB	BB	AA	AA	BB	BB	AA	AA	-	AA	BB	AA	AA	-	-	AA	AA	AA
1155773.41.A.G	2B	2B	256.094	2B	713070696	TGCAGCGGCCTCCTGGACACGCTGGCGTCCGACGACGTCAGAATCACCCGCTTCACCGTCCCCGCTCGC	BB	AA	BB	BB	BB	AA	BB	BB	BB	BB	AA	-	AA	BB	-	BB	AA	-	BB	BB	BB	BB	AA	AA	BB	BB	BB	AA	AA	BB	BB	AA	AA	-	AA	BB	AA	AA	BB	BB	AA	AA	AA
1091497.31.A.G	2B	2B	259.152	2B	714670473	TGCAGAAAAAACAGCCATTAGACGATTCGTAATGTTGAACTAAAAATACTGTACTGAATATGTATTTTT	BB	AA	BB	BB	BB	AA	BB	BB	BB	BB	AA	-	AA	BB	-	BB	AA	-	BB	BB	BB	BB	AA	AA	BB	BB	BB	AA	AA	BB	BB	AA	AA	-	AA	BB	AA	AA	BB	BB	AA	AA	AA
1108305.65.A.G	2B	2B	259.152	2B	715179918	TGCAGGTCGGTCCATACATGCATTATTGCATATCTATGAGCACCCCCCGTGCTCCTCTGACTTCCACAT	BB	AA	-	BB	BB	AA	BB	BB	BB	BB	AA	-	AA	BB	-	BB	AA	-	BB	BB	-	BB	AA	AA	BB	BB	BB	AA	-	BB	BB	AA	AA	-	AA	BB	AA	AA	BB	-	AA	AA	-
1122177.43.A.G	2B	2B	259.152	2B	715043811	TGCAGCGCCGAATAGGAAATGCCGTAGCGCTCAGTGTAGTAGGACTGGCCG	BB	AA	BB	BB	BB	AA	BB	BB	BB	BB	AA	-	AA	BB	-	BB	AA	-	BB	BB	BB	BB	AA	AA	BB	BB	BB	AA	AA	BB	BB	AA	AA	-	AA	BB	AA	AA	BB	BB	AA	AA	AA
2263138.28.C.G	2B	2B	262.145	2D	587530560	TGCAGGCGTACCCTGCCTCGAAGGTGCTCGCGGAGAAGGCGGCGATGGCGTTCGCGGAGGAGAAGGGCC	BB	AA	BB	BB	BB	AA	BB	BB	BB	BB	AA	-	AA	BB	BB	BB	AA	AA	BB	BB	BB	BB	AA	AA	BB	BB	BB	AA	AA	BB	BB	AA	AA	-	AA	BB	AA	AA	BB	BB	AA	AA	AA
1696881.56.C.A	2B	2B	265.124	2B	719777748	TGCAGCCACTTCGGGTCCAGCGTCTCGGCCTCCTCCAGGTTCGGGATCTCGAAGACCGCCTGCACGTCC	BB	AA	BB	BB	BB	AA	BB	BB	BB	BB	AA	-	AA	BB	BB	BB	AA	-	BB	BB	BB	BB	AA	AA	BB	BB	BB	AA	AA	BB	BB	AA	AA	-	AA	BB	AA	AA	BB	BB	AA	AA	AA
1261223.27.G.A	2B	2B	267.921	2B	719016326	TGCAGAGGTAGCGGGGCGAAGCACGGCGGCGAAGACGCACGAGGCACAACGCGGCGTACTAGCAACAAG	BB	AA	BB	BB	BB	AA	BB	BB	BB	BB	AA	-	AA	BB	BB	BB	-	-	BB	BB	BB	BB	-	AA	BB	BB	BB	AA	AA	BB	BB	AA	AA	-	AA	BB	AA	AA	BB	BB	AA	AA	AA
4910257.37.A.G	2B	2B	271.782	2B	722381073	TGCAGTGCGTGGTGGCGCACCTGTGGCGGAGCATGACAATGGCGCGCGGGCTCGACGGCGGGGAGAGCA	BB	AA	BB	BB	BB	AA	BB	BB	BB	BB	AA	-	AA	BB	BB	BB	-	-	BB	BB	BB	BB	AA	AA	BB	BB	BB	AA	AA	BB	BB	AA	AA	-	AA	BB	AA	AA	BB	BB	AA	AA	-
1019805.8.A.G	2B	2B	275.395	2B	739723348	TGCAGCCTACTATTCTTCCCACTGAAGATCTGGTTAAGGATCACCGCCAGCCTCACGCCCCCCTGAGCG	BB	AA	BB	BB	BB	AA	BB	BB	BB	BB	AA	-	AA	BB	BB	BB	AA	BB	BB	BB	BB	BB	AA	AA	BB	BB	BB	AA	AA	BB	BB	AA	AA	-	AA	BB	AA	AA	BB	BB	AA	AA	AA
1132467.44.T.C	2B	2B	278.552	2B	721224229	TGCAGCAGTGTACTCATCAACCATGTTAGCGCCGCGCTCCTCCGTCGCCGCCGCCGGTACGATGGCACC	BB	AA	BB	BB	BB	AA	BB	BB	BB	BB	AA	-	AA	BB	BB	BB	-	BB	BB	BB	BB	BB	-	-	BB	BB	BB	AA	-	BB	-	AA	-	AA	AA	BB	-	-	BB	BB	-	AA	-
4911230.17.A.G	2B	2B	281.279	2B	724609732	TGCAGGCAGGTGTACCTATCGCCGCCCGTGCCGTGCTCATGGCAGCCGTCGCACTTGAACTCGGCCTGG	BB	AA	BB	BB	BB	AA	BB	BB	BB	BB	AA	-	AA	BB	BB	BB	AA	BB	BB	BB	BB	BB	AA	AA	BB	BB	BB	AA	AA	BB	-	AA	AA	-	AA	BB	AA	AA	BB	BB	AA	AA	AA
7338646.8.C.T	2B	2B	281.279			TGCAGGAACTAACGCCACCG	BB	AA	BB	BB	BB	AA	BB	-	BB	BB	AA	-	AA	-	-	BB	AA	AA	BB	-	BB	BB	AA	AA	BB	BB	-	AA	AA	BB	-	AA	AA	AA	AA	BB	AA	AA	-	BB	AA	AA	AA
4993232.28.C.G	2B	2B	281.279			TGCAGGCAGCTACCCGCTGCACTCTTTGCTGCTCCG	BB	AA	BB	BB	BB	AA	BB	BB	BB	BB	AA	-	AA	BB	BB	BB	AA	-	BB	BB	BB	BB	AA	AA	BB	BB	BB	AA	AA	BB	BB	AA	AA	-	AA	BB	AA	AA	BB	BB	AA	AA	AA
1863467.15.C.T	2B	2B	281.279	2B	725662011	TGCAGGGGATGGCGGCGGAGAAGCTGGTGTGGTGACCGCTCGATCGTGGCCGCAAGACTAGCCGTGGCG	-	AA	BB	BB	BB	AA	BB	BB	BB	BB	AA	-	AA	BB	BB	BB	AA	-	BB	BB	BB	BB	AA	AA	BB	BB	BB	AA	AA	BB	BB	AA	AA	-	AA	BB	AA	AA	BB	BB	AA	AA	AA
4989133.19.C.T	2B	2B	281.279			TGCAGCAGGAGCTCGCCGACGTGGTGGGTCTCGACCG	BB	AA	BB	BB	BB	AA	BB	BB	BB	BB	AA	-	AA	BB	BB	BB	AA	-	BB	BB	BB	BB	AA	AA	BB	BB	BB	AA	AA	BB	BB	AA	AA	-	AA	BB	AA	AA	BB	BB	AA	AA	AA
1082836.53.A.G	2B	2B	281.279	2B	725552228	TGCAGCTTGACACGCTGGTGATGGTCGTCTTCTTCTTCTCGCTCCATCCAGAAATTGTTTATCGGTGCA	BB	AA	BB	BB	BB	AA	BB	BB	BB	BB	AA	-	AA	BB	BB	BB	AA	-	BB	BB	BB	BB	AA	AA	BB	BB	BB	AA	AA	BB	BB	AA	AA	-	AA	BB	AA	AA	BB	BB	AA	AA	AA
1228074.35.A.G	2B	2B	283.614	2B	739568421	TGCAGGTACACGGTTCCTTTCAGTTCAAAGGACAGATTAAAGTTTTCGTAGGTACGTACGGCACATCCC	BB	AA	BB	BB	BB	AA	BB	BB	BB	BB	AA	-	AA	BB	BB	BB	AA	-	BB	BB	BB	BB	AA	AA	BB	BB	BB	AA	AA	BB	BB	AA	AA	-	AA	BB	AA	AA	BB	BB	AA	AA	AA
1233661.18.G.C	2B	2B	283.614	2B	726197405	TGCAGCGAGCATGGACGCGACGCTCTCTGCTAGGAATACGCCCGTCCTTGGAGCTTAATAATGCACGGA	BB	AA	BB	BB	BB	AA	BB	BB	BB	BB	AA	-	AA	BB	BB	BB	AA	-	BB	BB	BB	BB	AA	AA	BB	BB	-	AA	AA	BB	BB	AA	AA	-	AA	BB	AA	AA	BB	BB	AA	AA	AA
4408389.25.T.C	2B	2B	283.614			TGCAGAAGGAAGACAAGCAGGACGGTCACCG	BB	AA	BB	-	BB	AA	BB	BB	BB	BB	AA	-	AA	BB	BB	BB	AA	-	BB	BB	BB	BB	AA	AA	BB	BB	BB	AA	AA	BB	BB	AA	AA	-	AA	BB	AA	AA	BB	BB	AA	AA	AA
3025448.11.G.A	2B	2B	283.614	2B	720815467	TGCAGCGCGTCGCCCTGGTAGTGAACCATGTTGATCTCCTTCACCCG	BB	AA	BB	BB	BB	AA	BB	BB	BB	BB	AA	-	AA	BB	BB	BB	AA	-	BB	BB	BB	BB	AA	AA	BB	BB	BB	AA	AA	BB	BB	AA	AA	-	AA	BB	AA	AA	BB	BB	AA	AA	AA
4909996.10.A.C	2B	2B	283.614	2B	726354886	TGCAGCGAACAGCCCGCGGCGACAGATCCATGGCGGCGGCGCTCCG	BB	AA	BB	BB	BB	AA	BB	BB	BB	BB	AA	-	AA	BB	BB	BB	AA	-	BB	BB	BB	BB	AA	AA	BB	BB	BB	AA	AA	BB	BB	AA	AA	-	AA	BB	AA	AA	BB	BB	AA	AA	AA
4396016.15.C.T	2B	2B	283.614	2B	726201936	TGCAGAGGGTGTCGGCAGAGGAGGTCGTGTGGTGACCGATCGATGGAAGCAACACGCATAGGCCATTCG	BB	AA	BB	BB	BB	AA	BB	BB	BB	BB	AA	-	AA	BB	BB	BB	AA	-	BB	BB	BB	BB	AA	AA	BB	BB	BB	AA	AA	BB	BB	AA	AA	-	AA	BB	AA	AA	BB	BB	AA	AA	AA
1093246.18.C.T	2B	2B	283.614	2B	725515266	TGCAGATGCCCAATGGCCCAGGGCCTATGGCACGCGATGAGCAAGCACTTGTGCATGCCGCGGCTGGAA	BB	AA	BB	BB	BB	AA	BB	BB	BB	BB	AA	-	AA	BB	BB	BB	AA	-	BB	BB	BB	BB	AA	AA	BB	BB	BB	AA	AA	BB	BB	AA	AA	-	AA	BB	AA	AA	BB	BB	AA	AA	AA
1229972.31.G.A	2B	2B	283.614	4B	517062560	TGCAGCGGCGACGGCGAGCGGCGGCCATGGCGAGCCACCGATGCAGCGAGCCATGAGCAACGCGGGGTG	BB	AA	BB	BB	BB	AA	BB	-	BB	BB	AA	-	AA	BB	BB	BB	AA	-	BB	BB	BB	BB	AA	AA	BB	BB	BB	AA	AA	BB	BB	AA	AA	-	AA	BB	AA	AA	BB	BB	-	AA	AA
1166166.20.G.A	2B	2B	283.614	2B	723217608	TGCAGATGGTAGCCGCCGCCGTGGAAGTCGTCCGCGCTTTCTTGCCGGCCTCCGCCG	BB	AA	BB	BB	BB	AA	BB	BB	BB	BB	AA	-	AA	BB	BB	BB	-	-	BB	BB	BB	BB	AA	AA	BB	BB	BB	AA	AA	BB	BB	AA	AA	-	AA	BB	AA	AA	BB	BB	AA	AA	AA
3947938.14.T.C	2B	2B	283.614			TGCAGGGTGCTGTCTCCCCAGCAAGCAGTAGTGGCGCTCGCATCCG	BB	AA	BB	BB	BB	AA	BB	BB	BB	BB	AA	-	AA	BB	BB	BB	AA	-	BB	BB	BB	BB	AA	AA	BB	BB	BB	AA	AA	BB	BB	AA	AA	-	AA	BB	AA	AA	BB	BB	AA	AA	AA
4003474.20.G.A	2B	2B	283.614	2B	723217618	TGCAGATGGTAGCCGCCGCCGTGGAAGTCGTCCGCGCTTTCTTGCCG	BB	AA	BB	BB	BB	AA	BB	BB	BB	BB	AA	-	AA	BB	BB	BB	AA	-	BB	BB	BB	BB	AA	AA	BB	BB	BB	AA	AA	BB	BB	AA	AA	-	AA	BB	AA	AA	BB	BB	AA	AA	AA
4394176.26.T.C	2B	2B	283.614	2B	720531837	TGCAGCGGCTGATCTCGAGCTGCCCGTGCCTCGCCAGCCTGACGCTGGAGCAGTGCCCGAGCATCATCG	BB	AA	BB	BB	BB	AA	BB	BB	BB	BB	AA	-	AA	BB	BB	BB	AA	AA	BB	BB	BB	BB	AA	AA	BB	BB	BB	AA	AA	BB	BB	AA	AA	-	AA	BB	AA	AA	BB	BB	AA	AA	AA
4911162.50.A.G	2B	2B	283.614	2B	724553687	TGCAGTCTGGTAGTCCTTGACGCGTGCTTATGTGCACAAGATCAACACGTATTTTGGTGCGGATCAGCA	BB	AA	BB	BB	BB	AA	BB	BB	BB	BB	AA	-	AA	BB	BB	BB	AA	AA	BB	BB	BB	BB	AA	AA	BB	BB	BB	AA	AA	BB	-	AA	AA	AA	AA	BB	AA	-	BB	-	AA	AA	AA
4910219.22.C.G	2B	2B	286.364			TGCAGCGGTTCTCTTTTGAGCTCTCGCCG	BB	AA	BB	BB	BB	AA	BB	BB	BB	BB	AA	-	AA	BB	BB	BB	AA	-	BB	BB	BB	BB	AA	AA	BB	BB	BB	AA	AA	BB	BB	AA	AA	BB	AA	BB	AA	AA	BB	BB	AA	AA	AA
4009291.23.A.G	2B	2B	289.439	2B	718311879	TGCAGTACCAGGATCCCGTCGACAGAGTCGAGGACGCAGTGGCCGCTGAAGATCGGGAGATTGGAGCGG	BB	AA	BB	BB	BB	AA	BB	BB	BB	BB	AA	-	AA	BB	-	BB	-	BB	BB	BB	BB	BB	AA	AA	BB	BB	BB	AA	AA	BB	BB	AA	AA	-	AA	BB	AA	AA	BB	BB	AA	AA	AA
4910679.24.T.A	2B	2B	292.349			TGCAGCGCCAACTTCATCCAAACATACCCG	BB	AA	BB	BB	BB	AA	BB	BB	BB	BB	AA	-	AA	BB	BB	BB	AA	-	BB	BB	BB	BB	AA	AA	BB	BB	BB	AA	AA	BB	BB	AA	AA	-	AA	BB	AA	AA	BB	BB	AA	AA	AA
13196635.35.C.G	2B	2B	292.349	2B	738336805	TGCAGGACGATCCACAGGGACCACGTCACGTTGACCAGCACCATGAGCAACGTGCCCAGGATCCACGTC	BB	AA	BB	BB	BB	AA	BB	-	BB	BB	AA	-	AA	BB	BB	-	AA	-	BB	BB	BB	BB	AA	AA	BB	BB	-	AA	AA	BB	BB	AA	AA	AA	AA	BB	AA	AA	BB	BB	AA	AA	AA
1126433.5.T.C	2B	2B	295.195	2B	734310770	TGCAGTGCGCATAATTTTTGAACCTTTTTATGGGATAAACAGAACATATATGGACCG	BB	AA	BB	BB	BB	AA	BB	-	BB	BB	AA	AA	AA	-	BB	BB	AA	BB	BB	BB	-	BB	AA	AA	BB	BB	BB	AA	AA	BB	BB	AA	AA	-	AA	BB	AA	AA	-	-	AA	AA	AA
4911099.25.A.G	2B	2B	298.206	2B	740420760	TGCAGCTGGATTACTCGGCGGAGCCACAGAGGATCGCCGATTCGACGGTGGTTCCGACCGTGTTGGAAT	BB	AA	BB	BB	BB	AA	BB	BB	BB	BB	AA	-	AA	BB	BB	BB	AA	-	BB	BB	BB	BB	AA	AA	BB	BB	BB	AA	AA	BB	BB	AA	AA	AA	AA	BB	AA	AA	BB	BB	AA	AA	AA
1266848.19.G.T	2B	2B	301.552	2B	741538752	TGCAGTCCACAAACATCACGATAGCCTATTTTCTTTGAAACAACGAGCCATCCCG	BB	AA	BB	BB	BB	AA	BB	BB	BB	BB	AA	-	AA	BB	BB	BB	AA	-	BB	BB	BB	BB	AA	AA	BB	BB	BB	AA	AA	BB	BB	AA	AA	-	AA	BB	AA	AA	BB	BB	AA	AA	AA
1132751.32.G.C	2B	2B	301.552	2B	741997580	TGCAGGGGCGCCAGTCGCTGGAGGTGCGGGAGGTTGCTGGCAAGGTGGGCGCGGCAGCTCCG	BB	AA	BB	BB	BB	AA	BB	BB	BB	BB	AA	-	AA	BB	BB	BB	AA	-	BB	BB	BB	BB	AA	AA	BB	BB	BB	AA	AA	BB	BB	AA	AA	-	AA	BB	AA	AA	BB	BB	AA	AA	AA
1202111.5.C.T	2B	2B	301.552	2B	741436124	TGCAGCTGGGCGGGCCTACCTGGGACGTGGAGCTAGGCAGAAGGGACGGGACGACGACGAGCCAGGACG	BB	AA	BB	BB	BB	AA	BB	BB	BB	BB	AA	-	AA	BB	BB	BB	AA	-	BB	BB	BB	BB	AA	AA	BB	BB	BB	AA	AA	BB	BB	AA	AA	BB	AA	BB	AA	AA	BB	BB	AA	AA	AA
4910351.37.T.A	2B	2B	301.552	2B	741407031	TGCAGCAGCAGGATACCGTCGATTGAGTCGAGGACGCTGTGGTCACTCAAGAGCGGGAGGTGGACGCGG	BB	AA	BB	BB	BB	AA	BB	BB	BB	BB	AA	-	AA	BB	BB	BB	AA	-	BB	BB	BB	BB	AA	AA	BB	BB	BB	AA	AA	BB	BB	AA	AA	-	AA	BB	AA	AA	BB	BB	AA	AA	AA
4910672.23.G.C	2B	2B	301.552			TGCAGCCGCGGCACACGCTGCTAGATGCACGTGGCCG	BB	AA	BB	BB	BB	AA	BB	BB	BB	BB	AA	-	AA	BB	BB	BB	AA	-	BB	BB	BB	BB	AA	AA	BB	BB	BB	AA	AA	BB	BB	AA	AA	-	AA	BB	AA	AA	BB	BB	AA	AA	AA
1130396.54.G.C	2B	2B	304.802	2D	605030216	TGCAGCTCGCCCCTGGGTTGTGCTTCAAATTGTATGTTGTAGGCTGCCCTCACCGTGTACTGACCGAGA	BB	AA	BB	BB	BB	AA	BB	BB	BB	BB	AA	-	AA	BB	BB	BB	AA	-	BB	BB	BB	BB	AA	AA	BB	BB	BB	AA	AA	BB	BB	AA	AA	-	AA	BB	AA	AA	BB	BB	AA	AA	AA
4910433.9.A.G	2B	2B	304.802			TGCAGCTGCAAAGAGCGCGAGCCG	BB	AA	BB	BB	BB	AA	BB	BB	BB	BB	AA	-	AA	BB	BB	BB	AA	-	BB	BB	BB	BB	AA	AA	BB	BB	BB	AA	AA	BB	BB	AA	AA	-	AA	BB	AA	AA	BB	BB	AA	AA	AA
1125933.57.C.A	2B	2B	308.576	2B	746838338	TGCAGTACTACCAGCATTATTATCTCACTTGCCGTTCAGCCCTCCACGGCACGGGCTCTGCCACGACGA	BB	AA	BB	BB	BB	AA	BB	BB	BB	BB	AA	-	AA	BB	BB	BB	AA	-	BB	AA	BB	BB	AA	AA	BB	BB	BB	AA	AA	BB	BB	AA	AA	-	AA	BB	AA	AA	BB	BB	AA	AA	-
1161803.39.A.G	2B	2B	308.576	2B	747258888	TGCAGCTGCTACATCCCAAGTGGGAACGGGTTGGCAGACAAGGAGTGCACAGACATGGATGATGGAAAG	-	AA	BB	BB	BB	AA	BB	BB	BB	BB	AA	BB	AA	BB	BB	BB	AA	-	BB	AA	BB	BB	AA	AA	BB	BB	BB	AA	AA	BB	-	AA	AA	-	AA	BB	AA	AA	BB	BB	AA	AA	-
1151045.21.G.A	2B	2B	308.576	2B	746595460	TGCAGCGCCACCTCAAGAAACGTTGCCATGGCAGAGGCGGAGGGATCGGCCATGTAGTGGAGCGGCACC	BB	AA	BB	BB	BB	AA	BB	BB	BB	BB	AA	-	AA	BB	BB	BB	AA	-	BB	AA	BB	BB	AA	AA	BB	BB	BB	AA	AA	BB	BB	AA	AA	-	AA	BB	AA	AA	BB	BB	AA	AA	-
1125589.42.C.T	2B	2B	308.576	2B	752490302	TGCAGTTGCCAGGAGAAACGTGGCGCGCGCGCACCTGTGCGACGGTCTTTCCTCTGGCCATGGCGATCT	BB	AA	BB	BB	BB	AA	BB	BB	BB	BB	AA	-	AA	BB	BB	BB	AA	-	BB	AA	BB	BB	AA	AA	BB	BB	BB	AA	AA	BB	BB	AA	AA	-	AA	BB	AA	AA	BB	BB	AA	AA	-
3959523.6.T.C	2B	2B	308.576	2B	751080437	TGCAGCTGGAGGCCGACGTCGAGCCGTCCCATGCCCCGCTCCCTCGCCCCGTGCCCG	BB	AA	BB	BB	BB	AA	BB	BB	BB	BB	AA	-	AA	BB	BB	BB	AA	-	BB	AA	BB	BB	AA	AA	BB	BB	BB	AA	AA	BB	BB	AA	AA	AA	AA	BB	AA	AA	BB	BB	AA	AA	-
1115117.21.T.C	2B	2B	308.576	2B	751621701	TGCAGCACCCGTCAACGGAAGTAGTCGTCGCCCTCAACCATGGTGGCCTAGAATGTCCG	BB	AA	BB	BB	BB	AA	BB	BB	BB	BB	AA	-	AA	BB	BB	BB	AA	-	BB	AA	BB	BB	AA	AA	BB	BB	BB	AA	AA	BB	BB	AA	AA	-	AA	BB	AA	AA	BB	BB	AA	AA	-
1385391.63.C.A	2B	2B	308.576	2D	611693764	TGCAGTGCTAGCTGCATGCACGGGGGAGGCGATGCCATGGCATGGCGCGGCACGGGCACGGGCCCGAGA	BB	AA	BB	BB	BB	AA	BB	BB	BB	BB	AA	-	AA	BB	BB	BB	AA	-	BB	AA	BB	BB	AA	AA	BB	BB	BB	AA	AA	BB	BB	AA	AA	-	AA	BB	AA	AA	BB	BB	AA	AA	-
4395450.8.A.G	2B	2B	308.576	2B	752107998	TGCAGAGCACACACAAATTGCTCACTCACTGCCTCACTGGGTACGGCTCACCAAGCTCAAATGCACGGC	BB	AA	BB	BB	BB	AA	BB	BB	BB	BB	AA	-	AA	BB	BB	BB	AA	-	BB	AA	BB	BB	AA	AA	BB	BB	-	AA	AA	BB	BB	AA	AA	BB	AA	BB	AA	AA	BB	BB	AA	AA	-
1096436.57.G.T	2B	2B	308.576	2B	751631298	TGCAGTTTTTGGCTGTGCGGGGACGGAGAATGTCGGGGAGCCGCGAGGGACTGTGGGGGCCGCCGTGCC	BB	AA	BB	BB	BB	AA	BB	BB	BB	BB	AA	-	AA	BB	BB	BB	AA	-	-	AA	BB	BB	AA	AA	BB	BB	BB	AA	AA	BB	BB	AA	AA	BB	AA	BB	AA	AA	BB	BB	AA	-	-
6045405.10.T.C	2B	2B	308.576	2B	742495108	TGCAGGAAGGTGAACATTACCTGCTCAGGAGAAACCTTGCCG	BB	AA	BB	BB	BB	AA	BB	BB	BB	BB	AA	-	AA	BB	BB	BB	AA	-	BB	AA	BB	BB	AA	AA	BB	BB	BB	AA	AA	BB	BB	AA	AA	-	AA	BB	AA	AA	BB	BB	AA	AA	AA
1169049.49.G.A	2B	2B	308.576	2B	749528326	TGCAGCCTTCCAAAAATACTGCCCAACTGCCTGTGATGGATCACCAGCTGTACGGGGACCCGTCCACGA	BB	AA	BB	BB	BB	AA	BB	BB	BB	BB	AA	-	AA	BB	BB	BB	AA	-	BB	AA	BB	BB	AA	AA	BB	BB	BB	AA	AA	BB	BB	AA	AA	-	AA	BB	AA	AA	BB	BB	AA	AA	-
1169049.20.G.A	2B	2B	308.576	2B	749528326	TGCAGCCTTCCAAAAATACTGCCCAACTGCCTGTGATGGATCACCAGCTGTACGGGGACCCGTCCACGA	BB	AA	BB	BB	BB	AA	BB	BB	BB	BB	AA	-	AA	BB	BB	BB	AA	-	BB	AA	BB	BB	AA	AA	BB	BB	BB	AA	AA	BB	-	AA	AA	-	AA	BB	AA	AA	BB	BB	AA	AA	-
1089153.10.C.G	2B	2B	312.083			TGCAGGTGCTCAGCAACAAGAAGTTCAGGAGCGCCACACACAGGGTGGTGAGGAGGCCG	BB	AA	BB	BB	BB	AA	BB	BB	BB	BB	AA	-	AA	BB	BB	BB	AA	-	BB	AA	BB	BB	AA	AA	BB	BB	BB	AA	AA	BB	BB	AA	AA	-	AA	BB	AA	AA	BB	BB	AA	AA	-
2276204.17.A.T	2B	2B	312.083	2B	752821000	TGCAGCCTATGTTGACGAGTGCCCTGTCATTTGCCATGCGCTGCTTCACATTGAAGGTGACTCGATCCT	BB	AA	BB	BB	BB	AA	BB	BB	BB	BB	AA	-	AA	BB	BB	BB	AA	-	BB	AA	-	BB	AA	AA	BB	BB	BB	AA	AA	BB	-	AA	AA	AA	AA	BB	AA	AA	BB	BB	AA	AA	-
1017774.21.C.T	2B	2B	312.083	2B	753976285	TGCAGGCACGGGTGCAATTCTCCGAAGATGGGCCGAGCTGGGCCGAAACTGGATGGTGTTGTATAGAAA	BB	AA	BB	BB	BB	AA	BB	BB	BB	BB	AA	-	AA	BB	BB	BB	AA	-	BB	AA	BB	BB	AA	AA	BB	BB	BB	AA	AA	BB	BB	AA	AA	-	AA	BB	AA	AA	BB	BB	AA	AA	-
9766407.34.T.G	2B	2B	312.083	2B	757303444	TGCAGATCGGGACCTCCTTCGGCCGCTGGTTCGCTCTGCGCTACCTCGACAGCCTCAACGACCGCGCCG	-	AA	BB	-	-	AA	-	-	BB	-	AA	-	AA	BB	BB	-	AA	-	-	AA	-	BB	AA	AA	BB	-	BB	AA	AA	BB	BB	AA	AA	-	AA	BB	AA	AA	-	BB	AA	AA	-
1718594.49.C.T	2B	2B	312.083	2B	754396414	TGCAGAGGCCGGGCAAGGCGTCCATGCGCGAGCTAGACTCCGAGCGTGGCGCGATGGCGTGGTCCGCCG	BB	AA	BB	BB	BB	AA	BB	BB	BB	BB	AA	-	AA	BB	BB	BB	AA	-	-	AA	BB	BB	AA	AA	BB	BB	BB	-	AA	BB	BB	AA	AA	-	AA	BB	AA	AA	BB	BB	AA	AA	-
1113956.5.T.G	2B	2B	312.083	2B	753168576	TGCAGTTGCTCAGCAACAAGAAGTTCAAGAGCGCCACGCACAGGGTGGTGAGGTGGCCG	BB	AA	BB	BB	BB	AA	BB	BB	BB	BB	AA	-	AA	BB	BB	BB	AA	-	BB	AA	BB	BB	AA	AA	BB	BB	BB	AA	AA	BB	BB	AA	AA	-	AA	BB	AA	AA	BB	BB	AA	AA	-
3951535.14.G.A	2B	2B	312.083			TGCAGCTCCGTCTCGAATTCCATGTCCATCTGCGGCGTGCAGTCCTCCG	BB	AA	BB	BB	BB	AA	BB	BB	BB	BB	AA	-	AA	BB	BB	BB	AA	-	BB	AA	BB	BB	AA	AA	BB	BB	BB	AA	AA	BB	BB	AA	AA	-	AA	BB	AA	AA	BB	BB	AA	AA	-
1196701.21.A.G	2B	2B	315.925	2B	756924747	TGCAGAGAGCTGTGGAGGCAGAGCAACTACGGAGAACTTGTGGGCACGTCCAACGGCATACTCTGCCTG	BB	AA	BB	BB	BB	AA	BB	BB	BB	BB	AA	-	AA	BB	BB	BB	AA	-	BB	AA	BB	BB	AA	AA	BB	BB	BB	AA	AA	BB	BB	AA	AA	BB	AA	BB	AA	AA	BB	BB	AA	AA	-
1244561.13.G.C	2B	2B	315.925	2B	754939040	TGCAGGTGCTCTAGACACTAAGAGACAAAGAGGGAGGTCCCTAGCTAGAGGGTGGCACAAGACGTTTTG	BB	AA	BB	BB	BB	AA	BB	BB	BB	BB	AA	-	AA	BB	BB	BB	AA	BB	BB	AA	BB	BB	AA	AA	BB	BB	BB	AA	AA	BB	-	AA	AA	-	AA	BB	AA	AA	BB	BB	AA	-	-
1202221.8.C.G	2B	2B	319.104	2B	759550576	TGCAGATGCGCCACCGATTTTCTGTTGGACAAGCGCGTCGTTGGCGAGAATCCTGGAGCGGTGCTAATC	BB	AA	BB	BB	BB	AA	BB	BB	BB	BB	AA	-	AA	BB	BB	BB	AA	-	BB	AA	BB	BB	AA	AA	BB	-	BB	AA	AA	BB	BB	AA	AA	-	AA	BB	AA	AA	BB	BB	AA	AA	-
2305457.16.C.T	2B	2B	321.815	2B	758197337	TGCAGCACGTGCTGCTCTACGAGGGCGACGACGACACGCCGCCCTTCGACGCTATCGTTCAGTCGCTTC	BB	AA	BB	BB	BB	AA	BB	BB	BB	BB	AA	AA	AA	BB	BB	BB	-	-	BB	AA	BB	BB	AA	AA	BB	BB	BB	AA	AA	BB	-	AA	AA	-	AA	BB	AA	AA	BB	BB	AA	AA	-
1131740.64.T.C	2B	2B	321.815	2B	756413312	TGCAGCTTGATTGTATGTTTGTTGTATCAGGGCACCTCGTCTCTTTTGGCCACCTCGTGTGTTTTGTTC	BB	AA	BB	BB	BB	AA	BB	BB	BB	BB	AA	-	AA	BB	BB	BB	AA	-	BB	AA	BB	BB	AA	AA	BB	BB	BB	AA	AA	BB	BB	AA	AA	-	AA	BB	AA	AA	BB	BB	AA	AA	-
3940200.6.A.C	2B	2B	321.815			TGCAGGAGACGTGCAGCTACATCCG	BB	AA	BB	BB	BB	AA	BB	BB	BB	BB	AA	-	AA	BB	BB	BB	AA	-	BB	AA	BB	BB	AA	AA	BB	BB	BB	AA	AA	BB	BB	AA	AA	-	AA	BB	AA	AA	BB	BB	AA	AA	-
4993305.29.C.G	2B	2B	321.815	2B	755358592	TGCAGCTTGGACAGCAGCTCGGAGATCTGCTCCTCCGAGATGGACGTCGAGCTTCCGGCGTGCCGCGTG	BB	AA	BB	BB	BB	AA	BB	BB	BB	BB	AA	-	AA	BB	BB	BB	AA	-	BB	AA	BB	BB	AA	AA	BB	BB	BB	AA	AA	BB	BB	AA	AA	-	AA	BB	AA	AA	BB	BB	AA	AA	-
7353197.25.T.C	2B	2B	321.815			TGCAGGTTCCGCCGCTTGTAGCCGATGAGGCGCCGCGACGGCCG	BB	AA	BB	BB	BB	AA	BB	BB	BB	BB	AA	-	AA	BB	BB	BB	AA	-	BB	AA	BB	BB	AA	AA	BB	BB	BB	AA	AA	BB	BB	AA	AA	-	AA	BB	AA	AA	BB	BB	AA	AA	-
7350062.36.G.C	2B	2B	321.815	2B	755591210	TGCAGACAATCCATGGATCAATATGGCAAAGATGACGAAGATCAGCTGGAATTAGCTACGTAGCTAGTG	BB	AA	BB	BB	BB	AA	BB	BB	BB	BB	AA	-	AA	BB	BB	BB	AA	-	BB	AA	BB	BB	AA	AA	BB	BB	BB	AA	AA	BB	BB	AA	AA	-	AA	BB	AA	AA	BB	BB	AA	AA	-
12779769.10.C.G	2B	2B	321.815			TGCAGGGGACCTGCACCACCTTATACTGACCG	BB	AA	BB	BB	BB	AA	BB	BB	BB	BB	AA	-	AA	BB	BB	BB	AA	-	BB	AA	BB	BB	AA	AA	BB	BB	BB	AA	AA	BB	BB	AA	AA	-	AA	BB	AA	AA	BB	BB	AA	AA	-
3945238.24.G.C	2B	2B	321.815	6D	120206937	TGCAGCAGGTTTGGATGCGGCAATGAAGACCATGGCTCAGCTTGGGGAGCATCAAGCATCGACTGATGT	BB	AA	BB	BB	BB	AA	BB	BB	BB	BB	AA	-	AA	BB	BB	BB	AA	-	BB	AA	BB	BB	AA	AA	BB	BB	-	AA	AA	BB	BB	AA	AA	-	AA	BB	AA	AA	BB	BB	AA	AA	-
1250192.29.G.C	2B	2B	321.815	2B	755358604	TGCAGCTTGGACAGCAGCTCGGAGATCTGGTCCTCCGAGATGGACGTCGAGCTTCCG	BB	AA	BB	BB	BB	AA	BB	BB	BB	BB	AA	-	AA	BB	BB	BB	AA	BB	-	AA	BB	BB	-	-	BB	BB	BB	AA	-	-	BB	AA	AA	BB	AA	BB	AA	AA	BB	-	-	AA	-
3024470.25.T.C	2B	2B	325.091			TGCAGCCACCGCCACCCTGACCTCCTCCCCCTTTGCCCG	BB	AA	BB	BB	BB	AA	BB	BB	BB	BB	AA	-	AA	BB	BB	BB	AA	-	BB	AA	BB	BB	AA	AA	BB	BB	BB	AA	AA	BB	BB	AA	AA	-	AA	BB	AA	AA	BB	BB	AA	AA	-
4017517.10.T.C	2B	2B	325.091			TGCAGCACTTTGGTGGGTCGACAGGGTGCGGCCACGACGACGCCG	BB	AA	BB	BB	BB	AA	BB	BB	BB	BB	AA	-	AA	BB	BB	BB	AA	-	BB	AA	BB	BB	AA	AA	BB	BB	BB	AA	AA	BB	BB	AA	AA	-	AA	BB	AA	AA	BB	BB	AA	AA	-
4990365.17.G.C	2B	2B	325.091			TGCAGGCCCGCTCGAGCGGTTCACCGCCTCGCTCCG	BB	AA	BB	BB	BB	AA	BB	BB	BB	BB	AA	-	AA	BB	BB	BB	AA	-	BB	AA	BB	BB	AA	AA	BB	BB	BB	AA	AA	BB	BB	AA	AA	-	AA	BB	AA	AA	BB	BB	AA	AA	-
4990352.46.T.C	2B	2B	325.091	2B	761139022	TGCAGGCTAGAGTAGAGCACCGATGGTGTAACCGAAACGTGGCTCGTCACCAGTGATTACGTCGAACCA	BB	AA	BB	BB	BB	AA	BB	BB	BB	BB	AA	-	AA	BB	BB	BB	AA	-	BB	AA	BB	BB	AA	AA	BB	BB	BB	AA	AA	BB	BB	AA	AA	-	AA	BB	AA	AA	BB	BB	AA	AA	-
1077897.13.A.T	2B	2B	328.153	2B	762084867	TGCAGCTAAACGGATGAAGCTTCAAGTACTAAATTCTTCTCATCAATTTTAGAAAGATAACCTCCGAGA	BB	AA	BB	BB	BB	AA	BB	BB	BB	BB	AA	-	AA	BB	BB	BB	AA	-	BB	AA	BB	BB	AA	AA	BB	BB	BB	AA	AA	BB	BB	AA	AA	-	AA	BB	AA	AA	BB	-	AA	AA	-
3956613.12.G.A	2B	2B	328.153	2B	761921610	TGCAGCACCAGGGCGGCGGAGACGGCCTGGTGGGCGTGTAATCCG	BB	AA	BB	BB	BB	AA	BB	BB	BB	BB	AA	-	AA	BB	BB	BB	AA	-	BB	AA	BB	BB	AA	AA	BB	BB	BB	AA	AA	BB	BB	AA	AA	-	AA	BB	AA	AA	BB	BB	AA	AA	-
1042533.15.G.T	2B	2B	328.153	2B	762038408	TGCAGTCGTGCGAGGGCCATGGTGGAATTGTTGGAAATGCAGTGAAATACAGTCAGCCTGGTAGAAACA	BB	AA	BB	BB	BB	AA	BB	BB	BB	-	AA	AA	AA	-	BB	BB	AA	AA	BB	-	-	BB	-	AA	BB	BB	BB	AA	AA	BB	-	AA	AA	BB	AA	BB	AA	-	BB	-	AA	AA	-
1286893.29.G.C	2B	2B	331.192	2B	762902539	TGCAGATGCCCTTACTGAGCCTGATGAATGGACTGGTTCTTCGTGGCATCGTCGACATGCCG	BB	AA	BB	BB	BB	AA	BB	BB	BB	BB	AA	-	AA	BB	BB	BB	AA	-	BB	AA	BB	BB	AA	AA	BB	BB	BB	AA	AA	BB	BB	AA	AA	AA	AA	BB	AA	AA	BB	-	AA	AA	-
3533507.6.T.G	2B	2B	331.192			TGCAGCTGCTCTTGATCTGCTTCTTCCTCCTTTCGATCGCCGCCG	BB	AA	BB	BB	BB	AA	BB	BB	BB	BB	AA	-	AA	BB	BB	BB	AA	-	BB	AA	BB	BB	AA	AA	BB	BB	BB	AA	AA	BB	BB	AA	AA	-	AA	BB	AA	AA	BB	BB	AA	AA	-
3025369.11.C.T	2B	2B	331.192			TGCAGCTGCTCCTGATCTGCTTCTTCCTCCTTTCGATCGCGACCG	BB	AA	BB	BB	BB	AA	BB	BB	BB	BB	AA	-	AA	BB	BB	BB	AA	-	BB	AA	BB	BB	AA	AA	BB	BB	BB	AA	AA	BB	BB	AA	AA	-	AA	BB	AA	AA	BB	BB	AA	AA	-
4329311.33.C.T	2B	2B	334.721	2B	763315024	TGCAGGCTCATCAGGTGCTCGTAGGTGGATGGCCTGTCGCTGCCG	BB	AA	BB	BB	BB	AA	BB	BB	BB	BB	AA	-	AA	BB	BB	BB	AA	-	BB	AA	BB	BB	AA	AA	BB	BB	BB	AA	AA	BB	BB	AA	AA	-	AA	BB	AA	AA	BB	-	AA	AA	-
1092041.8.G.A	2B	2B	338.582	2B	763955050	TGCAGCGAGATGTGGACGACCTCCACATCGCCAGCAAATGGCCTGCGGCGCCTACCATTAATCCCGAGA	BB	AA	BB	BB	BB	AA	BB	BB	BB	BB	AA	-	AA	BB	BB	BB	AA	BB	BB	AA	BB	BB	AA	-	BB	BB	BB	AA	AA	BB	-	AA	AA	AA	AA	BB	AA	AA	BB	BB	AA	AA	-
1094934.17.T.C	2B	2B	342.566	2B	764974322	TGCAGCAGCGGGAGCACTACTAGTACCCTCCAGCAGAAGCAGCAGCGGCAGAAGAGGTGCCGCTCCGCC	BB	AA	BB	BB	BB	AA	BB	BB	BB	BB	AA	-	AA	BB	BB	BB	AA	AA	-	AA	BB	BB	AA	AA	BB	BB	BB	AA	AA	BB	BB	AA	AA	-	AA	BB	AA	AA	BB	BB	AA	AA	-
5410696.58.A.C	2B	2B	342.566			TGCAGAGGAGGCAGCGGGCGCTGGAGCGGAGCGGCTCGACAGGAAGCAGCGGCGGCAGAGTGGGACTTG	BB	AA	BB	BB	BB	AA	BB	BB	BB	BB	AA	-	AA	BB	BB	BB	AA	-	BB	AA	BB	BB	AA	AA	BB	BB	BB	AA	AA	BB	BB	AA	AA	-	AA	BB	AA	AA	BB	BB	AA	AA	-
3064518.20.C.A	2B	2B	346.704			TGCAGGAGGCGGTCGCGCTGCGCCTTCACACTGTTGCCG	BB	AA	BB	BB	BB	AA	BB	BB	BB	BB	AA	-	AA	BB	BB	BB	AA	-	BB	AA	BB	BB	AA	AA	BB	BB	BB	AA	AA	BB	BB	AA	AA	-	AA	BB	AA	AA	BB	BB	AA	AA	-
4911146.15.A.C	2B	2B	349.951			TGCAGGACGGCGTCGAGCGAAGCCG	BB	AA	BB	BB	BB	-	BB	BB	BB	BB	-	-	AA	BB	BB	BB	AA	BB	BB	AA	BB	BB	AA	AA	BB	BB	BB	AA	-	BB	BB	AA	AA	-	AA	BB	AA	AA	BB	BB	AA	AA	-
1204877.6.A.T	2B	2B	349.951	2A	756523292	TGCAGCAGCTACTGCTGGCCATCGCTATGGCCTTTTTCGCAGGTACCTCAAACCGCATGCCATGGCAAT	BB	AA	BB	BB	BB	AA	BB	BB	BB	BB	AA	-	AA	BB	BB	BB	AA	-	BB	AA	BB	BB	AA	AA	BB	BB	BB	AA	AA	BB	BB	AA	AA	-	AA	BB	AA	AA	BB	BB	AA	AA	-
1068885.58.A.G	2B	2B	349.951	2B	767910126	TGCAGCTCCCAGCGGCGTATGCATCCATGAGTCCAAACAGGTCCAGGATCATGGCGGCATGCTGCGCCA	BB	AA	BB	BB	BB	AA	BB	-	BB	BB	AA	-	AA	BB	BB	BB	AA	-	BB	AA	BB	BB	AA	AA	BB	BB	BB	AA	AA	BB	BB	AA	AA	-	AA	BB	AA	AA	BB	BB	AA	AA	-
1145489.37.T.A	2B	2B	349.951	2B	770826948	TGCAGCGTCGACAAAGACAAGCATTGGTGAGATGCTCTCTCTGCCAAACTGTGCAACTGCCG	BB	AA	BB	BB	BB	AA	BB	BB	BB	BB	AA	-	AA	BB	BB	BB	AA	-	BB	AA	BB	BB	AA	AA	BB	BB	BB	AA	AA	BB	BB	AA	AA	-	AA	BB	AA	AA	BB	BB	AA	AA	-
7344364.30.G.A	2B	2B	349.951			TGCAGCACCGCCAGCCCCATCGCCACCCTCGACTCCG	BB	AA	BB	BB	BB	AA	BB	BB	BB	BB	AA	-	AA	BB	BB	BB	AA	AA	BB	AA	BB	BB	AA	AA	BB	BB	BB	AA	AA	BB	-	AA	AA	BB	AA	BB	AA	AA	BB	BB	AA	AA	-
2261496.65.G.C	2B	2B	349.951	2B	770765327	TGCAGTATACTACTGTCGATTAGGAAAACATCCACCATCTCCGCGTGCCATTATCTCTTGCTTTTGTCT	BB	AA	BB	BB	BB	-	BB	BB	BB	BB	AA	-	AA	BB	BB	BB	AA	AA	BB	AA	BB	BB	AA	AA	BB	BB	BB	AA	-	BB	BB	AA	AA	-	AA	BB	AA	AA	BB	BB	AA	AA	-
1367534.11.G.T	2B	2B	349.951	2B	767618657	TGCAGCTTCGAGCACCTCAAAAGCCTGGACGCCAACAAAACTGGGCACTTGGATCCCCTCCTGCCCGTC	BB	AA	BB	BB	BB	AA	BB	-	BB	BB	AA	-	AA	BB	BB	BB	AA	-	BB	AA	BB	BB	AA	AA	BB	BB	BB	AA	AA	BB	BB	AA	AA	-	AA	BB	AA	AA	BB	BB	AA	AA	-
14393925.6.C.T	2B	2B	349.951			TGCAGTCCGCGTCGACACCG	BB	AA	BB	BB	BB	AA	BB	BB	BB	BB	AA	-	AA	BB	BB	BB	AA	-	BB	AA	BB	BB	AA	AA	BB	BB	BB	AA	AA	BB	BB	AA	AA	-	AA	BB	AA	AA	BB	BB	AA	AA	-
3951119.9.A.T	2B	2B	349.951			TGCAGGGTCACCTTCGAGATCCTGGACGAGGCCG	BB	AA	BB	BB	BB	AA	BB	BB	BB	BB	AA	-	AA	BB	BB	BB	AA	-	BB	AA	BB	BB	AA	AA	BB	BB	BB	AA	AA	BB	BB	AA	AA	-	AA	BB	AA	AA	BB	BB	AA	AA	-
1022665.25.T.C	2B	2B	349.951	2B	768979252	TGCAGAAGGTTGTGCTCAAGCTGGATGTGCACGACGACAGGCACAAGGCCAAGGCGCTCAAGGCAGTCT	BB	AA	BB	BB	BB	AA	BB	BB	BB	BB	AA	-	AA	BB	BB	BB	AA	-	BB	AA	BB	BB	AA	AA	BB	BB	BB	AA	AA	BB	BB	AA	AA	-	AA	BB	AA	AA	BB	BB	AA	AA	-
1022665.14.C.G	2B	2B	349.951	2B	768979252	TGCAGAAGGTTGTGCTCAAGCTGGATGTGCACGACGACAGGCACAAGGCCAAGGCGCTCAAGGCAGTCT	BB	AA	BB	BB	BB	AA	BB	BB	BB	BB	AA	-	AA	BB	BB	BB	AA	-	BB	AA	BB	BB	AA	AA	BB	BB	BB	AA	AA	BB	BB	AA	AA	-	AA	BB	AA	AA	BB	BB	AA	AA	-
1124239.17.G.A	2B	2B	349.951	2B	767896480	TGCAGGCGGCGGAGGAAGTGCCACGCCGAGACGGCCATGTCCTTGGGCTCCCTGCATACGTACACGACC	BB	AA	BB	BB	BB	AA	BB	BB	BB	BB	AA	-	AA	BB	BB	BB	AA	-	BB	AA	BB	BB	AA	AA	BB	BB	BB	AA	AA	BB	BB	AA	AA	-	AA	BB	AA	AA	BB	BB	AA	AA	-
3934123.9.G.A	2B	2B	349.951			TGCAGCACCGCCAGCCCTGTCACCACCTTCAACTCCG	BB	AA	BB	BB	BB	AA	BB	BB	BB	BB	AA	-	AA	BB	BB	BB	AA	-	BB	AA	BB	BB	AA	AA	BB	BB	BB	AA	AA	BB	BB	AA	AA	-	AA	BB	AA	AA	BB	BB	AA	AA	-
3934123.11.C.T	2B	2B	349.951			TGCAGCACCGCCAGCCCTGTCACCACCTTCAACTCCG	BB	AA	BB	BB	BB	AA	BB	BB	BB	BB	AA	-	AA	BB	BB	BB	AA	-	BB	AA	BB	BB	AA	AA	BB	BB	BB	AA	AA	BB	BB	AA	AA	BB	AA	BB	AA	AA	BB	BB	AA	AA	-
3385122.11.C.T	2B	2B	353.318	2B	772053347	TGCAGGGAAAACTGAGTAGGAATTACAGCGGTTATGGAACCTCCG	BB	AA	BB	BB	BB	AA	BB	BB	BB	BB	AA	-	AA	BB	BB	BB	AA	-	BB	AA	BB	BB	AA	AA	BB	BB	BB	AA	AA	BB	BB	AA	AA	-	AA	BB	AA	AA	BB	BB	AA	AA	-
1160116.48.T.A	2B	2B	356.768	2B	774144530	TGCAGGACGCGGCGTCGTTCGCGAGGGAAGGGAAGAAGAGGCGCGCGCTGGCGTGGGGGGCACGGGTAG	BB	AA	BB	BB	BB	AA	BB	BB	BB	BB	AA	-	AA	BB	BB	BB	AA	-	BB	AA	BB	BB	AA	AA	BB	-	BB	AA	AA	BB	BB	AA	AA	-	AA	BB	AA	AA	BB	BB	AA	AA	-
1090554.36.C.A	2B	2B	361.117	2B	775686915	TGCAGCCGACTTGTAAGCACTCTCTGGTCTTTACTCCTCGCCTGCACTTGAATCTTCAAAGTGACCGAG	BB	AA	BB	BB	BB	AA	BB	BB	BB	BB	AA	-	AA	BB	BB	BB	AA	-	BB	AA	BB	BB	AA	AA	BB	BB	BB	AA	AA	BB	BB	AA	AA	-	AA	BB	AA	AA	BB	BB	AA	AA	-
3025057.5.C.T	2B	2B	361.117	2B	775401063	TGCAGCGGTCAAGGCATCAACCTCAGACTGCGCGAGCCG	BB	AA	BB	BB	BB	AA	BB	BB	BB	BB	AA	-	AA	BB	BB	BB	AA	-	BB	AA	BB	BB	AA	AA	BB	BB	BB	AA	AA	BB	BB	AA	AA	-	AA	BB	AA	AA	BB	BB	AA	AA	-
3532972.57.C.T	2B	2B	361.117	2B	774411951	TGCAGACCGTGAAAGGGCCACAGGTAGCATGGACATCGCACTGAGATTTCGGCACCGCGTAGACGGCCT	BB	AA	BB	BB	BB	AA	BB	BB	BB	BB	AA	-	AA	BB	BB	BB	AA	-	BB	AA	BB	BB	AA	AA	BB	BB	BB	AA	AA	BB	BB	AA	AA	-	AA	BB	AA	AA	BB	BB	AA	AA	-
2278895.36.A.G	2B	2B	361.117	2B	774172708	TGCAGAAGAAAATGGCTCGAATTTTACAGCAACACCACCACGGATCAATGCGCCTAGCATCAGGGCCGA	BB	AA	BB	BB	BB	AA	BB	BB	BB	BB	AA	-	AA	BB	BB	BB	AA	-	BB	AA	BB	BB	AA	AA	BB	BB	BB	AA	AA	BB	BB	AA	AA	-	AA	BB	AA	AA	BB	BB	AA	AA	-
3534221.50.A.G	2B	2B	361.117	2B	774411951	TGCAGACCGTGAAAGGGCCACAGGTAGCATGGACATCGCACTGAGATTTCAGCACCGTGTAGACGGCCT	BB	AA	BB	BB	BB	AA	BB	BB	BB	BB	AA	-	AA	BB	BB	BB	AA	-	BB	AA	BB	BB	AA	AA	BB	BB	BB	AA	AA	BB	BB	AA	AA	-	AA	BB	AA	AA	BB	BB	AA	AA	-
1246480.18.C.G	2B	2B	361.117			TGCAGCTGGTCTATCTGGCGGCAGTCACGGTGTTCTACTACGAATCCATGGAGAGCAAGGAGGCGGTAC	BB	AA	BB	BB	BB	AA	BB	BB	BB	BB	AA	-	AA	BB	BB	BB	AA	BB	BB	AA	BB	BB	AA	AA	BB	BB	BB	AA	AA	BB	BB	AA	AA	-	AA	BB	AA	AA	BB	BB	AA	AA	-
4992899.12.C.G	2B	2B	361.117	2B	774567573	TGCAGCTCGGCACGGTGCCGACGGTGGTGGTGTCGTCGGCTGAGGCGGCGCAGGAGGTGATGAAGACGC	BB	AA	BB	-	BB	AA	BB	BB	BB	BB	AA	-	AA	BB	BB	BB	AA	-	-	AA	BB	BB	AA	AA	BB	BB	BB	AA	AA	BB	BB	AA	AA	-	AA	BB	AA	AA	BB	BB	AA	AA	-
1097543.17.G.C	2B	2B	364.495	2B	776279801	TGCAGATTGTCCCTTCTGTGTTTAGCCTTAATTTGCCACAGTTGATTAGCCAGTGACAATATGATGGCT	BB	AA	BB	BB	BB	AA	BB	BB	BB	BB	AA	-	AA	BB	BB	BB	AA	-	BB	AA	BB	BB	AA	AA	BB	BB	BB	AA	AA	BB	-	AA	AA	-	AA	BB	AA	AA	BB	BB	AA	AA	-
1125215.27.C.T	2B	2B	364.495	2B	776182411	TGCAGTAGCAGCACATGATTCTAAAGACTTTGTGAGAGAACAAGATGGGTCCTCAACCATGCTCTAAAT	BB	AA	BB	BB	BB	AA	BB	BB	BB	BB	AA	-	AA	BB	BB	BB	AA	-	BB	AA	BB	BB	AA	AA	BB	BB	BB	AA	AA	BB	BB	AA	AA	-	AA	BB	AA	AA	BB	BB	AA	AA	-
3028561.34.T.C	2B	2B	368.159	2A	762109699	TGCAGATGTACTCCGAGTGCGGGGCGCCGCGGGATGCCAACCG	BB	AA	BB	BB	BB	AA	BB	BB	BB	BB	AA	-	AA	BB	BB	BB	AA	-	BB	AA	BB	BB	AA	AA	BB	BB	BB	AA	AA	BB	BB	AA	AA	-	AA	BB	AA	AA	BB	BB	AA	AA	-
1237490.18.C.G	2B	2B	371.466	2B	778230187	TGCAGAAAGTCCTGCTGCCAGTAACTCAACGGTCACCGAAAAACCTCAGGCGGAGAGTTCTGCTGCTAC	BB	AA	BB	BB	BB	AA	BB	BB	BB	BB	AA	-	AA	BB	BB	BB	AA	-	BB	AA	-	BB	AA	AA	BB	BB	BB	AA	AA	BB	BB	AA	AA	AA	AA	BB	AA	AA	BB	BB	AA	AA	-
1082670.22.G.A	2B	2B	383.444	2B	783647377	TGCAGAACCGCATGATGAACCCGTCTAGCAGTACCACTACCAGCCTGGTCATGACATAGACGACAAACA	BB	AA	BB	BB	BB	AA	BB	BB	BB	BB	AA	BB	AA	BB	BB	-	AA	AA	-	AA	-	BB	AA	AA	BB	BB	AA	AA	AA	BB	BB	AA	AA	AA	AA	BB	AA	AA	BB	BB	AA	AA	-
1219329.7.C.G	2B	2B	389.877	2B	786773081	TGCAGTCCGCCACCCACTCATGGCTGCCCATGGACAAAGGCAAGCTCTCCAAGTTCACCG	BB	AA	BB	BB	BB	AA	BB	BB	BB	AA	AA	BB	AA	AA	AA	BB	AA	AA	AA	AA	AA	BB	AA	AA	BB	BB	AA	AA	AA	BB	BB	AA	AA	AA	AA	BB	AA	AA	BB	BB	AA	AA	-
5324835.5.C.T	2B	2B	392.68			TGCAGCAACTCACCTTCACAGCCTCGATCTGGCCG	BB	AA	BB	BB	BB	AA	BB	BB	BB	AA	AA	BB	AA	AA	AA	BB	AA	AA	AA	AA	AA	BB	AA	AA	BB	BB	AA	AA	AA	BB	BB	AA	AA	AA	AA	BB	AA	AA	BB	BB	AA	AA	-
7487478.15.C.T	2B	2B	395.527			TGCAGTCTAACCACACGGCCG	BB	AA	BB	BB	BB	AA	BB	BB	BB	AA	AA	BB	AA	AA	AA	BB	AA	AA	AA	AA	AA	BB	AA	AA	BB	BB	AA	AA	AA	BB	-	AA	AA	AA	AA	BB	AA	AA	BB	BB	AA	AA	-
4993587.18.A.G	2B	2B	395.527			TGCAGTTCTGCGCGTCATAATCAGCGCCCG	BB	AA	BB	BB	BB	AA	BB	BB	BB	AA	AA	BB	AA	AA	AA	BB	AA	AA	AA	AA	AA	BB	AA	AA	BB	BB	AA	AA	AA	BB	BB	AA	AA	AA	AA	BB	AA	AA	BB	BB	AA	AA	-
1862786.25.C.T	2B	2B	398.891	2B	792178153	TGCAGTATAGATCTTATCTTCGAACCGCACCGCGATGATTTGAAGTTCGTTCAGTCCCTCTGGCACTGA	BB	AA	BB	BB	BB	AA	BB	BB	BB	AA	-	BB	AA	AA	AA	BB	AA	BB	AA	AA	AA	BB	AA	AA	BB	BB	AA	AA	AA	BB	BB	AA	AA	AA	AA	BB	AA	AA	BB	BB	AA	AA	-
2327806.36.G.A	2B	2B	398.891	2B	791654375	TGCAGTGTAGTTGCGTGCCGGCGTGCTCGAGCTCAGGCGTCGCCATGGCGTAGAGCTCCG	BB	AA	BB	BB	BB	AA	BB	BB	BB	AA	AA	BB	AA	AA	AA	BB	AA	-	AA	AA	AA	BB	AA	AA	BB	BB	AA	AA	-	BB	-	AA	AA	AA	AA	BB	AA	AA	BB	BB	AA	AA	-
2327806.10.T.C	2B	2B	398.891	2B	791654375	TGCAGTGTAGTTGCGTGCCGGCGTGCTCGAGCTCAGGCGTCGCCATGGCGTAGAGCTCCG	BB	AA	BB	BB	BB	AA	BB	BB	BB	AA	AA	BB	AA	AA	AA	BB	AA	-	AA	AA	AA	BB	AA	AA	BB	BB	AA	AA	-	BB	-	AA	AA	AA	AA	BB	AA	AA	BB	BB	AA	AA	-
4910849.19.T.C	2B	2B	398.891			TGCAGCCAGGGCCGTCTGTTGCCGTTGCCTACCG	BB	AA	BB	BB	BB	AA	BB	BB	BB	AA	AA	BB	AA	AA	AA	BB	AA	BB	AA	AA	-	BB	AA	AA	BB	BB	AA	AA	-	BB	BB	AA	AA	AA	AA	BB	AA	AA	BB	BB	AA	AA	-
1205128.63.C.T	2B	2B	398.891	2B	790715272	TGCAGCTGCTTACACATTTGAGGGATGATATGACGCGAGCTGCGCCACATCATGCGTGACGAACCTCGG	BB	AA	BB	BB	BB	AA	BB	BB	BB	AA	AA	BB	AA	AA	AA	BB	AA	BB	AA	AA	AA	BB	AA	AA	BB	BB	AA	AA	AA	BB	BB	AA	AA	AA	AA	BB	AA	AA	BB	BB	AA	AA	-
7349933.10.T.C	2B	2B	398.891			TGCAGTGTAGTTGCGTGCCG	BB	AA	BB	BB	BB	AA	BB	BB	BB	AA	AA	BB	AA	AA	AA	BB	AA	BB	AA	AA	-	BB	AA	AA	BB	BB	AA	AA	AA	BB	BB	AA	AA	AA	AA	BB	AA	AA	BB	BB	AA	AA	-
1401638.19.T.C	2B	2B	401.644	2D	639456114	TGCAGCTGCCGCCCTCCTATCCTGCCGTGCCACCCCAGGTGTACTATCGCTCCTTCGGCCTCCGCCTGA	BB	AA	BB	BB	BB	AA	BB	BB	BB	AA	AA	BB	AA	AA	AA	BB	AA	BB	AA	AA	AA	BB	AA	AA	BB	BB	AA	AA	AA	BB	-	AA	AA	AA	AA	BB	AA	AA	BB	BB	AA	AA	-
12420061.20.A.G	2B	2B	404.79	2B	797892506	TGCAGGTACATTATCGGTCCATGCCGACGACACAGCTGTGTCATGGTGCGGTGCGGGAGGATGCTGACG	BB	AA	BB	BB	BB	AA	BB	BB	BB	AA	AA	BB	AA	AA	AA	BB	AA	BB	AA	AA	AA	BB	AA	-	BB	BB	AA	AA	AA	BB	BB	AA	AA	AA	AA	BB	AA	AA	BB	BB	AA	AA	-
1864933.18.G.A	2B	2B	404.79	2B	795088443	TGCAGTCTATCTAATCTAGAACTAAACATTTGGTTGAACAAACATGCTTGCCCTCGACCCGACCGCGTG	BB	AA	BB	BB	BB	AA	BB	BB	BB	AA	AA	BB	AA	AA	AA	BB	AA	BB	AA	AA	AA	BB	AA	AA	BB	BB	AA	AA	AA	BB	BB	AA	AA	AA	AA	BB	AA	AA	BB	BB	AA	AA	-
5410763.35.A.G	2B	2B	404.79	2B	794064682	TGCAGTGGTCTGGTCGCCCCACCTTCCAGCCCGACACCGCGCCGCTGTCTGGACCTGCTGAGCTGCGCT	BB	AA	BB	BB	BB	AA	BB	BB	BB	AA	AA	BB	AA	AA	AA	BB	AA	BB	AA	AA	AA	BB	AA	AA	BB	BB	AA	AA	AA	BB	BB	AA	AA	AA	AA	BB	AA	AA	BB	BB	AA	AA	-
4993254.8.T.C	2B	2B	404.79			TGCAGCTGTGGCGAGGAGGCGGCGAGCGCGGCCG	BB	-	BB	BB	BB	AA	BB	BB	BB	AA	AA	BB	AA	AA	AA	BB	AA	BB	AA	AA	-	BB	AA	AA	BB	BB	AA	AA	AA	BB	BB	AA	AA	AA	AA	BB	AA	AA	BB	BB	AA	AA	-
1720739.8.T.C	2B	2B	404.79	2B	794560703	TGCAGCTGTGGCGAGGAGGCGGCGAGCGCGGCCGGGATCTCCCACCCGCCG	BB	AA	BB	BB	BB	AA	BB	BB	BB	AA	AA	BB	AA	AA	AA	BB	AA	BB	AA	AA	-	BB	AA	AA	BB	BB	AA	AA	AA	BB	BB	AA	AA	AA	AA	BB	AA	AA	BB	BB	AA	AA	-
1138981.28.A.G	2B	2B	404.79	2B	794280698	TGCAGCTCTGAGGCCACTGTTTCAGTTCATGCACCAACGAACTCGGCGCACAAGCCCACGATTTCACCG	BB	AA	BB	BB	BB	AA	BB	BB	BB	AA	AA	BB	AA	AA	AA	BB	AA	BB	AA	AA	AA	BB	AA	AA	BB	BB	AA	AA	AA	BB	-	AA	AA	AA	AA	BB	AA	AA	BB	BB	AA	AA	-
1257328.39.G.A	2B	2B	407.701	2B	796935713	TGCAGCGACGCGAGCTGCTTCAAAGGCCAATGGCGAATGGCTGCTGTGTACGAGGGATAACGCACTGCA	-	AA	BB	BB	-	AA	-	BB	-	AA	AA	BB	AA	AA	AA	BB	AA	-	AA	AA	-	-	AA	-	BB	-	AA	AA	AA	BB	-	AA	AA	AA	AA	-	AA	AA	BB	BB	AA	AA	-
1210845.17.G.A	2B	2B	411.109	2B	795952224	TGCAGGAATGATCACACGGCTCGGTCGTCGTCGTCGTATCTCGGCATCATCGTCGGCGGCAGCTGGCAC	BB	AA	BB	BB	BB	AA	BB	BB	BB	AA	AA	BB	AA	AA	AA	BB	AA	BB	AA	-	AA	BB	AA	BB	BB	BB	AA	AA	AA	BB	BB	AA	AA	AA	AA	BB	AA	AA	BB	BB	AA	AA	-
1083380.7.T.C	2B	2B	411.109	2B	797892441	TGCAGCTTGGTGAGATCCCCACCATGGTGGTCTCCAGCAAGGAGGCGGTGGGACAGATGATGAAGGCCG	BB	AA	BB	BB	BB	AA	-	BB	BB	AA	AA	BB	AA	AA	-	BB	AA	BB	AA	AA	AA	BB	AA	BB	BB	BB	AA	AA	AA	BB	BB	AA	AA	AA	AA	BB	AA	AA	BB	BB	AA	AA	-
2264701.14.C.G	2B	2B	411.109	2B	797297619	TGCAGGGCGTCCCTCTCTTCTTCCCTGCGCTCCGTTCCCCGTTACTGGGTTGGTCAACAACCACTCTGC	BB	-	BB	BB	BB	AA	BB	BB	BB	AA	AA	BB	AA	AA	AA	BB	AA	BB	AA	AA	AA	BB	AA	BB	BB	BB	AA	AA	AA	BB	BB	AA	AA	AA	AA	BB	AA	AA	BB	BB	AA	AA	-
1713932.23.G.C	2B	2B	414.448	2B	798077400	TGCAGGCGGTCGAGCTCCAGCAGGGCGGCGGGAGGTGGGCGCCGATGCAGCAGTCGTGGGGCGCCGTGT	BB	AA	BB	BB	BB	AA	BB	BB	BB	AA	AA	BB	AA	AA	AA	BB	AA	BB	AA	AA	AA	BB	AA	BB	BB	BB	AA	AA	AA	BB	BB	AA	AA	AA	AA	BB	AA	AA	BB	BB	AA	AA	-
1081915.34.A.C	2B	2B	417.353	2B	798795599	TGCAGCAGCGCTGGAGCGGCGGCGACAGAGAGGTACGCTGCGAACATTTGCGTTTGCTGACTCAGAAGG	BB	AA	BB	BB	BB	AA	BB	BB	BB	AA	AA	BB	AA	AA	AA	BB	AA	BB	AA	AA	AA	BB	AA	BB	BB	BB	AA	AA	AA	BB	BB	AA	AA	AA	AA	BB	AA	AA	BB	BB	AA	AA	-
4910152.20.T.C	2B	2B	417.353	2B	798188071	TGCAGGAGGAGCGGCTCAACTACAGGAGGAGAACAGGGTACGGCAGGAGGAGCTCAAGCGTGCCCGAGA	BB	AA	BB	BB	BB	AA	BB	BB	BB	AA	AA	BB	AA	AA	AA	BB	AA	BB	AA	AA	AA	BB	AA	BB	BB	BB	AA	AA	AA	BB	BB	AA	AA	AA	AA	BB	AA	AA	BB	BB	AA	AA	-
2350782.28.C.T	2B	2B	417.353	2B	799788533	TGCAGGACACGCTCGAGCGCTACGCCTTCGATAATATCTGCCGCGTCGCCTTCGACCACGACCCCCAGC	BB	AA	BB	BB	BB	AA	BB	BB	BB	AA	AA	BB	AA	AA	AA	BB	AA	BB	AA	AA	AA	BB	AA	BB	BB	BB	AA	AA	AA	BB	BB	AA	AA	AA	AA	BB	AA	AA	BB	BB	AA	AA	-
4990699.47.A.G	2B	2B	417.353	2B	799990850	TGCAGGAAAAAGGAAGAAAAATATAGCAAGCTATTTCACCAAACATGACGTGGGCGCCG	BB	AA	BB	BB	BB	AA	BB	BB	BB	AA	AA	BB	AA	AA	AA	BB	AA	BB	AA	AA	AA	BB	AA	BB	BB	BB	AA	AA	AA	BB	BB	AA	AA	AA	AA	BB	AA	AA	BB	BB	AA	AA	-
3031466.12.C.A	2B	2B	417.353			TGCAGGAGCAGGCGCCGTCCTGGAACCTGTGGAACCG	BB	AA	BB	BB	BB	AA	BB	BB	BB	AA	AA	BB	AA	AA	AA	BB	AA	BB	AA	AA	AA	BB	AA	BB	BB	BB	AA	AA	AA	BB	BB	AA	AA	AA	AA	BB	AA	AA	BB	BB	AA	AA	-
4989139.16.T.C	2B	2B	417.353			TGCAGATCGGCGCCGCTTCCCTCCG	BB	AA	BB	BB	BB	-	BB	BB	BB	-	-	BB	AA	-	-	BB	AA	BB	AA	AA	-	BB	AA	BB	BB	BB	-	AA	-	BB	BB	AA	-	-	-	BB	AA	-	BB	BB	-	-	BB
1077600.5.G.C	2B	2B	423.107	2B	808845068	TGCAGGGATGTCTTGTGCTCAGACGGTGGCGTCAGCTGATGAGCATCTCGGTCGCAATCAGCAACAACC	BB	AA	BB	BB	BB	AA	BB	BB	BB	AA	AA	BB	AA	AA	AA	BB	AA	BB	AA	AA	-	BB	AA	BB	BB	BB	-	AA	AA	BB	BB	AA	AA	AA	AA	BB	AA	AA	BB	BB	AA	AA	-
4538164.24.G.C	2B	2B	423.107			TGCAGTTTGTATCTTCCCAGTATCGACGATGGCCG	-	AA	BB	-	BB	AA	BB	-	BB	AA	AA	BB	AA	AA	AA	BB	AA	BB	AA	AA	AA	BB	AA	BB	-	-	AA	AA	AA	-	BB	AA	AA	AA	AA	-	AA	AA	BB	BB	AA	AA	-
4439503.12.G.C	2B	2B	423.107			TGCAGTCAAGATGGTTTTTATTGCGCCG	BB	AA	BB	BB	BB	AA	BB	BB	BB	AA	AA	BB	AA	AA	AA	BB	AA	BB	AA	AA	AA	BB	AA	BB	BB	BB	AA	AA	AA	BB	BB	AA	AA	AA	AA	BB	AA	AA	BB	BB	AA	AA	-
1105570.9.T.C	2B	2B	423.107	2B	803646309	TGCAGGCTCTGTGGACCTTGGAGTTGGACTGGAGCGCCCCAATGGCTGTCCTGATGGACGGTCGCGCGC	BB	AA	BB	BB	BB	AA	BB	BB	BB	AA	AA	BB	AA	AA	AA	BB	AA	BB	AA	AA	AA	BB	AA	BB	BB	BB	AA	AA	AA	BB	BB	AA	AA	AA	AA	BB	AA	AA	BB	BB	AA	AA	-
4261936.14.T.C	2B	2B	423.107			TGCAGGGTTATCAGTGCGACATGTGTGGCCG	BB	AA	BB	BB	BB	AA	BB	BB	BB	AA	AA	BB	AA	AA	AA	BB	AA	BB	AA	AA	AA	BB	AA	BB	BB	BB	AA	AA	AA	BB	BB	AA	AA	AA	AA	BB	AA	AA	BB	BB	AA	AA	-
4989372.5.A.G	2B	2B	423.107			TGCAGAGCCTCGCGGCTGCGGCCGTCCG	BB	AA	BB	BB	BB	AA	BB	BB	BB	AA	AA	BB	AA	AA	AA	BB	AA	BB	AA	AA	AA	BB	AA	BB	BB	BB	AA	AA	AA	BB	BB	AA	AA	AA	AA	BB	AA	AA	BB	BB	AA	AA	-
1065359.38.G.C	2B	2B	423.107	2B	810803079	TGCAGCCATATTGAGCCCTATGCAATTTACACATCACAGACCTGGTAGCATCCCTTCCCCTGCTGCCAT	-	AA	BB	-	-	AA	BB	BB	BB	AA	AA	BB	AA	AA	AA	-	AA	BB	AA	AA	AA	BB	AA	BB	BB	-	AA	AA	AA	-	BB	AA	AA	AA	AA	BB	AA	AA	BB	BB	AA	AA	AA
4009427.7.C.A	2B	2B	423.107			TGCAGCACGGAGCTAGAGCAGGTGCTGCTCCAGCACCCG	BB	AA	BB	BB	BB	AA	BB	BB	BB	AA	AA	BB	AA	AA	AA	BB	AA	BB	AA	AA	AA	BB	AA	-	BB	-	AA	AA	AA	BB	-	AA	AA	AA	AA	BB	AA	AA	BB	-	AA	AA	-
5971506.20.C.T	2B	2B	423.107			TGCAGCCAATTCGGGTACTGCGGCAGCGGCAGCGCCTACTGCGGCGCCG	BB	AA	BB	BB	BB	AA	BB	BB	BB	AA	AA	BB	AA	AA	AA	BB	AA	BB	AA	AA	AA	BB	AA	BB	BB	BB	AA	AA	AA	BB	BB	AA	AA	AA	AA	BB	AA	AA	BB	BB	AA	AA	-
989495.18.T.G	2B	2B	426.243	2B	809352511	TGCAGCACGGAGATGGGGTTGCTGTAGTGCATCTTGGGCAGCAGCGGCCGCCCGTACTGCGCCAGCATG	BB	AA	BB	BB	BB	AA	BB	BB	BB	AA	AA	BB	AA	AA	AA	BB	AA	BB	AA	AA	AA	BB	AA	BB	BB	BB	AA	AA	AA	BB	BB	AA	AA	AA	AA	BB	AA	AA	BB	BB	AA	AA	-
1307578.8.T.C	2B	2B	426.243	2B	808016480	TGCAGCGCTAAATAGGGTTTGTCGTGCAGCATTGGGTCACGTACAGTGGCAGTAGCTGAAGCGCCCGAG	BB	AA	BB	BB	BB	AA	BB	BB	BB	AA	AA	BB	AA	AA	AA	BB	AA	BB	AA	AA	AA	BB	AA	BB	BB	BB	AA	AA	AA	BB	BB	AA	AA	AA	AA	BB	AA	AA	BB	BB	AA	AA	-
3940598.17.G.A	2B	2B	426.243			TGCAGAAAGTTTAAACCGAACACCTCCG	BB	AA	BB	BB	BB	AA	BB	BB	BB	AA	AA	BB	AA	AA	AA	BB	AA	BB	AA	AA	AA	BB	AA	BB	BB	BB	AA	AA	AA	BB	BB	AA	AA	AA	AA	BB	AA	AA	BB	BB	AA	AA	-
1237046.5.T.G	2B	2B	426.243	2B	805569632	TGCAGTCCACGACCCAAGGAAGGATGACGAGTCTGACTCTGACGAGGAGGAAATGACCCCG	BB	AA	BB	BB	BB	AA	BB	BB	BB	AA	AA	BB	AA	AA	AA	BB	AA	BB	AA	AA	AA	BB	AA	BB	BB	BB	AA	AA	AA	BB	BB	AA	AA	AA	AA	BB	AA	AA	BB	BB	AA	AA	-
2333773.29.A.G	2B	2B	426.243	2B	808077363	TGCAGCAACGCAGCTGTCGACTCGCCAGCATTGACAAGCGCCTCCTTGGCAACCCGCATGGCCGCGTGC	BB	AA	BB	BB	BB	AA	BB	BB	BB	AA	AA	BB	AA	AA	AA	BB	AA	BB	AA	AA	AA	BB	AA	BB	BB	BB	AA	AA	AA	BB	BB	AA	AA	AA	AA	BB	AA	AA	BB	BB	AA	AA	-
3955589.11.C.G	2B	2B	426.243	5B	672193799	TGCAGGTGGTGCTACGACGACACCGCCGTGCTTCTAGTCGATGCTACCAGACCG	BB	AA	BB	BB	BB	AA	BB	BB	BB	-	AA	-	AA	-	-	BB	AA	-	-	AA	-	BB	AA	-	BB	BB	-	AA	AA	BB	BB	AA	AA	AA	AA	BB	AA	AA	BB	BB	AA	AA	-
19324045.12.G.C	2B	2B	426.243			TGCAGAGCGCCAGTGGCGCTGCCGGAGCCG	BB	AA	BB	BB	BB	AA	BB	BB	-	AA	AA	-	AA	AA	AA	-	-	-	AA	AA	AA	BB	AA	BB	-	-	AA	AA	AA	BB	-	AA	AA	AA	AA	-	AA	AA	-	-	AA	AA	-
7339475.5.A.T	2B	2B	426.243			TGCAGAGCATGCATGCGGACACCG	-	AA	-	-	-	AA	BB	-	BB	AA	AA	-	AA	AA	AA	-	AA	BB	AA	AA	AA	-	AA	BB	-	-	AA	AA	AA	-	BB	AA	AA	AA	AA	-	AA	AA	-	-	AA	AA	AA
1205552.9.C.A	2B	2B	429.872	2B	810661647	TGCAGCCATCCTGAGCCCTATGCAGTTTACGCACTATACACCTGATATCATCCCTTCCTCAGCTGCTGT	BB	-	BB	BB	BB	AA	BB	BB	BB	AA	-	BB	-	AA	AA	BB	-	BB	-	-	AA	BB	AA	BB	BB	BB	AA	-	-	BB	BB	AA	-	-	AA	BB	AA	AA	BB	BB	-	-	-
1091926.43.C.T	2D	2D	0	2D	18282893	TGCAGCGCTAAGATGTACTAACACACACACATGCATGGCATGGCGAATCAAAGTCTGAATTATCTTTGC	AA	AA	AA	BB	AA	AA	BB	BB	BB	BB	AA	AA	AA	BB	BB	AA	BB	BB	BB	AA	-	AA	AA	AA	AA	AA	BB	BB	BB	BB	AA	BB	AA	BB	BB	BB	AA	AA	BB	BB	BB	AA	BB
2249680.5.C.T	2D	2D	1e-06			TGCAGCGTGCTCAGCGCTGTGCTCTTCGAGATGGGCCCGCTGAGGTTCGTGATCGAGCCCTACGACGGC	AA	AA	AA	BB	AA	AA	BB	BB	BB	BB	AA	AA	AA	BB	BB	AA	BB	BB	BB	AA	-	AA	AA	AA	AA	AA	BB	BB	BB	BB	AA	BB	AA	BB	BB	-	AA	AA	BB	BB	BB	AA	BB
5323547.17.T.C	2D	2D	2.84143			TGCAGCATCCAGAACGCTGACACTACCG	AA	AA	AA	BB	AA	AA	BB	BB	BB	BB	AA	AA	AA	BB	BB	AA	BB	BB	BB	AA	-	AA	AA	AA	AA	AA	BB	BB	BB	BB	AA	BB	AA	BB	BB	BB	AA	AA	BB	BB	BB	AA	BB
7351103.19.T.C	2D	2D	2.84143			TGCAGTGGCGGGTCGCGTCTGCTTTGGACCG	AA	AA	AA	BB	AA	AA	BB	BB	BB	BB	AA	AA	AA	BB	BB	AA	BB	BB	-	AA	-	AA	AA	AA	AA	AA	BB	BB	BB	BB	AA	BB	AA	BB	BB	BB	AA	AA	BB	BB	BB	AA	BB
1252730.50.A.G	2D	2D	2.84143	2D	16259946	TGCAGACACCAGCATCGTCACCACAGAGAGCACCAACCCAATGCCGATCCACTGGAGCTGGGTGATGCC	AA	AA	AA	BB	AA	AA	BB	BB	BB	BB	AA	AA	AA	BB	BB	AA	BB	BB	BB	AA	-	AA	AA	AA	AA	AA	BB	BB	BB	BB	AA	BB	AA	BB	BB	BB	AA	AA	BB	BB	BB	AA	BB
5970509.20.T.C	2D	2D	9.55107			TGCAGGAACATATGGCTAAATGGGATACTGGCGCCTTGAGCGGCCAGCCG	AA	AA	AA	BB	AA	AA	BB	BB	BB	-	AA	AA	AA	BB	BB	AA	BB	BB	BB	AA	-	AA	AA	AA	AA	AA	BB	-	BB	BB	AA	BB	BB	BB	BB	AA	AA	AA	BB	AA	BB	AA	BB
4911015.39.T.A	2D	2D	11.9758	2D	22466784	TGCAGGCTGAGTGTAGACTTTCTAAAATTCTAGGTCGAGTGCGAATGAGATCGGCATGCAAGCGAGTTG	AA	AA	AA	BB	AA	AA	BB	BB	BB	BB	AA	AA	AA	BB	BB	AA	BB	BB	BB	AA	-	AA	AA	AA	AA	AA	BB	BB	-	BB	AA	BB	BB	BB	BB	AA	AA	AA	BB	AA	BB	AA	BB
4911015.63.G.C	2D	2D	11.9758	2D	22466784	TGCAGGCTGAGTGTAGACTTTCTAAAATTCTAGGTCGAGTGCGAATGAGATCGGCATGCAAGCGAGTTG	AA	AA	AA	BB	AA	AA	BB	BB	BB	BB	AA	AA	AA	BB	BB	AA	BB	BB	BB	AA	-	AA	AA	AA	AA	AA	BB	BB	BB	BB	AA	BB	BB	BB	BB	AA	AA	AA	BB	AA	BB	AA	BB
1125587.33.T.C	2D	2D	11.9758	2D	23025757	TGCAGACCGCGCCCCTCTGCTGTGTTCGCAGCGTGATTCTTGGCGCGTCGTGGGTTGGTAGAAGAGCCA	AA	AA	AA	BB	AA	AA	BB	BB	BB	BB	AA	AA	AA	BB	BB	AA	BB	BB	BB	AA	-	AA	AA	-	AA	AA	BB	BB	-	BB	AA	BB	BB	BB	-	AA	AA	AA	BB	AA	BB	AA	BB
1124359.18.G.C	2D	2D	45.6502	2D	58669525	TGCAGCAGATAGGCAGCAGCAGCACCACCGAGCGCTTCTCTCTTTCTTTCTCAACCTCCTATCTGAACC	AA	BB	BB	BB	AA	AA	BB	BB	AA	BB	AA	BB	AA	BB	BB	AA	AA	BB	BB	AA	BB	BB	AA	AA	AA	AA	BB	BB	BB	BB	AA	BB	BB	-	BB	AA	AA	AA	BB	BB	BB	BB	-
1164792.37.C.G	2D	2D	46.7463	2D	58403537	TGCAGTCACCACTGCGGATCCCTCGCCATGACAACAGCCGCGGCTGCTGCAAGCAAAAGATGGCGTGCA	AA	BB	BB	BB	AA	AA	BB	BB	AA	BB	AA	BB	AA	BB	BB	AA	AA	BB	BB	AA	BB	BB	AA	AA	AA	AA	BB	BB	BB	BB	AA	BB	BB	BB	BB	AA	AA	AA	BB	BB	BB	BB	BB
1015056.5.T.G	2D	2D	46.7463	2D	61243176	TGCAGTTTCACACGGCTGACAGACATGCAGTTGCACACTCTGGCGGACATGCAACTATAATTGTGTGTG	AA	BB	BB	BB	AA	AA	BB	BB	AA	BB	AA	BB	AA	BB	BB	AA	AA	BB	BB	AA	BB	BB	AA	AA	AA	AA	BB	BB	-	BB	AA	BB	BB	-	BB	AA	AA	AA	BB	BB	BB	BB	BB
7478434.65.T.C	2D	2D	46.7463	2D	58550548	TGCAGCCGCGGCCTGCCTCATGTCGGCGAGGTTGCCGTAGGGGAAGGACGGCGGCGGCCCGCGGATCCC	AA	BB	BB	BB	AA	AA	BB	BB	AA	BB	AA	BB	AA	BB	BB	AA	AA	BB	BB	AA	BB	BB	AA	AA	AA	AA	BB	BB	BB	BB	AA	BB	BB	BB	BB	AA	AA	AA	BB	BB	BB	BB	BB
1126155.5.G.C	2D	2D	46.7463	2D	60475895	TGCAGGCGCTCCCTTCCTCGTCGCTCTTTCGTGCTGTCCCGCCGCCTGCTCGGCATTCGCAGGGGCCGC	AA	BB	BB	BB	AA	AA	BB	BB	AA	BB	AA	BB	AA	BB	BB	AA	AA	BB	BB	AA	BB	BB	AA	AA	AA	AA	BB	-	BB	BB	AA	BB	BB	-	BB	AA	AA	AA	BB	BB	-	BB	BB
14924934.22.A.G	2D	2D	46.7463	2D	58775853	TGCAGGGGTCGCCAAGAGTGTCAGACATGGACGCGAGGGAGCTCGTGAAGGGGATGATGGCCAAGCTGT	AA	BB	BB	BB	AA	AA	BB	BB	AA	BB	AA	BB	AA	BB	BB	AA	AA	BB	BB	AA	BB	BB	AA	AA	AA	AA	BB	BB	BB	BB	AA	BB	BB	BB	BB	AA	AA	-	BB	BB	BB	BB	BB
1193959.19.T.G	2D	2D	73.079	2D	217717215	TGCAGCCGCTACAGAGCTCTCCAGCGATTTCCAAGGCCGGGAACGGATGCGTCTAGTCCTCCTGAACGT	AA	BB	BB	BB	AA	BB	BB	BB	AA	-	AA	-	AA	BB	BB	AA	-	AA	BB	AA	BB	BB	AA	BB	BB	BB	BB	BB	BB	AA	BB	BB	AA	BB	BB	BB	AA	BB	BB	BB	BB	BB	BB
4989122.36.A.G	2D	2D	75.4933			TGCAGGCACAGGAGGGGAATCCAAGAGAGAGAAAAGAAAGATGGAGGAAGGAAGGAGTAGAGAGAAGAG	AA	BB	BB	-	AA	BB	BB	BB	AA	BB	AA	-	AA	BB	BB	AA	AA	AA	BB	AA	BB	BB	AA	BB	BB	-	BB	BB	BB	AA	BB	BB	AA	-	BB	BB	AA	BB	BB	BB	BB	BB	BB
991014.5.G.C	2D	2D	90.6363	2D	464128822	TGCAGGCCCCCCTGTGCGACGCGGAAGTTGGCGTCCCGCGTCAGATCCACGCAGGTGTCCACCAGCGAG	AA	-	BB	BB	BB	AA	BB	BB	AA	BB	AA	-	AA	BB	BB	AA	AA	AA	BB	AA	BB	BB	AA	BB	BB	BB	BB	AA	AA	AA	BB	BB	BB	BB	BB	BB	AA	BB	BB	BB	BB	BB	BB
1154976.35.A.G	2D	2D	101.675	2D	575891203	TGCAGCGGCCGCCCGCCATGCCGTGGGCCAGCCTCAGGGGCGGTTCCTACCAGTGCATCGTGGAAGGCA	AA	AA	BB	BB	BB	AA	BB	AA	AA	BB	BB	BB	AA	BB	BB	BB	AA	-	BB	AA	BB	BB	AA	BB	BB	BB	BB	AA	BB	BB	BB	BB	BB	BB	BB	BB	AA	BB	-	BB	BB	BB	BB
1667156.38.C.G	2D	2D	101.675			TGCAGCGCCAGCCCGTTGCCCTTGGCTCGATCTCCCACCTTTTGCCATGGGAAACACCGTCGGCTCTTC	AA	AA	BB	BB	BB	AA	BB	AA	AA	BB	BB	BB	AA	BB	BB	BB	AA	-	BB	AA	BB	BB	AA	BB	BB	BB	BB	AA	BB	BB	BB	BB	BB	BB	BB	BB	AA	BB	-	BB	BB	BB	BB
2252696.51.T.C	2D	2D	101.675	2D	574061750	TGCAGTATAAAACGAGGGGCCTCCCCTCCACCTCGATCACCACCCTCCCGTTCATTTCCACCTCCAATT	AA	AA	BB	BB	BB	AA	BB	AA	AA	BB	BB	BB	AA	BB	BB	BB	AA	-	BB	AA	BB	BB	AA	BB	BB	BB	BB	AA	BB	BB	BB	BB	BB	BB	BB	BB	AA	BB	BB	BB	BB	BB	BB
1025047.23.T.C	2D	2D	101.675	2D	582076486	TGCAGCGGGGTGAGGACCCTGAATGGCAAGGCGTCCACCTCGGCCGACCG	AA	AA	BB	BB	BB	AA	BB	AA	AA	BB	BB	BB	AA	BB	BB	BB	AA	-	BB	AA	BB	BB	AA	BB	BB	BB	BB	AA	BB	BB	BB	BB	BB	BB	BB	BB	AA	BB	BB	BB	-	BB	BB
2249524.32.C.T	2D	2D	101.675	2D	579233249	TGCAGGTAGTTGGTCACCTCGAAGCTGAACGTCCTGGTGACGTGCTCTATGATGCGTCTCGATGTGGAC	AA	AA	BB	BB	BB	AA	BB	AA	AA	BB	BB	BB	AA	BB	BB	BB	AA	-	BB	AA	BB	BB	AA	BB	BB	BB	BB	AA	BB	BB	BB	BB	BB	BB	BB	BB	AA	BB	BB	BB	BB	BB	BB
1094769.36.T.A	2D	2D	101.675	2D	582081251	TGCAGCACGCACCCGAGGGTGCCGACGCCTTCCCCGTCGCGTAGGACATGCACGGCGCGACGGCGGACG	AA	AA	BB	BB	BB	AA	BB	AA	AA	BB	BB	BB	AA	BB	BB	BB	AA	-	BB	AA	BB	BB	AA	BB	BB	BB	BB	AA	BB	BB	BB	BB	BB	BB	BB	BB	AA	BB	BB	BB	BB	BB	BB
1025238.25.G.C	2D	2D	101.675	2D	578714592	TGCAGGGCAGGGCCAACGACGCGACGGAGGGCGTGGTGGACGTCGTCCCCG	AA	AA	BB	BB	BB	AA	BB	AA	AA	BB	BB	BB	AA	BB	BB	BB	AA	-	BB	AA	BB	BB	AA	BB	BB	BB	BB	AA	BB	BB	BB	BB	BB	BB	BB	BB	AA	BB	BB	BB	BB	BB	BB
3020796.14.G.A	2D	2D	101.675	2D	580308201	TGCAGTTCCAACCTGTTGTAAGTTCCTTGTCTCTTTTGGACCCG	AA	AA	BB	BB	BB	AA	BB	AA	AA	BB	BB	BB	AA	BB	BB	BB	AA	-	BB	AA	BB	BB	AA	BB	BB	BB	BB	AA	BB	BB	BB	BB	BB	BB	BB	BB	AA	BB	BB	BB	BB	BB	BB
1127843.36.C.A	2D	2D	101.675	2D	574061815	TGCAGCAGGGGAACCTCGTCCGTTCCTTTCCCGCGCCAAATAGTCTGGCGGCGTCTCCGTCGGAACCGA	AA	AA	BB	BB	BB	AA	BB	AA	AA	BB	BB	BB	AA	BB	BB	BB	AA	-	BB	AA	BB	BB	AA	BB	BB	BB	BB	AA	BB	BB	BB	BB	BB	BB	BB	BB	AA	BB	BB	BB	BB	BB	BB
3384642.22.C.G	2D	2D	101.675			TGCAGTGTCATGTTCTTCTTGACATCGTGATTATCCG	AA	AA	BB	BB	BB	AA	BB	AA	AA	BB	BB	BB	AA	BB	BB	BB	AA	-	BB	AA	BB	BB	AA	BB	BB	BB	BB	AA	BB	BB	BB	BB	BB	BB	BB	BB	AA	BB	BB	BB	BB	BB	BB
1153795.14.T.C	2D	2D	101.675			TGCAGGACGGCCCTTGTCGCAGCGGTGGTGGTGGTGGCGCTGGCGCTGGCGCCGCCG	AA	AA	BB	BB	BB	AA	BB	AA	AA	BB	BB	BB	AA	BB	BB	BB	AA	-	BB	AA	BB	BB	AA	BB	BB	BB	BB	AA	BB	BB	BB	BB	BB	BB	BB	BB	AA	BB	BB	BB	BB	BB	BB
1086456.25.A.T	2D	2D	101.675	2B	691794446	TGCAGTAGTCGAGGTCGTCGACCACATCGTCGGCTTCGTAGAGCAGGTCCGTGAGGCGAGCGAGAGACC	AA	AA	BB	BB	BB	AA	BB	AA	AA	BB	BB	BB	AA	BB	BB	BB	AA	-	BB	AA	BB	BB	AA	BB	BB	BB	BB	AA	BB	BB	BB	BB	BB	BB	BB	BB	AA	BB	BB	BB	BB	BB	BB
1034156.35.C.T	2D	2D	101.675	2D	582210772	TGCAGCAGGAACCAATAACTGATGGTTTCTATTGACGGAAATTGGAAGAAGTTCAGAAATAATACTACC	AA	AA	BB	BB	BB	AA	BB	AA	AA	BB	BB	BB	AA	BB	BB	BB	AA	-	BB	AA	BB	BB	AA	BB	BB	BB	BB	AA	BB	BB	BB	BB	BB	BB	BB	BB	AA	BB	BB	BB	BB	BB	BB
980698.47.G.C	2D	2D	101.675	2D	575232296	TGCAGCCGAACAATATGCAAATGCTCTTCCAGCTTGGCCTTGGTTTCGTATTGCTTGCAGCACAGTATG	AA	AA	BB	BB	BB	AA	BB	AA	AA	BB	BB	BB	AA	BB	BB	BB	AA	-	BB	AA	BB	BB	AA	BB	BB	BB	BB	AA	BB	BB	BB	BB	BB	BB	BB	BB	AA	BB	BB	BB	BB	BB	BB
3384642.9.A.G	2D	2D	101.675			TGCAGTGTCATGTTCTTCTTGACATCGTGATTATCCG	AA	AA	BB	BB	BB	AA	BB	AA	AA	BB	BB	BB	AA	BB	BB	BB	AA	-	BB	AA	BB	BB	AA	BB	BB	BB	BB	AA	BB	BB	BB	BB	BB	BB	BB	BB	AA	BB	BB	BB	BB	BB	BB
1118145.13.C.G	2D	2D	101.675			TGCAGCGGAGCGACATGGCCATGCTCTCGCTCTCCGCGTCGTCTTTGCTCCCCG	AA	AA	BB	BB	BB	AA	BB	AA	AA	BB	BB	BB	AA	BB	BB	BB	AA	-	BB	AA	BB	BB	AA	BB	BB	BB	BB	AA	BB	BB	BB	BB	BB	BB	BB	BB	AA	BB	BB	BB	BB	BB	BB
995850.55.G.C	2D	2D	101.675	2D	579233314	TGCAGCTCAAGGACGCGGGCTTCCACGCGCGCGTCACTTGGCCCGTCTTCAGCTTGGGCGGCCACGACT	AA	AA	BB	BB	BB	AA	BB	AA	AA	BB	BB	BB	AA	BB	BB	BB	AA	-	BB	AA	BB	BB	AA	BB	BB	BB	BB	AA	BB	BB	BB	BB	BB	BB	BB	BB	AA	BB	BB	BB	BB	BB	BB
1208203.58.A.G	2D	2D	101.675	2D	578311830	TGCAGCTGGTCGGCACTTGCAACGGGCTGCTCTGCCTGTGCGACAACACCAAGGGTGTAGGCGGCACCA	AA	AA	BB	BB	BB	AA	BB	AA	AA	BB	BB	BB	AA	BB	BB	BB	AA	BB	BB	AA	BB	BB	AA	BB	BB	BB	BB	AA	BB	BB	BB	BB	BB	-	BB	BB	AA	BB	BB	BB	BB	BB	BB
1076546.38.G.A	2D	2D	101.675	2D	578314546	TGCAGCTTAGACTTCTCAACAATCACCCGATCTTCCCAGCCACTGAAAATCTCGGTACCTACATGTGAG	AA	AA	BB	BB	BB	AA	BB	AA	AA	BB	BB	BB	AA	BB	BB	BB	AA	-	BB	AA	BB	BB	AA	BB	BB	BB	BB	AA	BB	BB	BB	BB	BB	BB	BB	BB	AA	BB	BB	BB	BB	BB	BB
1107773.41.T.A	2D	2D	101.675	2D	579523256	TGCAGGCCCTTTGTCTCCTGCATGCTCAGCGAGAACTTGGCTCCCACATCTTGGTCTTTGCCGAGGTAG	AA	AA	BB	BB	BB	AA	BB	AA	AA	BB	BB	BB	AA	BB	BB	BB	AA	-	BB	AA	BB	BB	AA	BB	BB	BB	-	AA	BB	BB	BB	BB	BB	BB	BB	BB	AA	BB	BB	-	BB	BB	BB
1005859.36.A.C	2D	2D	101.675	2B	702535930	TGCAGGACCGTCGGGCAGGATGGCGAAGCCTGATGGAAGAAGAGCGACGTAGTCTGGGTCGCCGCCGTT	AA	AA	BB	BB	BB	AA	BB	AA	AA	BB	BB	BB	AA	BB	BB	BB	AA	-	BB	AA	BB	BB	AA	BB	BB	BB	BB	AA	BB	BB	BB	BB	BB	BB	BB	BB	AA	BB	BB	BB	BB	BB	BB
3385574.26.A.G	2D	2D	101.675			TGCAGTGTCGTGTTCTTCTTGAGATCACGATTATCCG	AA	AA	BB	-	BB	AA	BB	AA	AA	BB	BB	BB	AA	BB	BB	BB	AA	-	BB	AA	BB	BB	AA	BB	BB	BB	BB	AA	BB	BB	BB	BB	-	BB	BB	-	AA	BB	BB	BB	-	BB	BB
1104320.19.G.C	2D	2D	101.675			TGCAGCCATCCGTCTCCTGGAAGTCTTCTGTCAGCGTATGTCTATGGCATTGCGCGTTTCTCAGGACTA	AA	AA	BB	BB	BB	AA	BB	AA	AA	BB	BB	BB	AA	BB	BB	BB	AA	-	BB	AA	BB	BB	AA	BB	BB	BB	BB	AA	BB	BB	BB	BB	BB	BB	BB	BB	AA	BB	BB	BB	BB	BB	BB
6036610.12.T.C	2D	2D	103.733	2D	577304247	TGCAGCACGACGTCGCGGCACGGCACGCCGCACCGGAGCAGCACGGCCACGGGCAACGTCGATGTTCCC	AA	AA	BB	BB	BB	AA	BB	AA	AA	BB	BB	BB	AA	BB	BB	BB	AA	-	BB	-	BB	BB	AA	BB	BB	BB	BB	AA	BB	BB	BB	BB	BB	BB	BB	BB	AA	BB	BB	BB	BB	BB	BB
1280336.40.C.T	2D	2D	117.308			TGCAGCACACAGGCGGAGCGCGCTAGCCGCCAGGCCAGAACGAAGCTTGCATTAGGTTACATGCGAGTC	AA	AA	BB	BB	BB	AA	BB	AA	AA	BB	BB	BB	AA	BB	BB	BB	AA	-	BB	AA	BB	BB	AA	AA	BB	BB	BB	AA	BB	BB	AA	AA	BB	BB	BB	BB	AA	BB	BB	BB	BB	BB	AA
1092980.5.G.C	2D	2D	121.122	2D	606441740	TGCAGGTCCACCACCAACAACAGCAACAAGCCCTCCGCTGAAAGGTAGGGGAATCTCGCTTGAATTCTG	AA	AA	BB	BB	BB	BB	BB	AA	AA	BB	BB	BB	AA	BB	BB	BB	AA	-	BB	AA	BB	BB	AA	AA	BB	BB	BB	AA	BB	BB	AA	AA	BB	BB	BB	AA	AA	BB	BB	BB	BB	BB	AA
9724736.16.G.T	2D	2D	126.445	2D	610033278	TGCAGCTGGACCAATAGAGATGCCCACGAAATTAGCTACCTGTCCATCTAATCAGACCTAACTTGGTAC	AA	AA	BB	BB	BB	BB	BB	BB	AA	BB	BB	BB	AA	BB	BB	BB	AA	-	BB	AA	BB	BB	AA	AA	BB	BB	BB	AA	BB	-	AA	AA	BB	BB	BB	AA	AA	BB	BB	BB	BB	BB	AA
4993846.6.G.T	2D	2D	128.476			TGCAGGGGCAGGTGGAAGGGCCG	AA	AA	BB	BB	BB	BB	BB	BB	AA	BB	BB	BB	AA	BB	BB	BB	AA	-	BB	AA	BB	BB	AA	AA	BB	BB	BB	AA	BB	BB	AA	AA	BB	BB	BB	AA	AA	BB	BB	BB	BB	BB	AA
1093156.27.C.T	2D	2D	128.476	2D	610098430	TGCAGTGGCTGTGCGTACCGTACTACACTGCTGCTATGGCTGATGTTACGCTACCATGGCCATGGCCGA	AA	AA	BB	BB	BB	BB	BB	BB	AA	BB	BB	BB	AA	BB	BB	BB	AA	-	BB	AA	BB	BB	AA	AA	BB	BB	BB	AA	BB	BB	AA	AA	BB	BB	BB	AA	AA	BB	BB	BB	BB	BB	AA
1242523.18.G.A	2D	2D	128.476	2D	610090024	TGCAGCTGGACCAATACAGATGCTCATGAAAAAAGCTACCGCTACCGCTCCCGATCCATCTAATCTAGA	AA	AA	BB	BB	BB	BB	BB	BB	AA	BB	BB	BB	AA	BB	BB	BB	AA	-	BB	AA	BB	BB	AA	AA	BB	BB	BB	AA	BB	BB	AA	AA	BB	BB	BB	AA	AA	BB	BB	BB	BB	BB	AA
2248264.52.C.A	2D	2D	130.661	2D	611210840	TGCAGCCAGGTAGATTACCCCTTGCCCCCTCGGACATTAATTCTGAGCTTTCCGACCAATCGATCGATC	AA	AA	AA	BB	BB	BB	BB	BB	AA	BB	BB	BB	AA	BB	BB	BB	AA	-	BB	AA	BB	BB	AA	AA	BB	BB	BB	AA	BB	BB	AA	AA	BB	BB	BB	AA	AA	BB	BB	BB	BB	BB	AA
1246237.31.C.T	2D	2D	130.661	2D	610920412	TGCAGCTTGGAGACTTCCGTTCAGGTTGTTACCGTTGAGAGCTAAGACTTCCAGTGAGAAAATTTTCGC	AA	AA	AA	BB	BB	BB	BB	BB	AA	BB	BB	BB	AA	BB	BB	BB	AA	-	BB	AA	BB	BB	AA	AA	BB	BB	BB	AA	BB	BB	AA	AA	BB	BB	BB	AA	AA	BB	BB	BB	BB	BB	AA
1209742.32.A.G	2D	2D	133.436	2D	612431274	TGCAGAGCACACCACAAATTGCTCACTAGCTCACTCACTGCCTCACTGGGTACGGCTCACCAAGCTCAA	AA	AA	AA	BB	BB	BB	BB	BB	AA	BB	BB	BB	AA	BB	BB	BB	AA	-	BB	AA	BB	BB	AA	AA	BB	BB	BB	AA	-	BB	AA	AA	BB	BB	BB	AA	AA	BB	BB	BB	BB	BB	AA
1233319.51.A.G	2D	2D	136.645	2D	612600452	TGCAGGCCGCTAGCTTTGTGCTACGTTCGCATGTTTTACTGGCCATCCAACATGCCTTTCCTTCTGCAC	AA	AA	AA	BB	BB	BB	BB	BB	AA	BB	BB	BB	AA	BB	BB	BB	AA	-	BB	AA	BB	BB	AA	-	BB	BB	BB	AA	BB	BB	AA	AA	BB	BB	BB	AA	AA	BB	BB	BB	BB	BB	AA
1230118.19.G.C	2D	2D	141.153	2D	619576461	TGCAGAAGCTCATCGCCGAGTCCACCACCTCTTCCGACGACCAAGACGGAGGCAAGCCTTGCACCGTGC	AA	AA	AA	BB	BB	BB	BB	BB	AA	BB	BB	BB	AA	BB	BB	BB	-	AA	AA	AA	BB	BB	AA	AA	BB	BB	BB	AA	BB	BB	AA	AA	BB	BB	BB	AA	AA	BB	BB	BB	BB	BB	AA
4909885.16.T.C	2D	2D	141.153	2B	760143458	TGCAGCGCGCGCACGGTGGCGTCCCAGCTGCCTAGCACGTCGCGGACGAAGAAGGCCTCGGCGTGGGCG	AA	AA	AA	BB	BB	BB	BB	BB	AA	BB	BB	BB	AA	BB	BB	BB	AA	AA	AA	AA	BB	BB	AA	AA	BB	BB	BB	AA	BB	BB	AA	AA	BB	BB	BB	AA	AA	BB	BB	BB	BB	BB	AA
1086964.46.T.C	2D	2D	143.418	2D	621809097	TGCAGGTTGGGATCCCTCCCAATCAAATATCTTGGTATGCCGCTCATCCCCAAGCATTTGACCATTGAA	AA	AA	AA	BB	BB	BB	BB	BB	AA	BB	BB	BB	AA	BB	BB	BB	AA	AA	AA	AA	BB	BB	AA	AA	BB	BB	-	AA	BB	BB	AA	AA	BB	BB	BB	AA	AA	-	BB	-	BB	BB	AA
1072736.49.A.C	2D	2D	144.703	2D	621024488	TGCAGGTCATCTTGTGCCTGAGCTTCCTAGATGATTTATGCATGCGTCCACATATGAACGTGCAGACGA	AA	AA	AA	BB	BB	BB	BB	BB	AA	BB	BB	BB	AA	BB	BB	BB	AA	AA	AA	AA	BB	BB	AA	AA	BB	BB	BB	AA	BB	BB	-	AA	BB	BB	BB	AA	AA	BB	BB	BB	BB	BB	AA
9721853.43.G.C	2D	2D	144.703	2D	622187214	TGCAGCGAGAGCATGACGCCGATCATGCTCTGCTCCTCCTCCTGCTGCTGCTTGTCGGCGGCAGCCGCA	AA	AA	AA	BB	BB	BB	BB	BB	AA	BB	BB	BB	AA	BB	BB	BB	AA	AA	AA	AA	BB	BB	AA	AA	BB	BB	BB	AA	BB	BB	AA	AA	BB	BB	BB	AA	AA	-	BB	BB	BB	BB	AA
2259439.35.T.G	2D	2D	144.703	2D	622591016	TGCAGAGCTGGACGATGCTGTCGACGGTGCCGGCCTCGTCCTCCGCTGCGGAGAATGGCATTCCGATGA	AA	AA	AA	BB	BB	BB	BB	BB	AA	BB	BB	BB	AA	BB	BB	-	AA	AA	AA	AA	BB	BB	AA	AA	BB	BB	BB	AA	BB	BB	AA	AA	BB	BB	BB	AA	AA	BB	BB	BB	BB	BB	AA
1089218.31.G.C	2D	2D	144.703	2D	622593640	TGCAGGTGTATGTCATTTGCCCTATTTTCTAGTGTATTTATCAAGTGGGCTGCAAGTGGAGGGGCGTGC	AA	AA	-	BB	BB	BB	BB	BB	AA	BB	BB	BB	AA	BB	BB	BB	AA	-	AA	-	BB	BB	AA	AA	BB	BB	BB	-	BB	BB	-	AA	BB	BB	BB	AA	AA	BB	BB	BB	BB	BB	AA
2264920.6.C.T	2D	2D	145.898	2D	620995656	TGCAGCCAAGGCGTCGTGGATGGTGGCGATGAGCGTGGGCGCGCTCGAGGCGCTCAAGGACCAGGCCGA	AA	AA	AA	BB	BB	BB	BB	BB	AA	BB	BB	BB	AA	BB	BB	BB	AA	AA	AA	AA	BB	BB	AA	AA	BB	BB	BB	AA	BB	BB	AA	AA	BB	BB	BB	AA	AA	BB	BB	BB	BB	BB	AA
1130374.38.C.A	2D	2D	148.06	2D	623276279	TGCAGGGATCGACGGCGTCGTTTATACACTTAGATATACAGTACGTATGACCGTGTAATTACCG	AA	AA	AA	BB	BB	BB	BB	BB	AA	BB	BB	BB	AA	BB	BB	BB	AA	AA	AA	AA	BB	BB	AA	AA	BB	BB	BB	AA	BB	BB	AA	AA	BB	BB	BB	AA	AA	BB	BB	BB	BB	BB	BB
5969819.14.A.T	2D	2D	155.663			TGCAGAGATTGAGAAGCTTGCTACCG	AA	AA	AA	BB	BB	BB	BB	BB	AA	BB	BB	BB	AA	BB	BB	AA	AA	AA	AA	AA	BB	AA	AA	AA	BB	BB	BB	AA	BB	BB	AA	AA	BB	BB	BB	AA	AA	BB	BB	BB	BB	BB	BB
994115.22.T.C	2D	2D	160.081	2A	777596495	TGCAGGTGCGAGGTGGAGGCCGTGGGCATCAACTACCACATCACCGTCTCCGCCCG	-	AA	AA	BB	BB	BB	BB	BB	AA	BB	BB	BB	-	BB	BB	AA	AA	-	AA	AA	BB	AA	AA	AA	BB	BB	BB	AA	BB	AA	AA	AA	BB	BB	BB	AA	AA	BB	BB	BB	BB	BB	BB
1012395.35.G.A	2D	2D	160.081	2D	640831724	TGCAGCTGCGGCGAGGAGGCGGCGAGCGCGGGCGGGATCTCCCACCCCCCG	-	AA	AA	BB	BB	BB	BB	BB	AA	BB	BB	BB	AA	BB	BB	AA	AA	AA	AA	AA	BB	AA	AA	AA	BB	BB	BB	AA	BB	AA	AA	AA	BB	BB	BB	AA	AA	BB	BB	BB	BB	BB	BB
1115502.29.C.G	2D	2D	160.081	2D	645425720	TGCAGGAAGCCCACCATGAGGGCCGTCCACGACACCACGTTCCTCTCGGGCATTCCGCCGAACACCTGG	-	AA	AA	BB	BB	BB	BB	BB	AA	BB	BB	BB	-	BB	BB	AA	AA	-	AA	AA	BB	AA	AA	AA	BB	BB	BB	AA	BB	AA	AA	AA	BB	BB	BB	AA	AA	BB	BB	BB	BB	BB	BB
3064365.14.G.C	2D	2D	160.081	2A	777467710	TGCAGGAGCAGCATGTGCATAAACAACTAAGTCAAGCTTCCCG	-	AA	AA	BB	BB	BB	BB	BB	AA	BB	BB	BB	-	BB	BB	AA	AA	-	AA	AA	BB	AA	AA	AA	BB	BB	BB	AA	BB	AA	AA	AA	BB	BB	BB	AA	AA	BB	BB	BB	BB	BB	BB
1228231.7.C.T	2D	2D	160.081	2A	775594274	TGCAGGCCTTCAGCAAGCTGGCGAAGGTGAACTCATTGGGCTGACAATCCTCATCTCCTCGCCGCTGCA	-	AA	AA	BB	BB	BB	BB	BB	AA	BB	BB	BB	-	BB	BB	AA	AA	-	AA	AA	BB	AA	AA	AA	BB	BB	BB	AA	BB	AA	AA	AA	BB	BB	BB	AA	AA	BB	BB	BB	BB	BB	BB
4910261.8.G.A	2D	2D	160.081	2A	770619426	TGCAGGGTGGAGACGAGCGCGCCGACCAGCGCCGCGCCATCCCTGTCGACGGCGCGCGCCAGGCAACGC	-	AA	AA	BB	BB	BB	BB	BB	AA	BB	BB	BB	AA	BB	BB	AA	AA	AA	AA	AA	BB	AA	AA	AA	BB	BB	BB	AA	BB	AA	AA	AA	-	BB	BB	AA	AA	BB	BB	BB	BB	BB	BB
2249312.49.A.G	2D	2D	160.081	2A	770415475	TGCAGTCCTGTCGTACGAATTTCTTTGTAGGCGATCTCGATCGACGACCATGGCTTCGTGCGGAAGGCT	-	AA	AA	BB	BB	BB	BB	BB	AA	BB	BB	BB	AA	BB	BB	AA	AA	AA	AA	AA	BB	AA	AA	AA	BB	BB	BB	AA	BB	AA	AA	AA	BB	-	BB	AA	AA	BB	BB	BB	-	BB	BB
1090417.68.C.A	2D	2D	160.081	2A	776999288	TGCAGCCTATATATGTACCTGCGGCATGCACTAGGAGTGCTCATCTCGCCTCCTCCACCGCCACCGCCC	-	AA	AA	BB	BB	BB	BB	BB	AA	BB	BB	BB	-	BB	BB	AA	AA	-	AA	AA	BB	AA	AA	AA	BB	BB	BB	AA	BB	AA	AA	AA	BB	BB	BB	AA	AA	BB	-	BB	BB	BB	BB
993815.22.C.T	2D	2D	160.081	2D	645113019	TGCAGATATTCATCTCAAACATCAGACACACACATACTCCATATGTAAAAATTTATCACTGAGCTCGCC	-	AA	AA	BB	BB	BB	BB	BB	AA	BB	BB	BB	-	BB	BB	AA	AA	-	AA	AA	BB	AA	AA	-	BB	BB	BB	AA	-	AA	AA	AA	BB	BB	BB	AA	AA	BB	-	-	BB	BB	BB
5578496.10.C.T	2D	2D	160.081			TGCAGATCCACGGTGACAAGCCG	-	AA	AA	BB	BB	BB	BB	BB	AA	BB	BB	BB	AA	BB	BB	AA	AA	AA	AA	AA	BB	AA	AA	AA	BB	BB	BB	AA	BB	AA	AA	AA	BB	BB	BB	AA	AA	BB	BB	BB	BB	BB	BB
1228079.8.C.T	2D	2D	160.081	2A	771213069	TGCAGGTTCAGCCTTCTGAAGTCAACAGTCAATATATGCTAACGCTGCACGCAGCTCTACAAATAAGCC	-	AA	AA	BB	BB	BB	BB	BB	AA	BB	BB	BB	AA	BB	BB	AA	AA	AA	AA	AA	BB	AA	AA	AA	BB	BB	BB	AA	BB	AA	AA	AA	BB	-	BB	AA	AA	BB	BB	BB	BB	BB	BB
1025129.39.G.C	2D	2D	162.375	2D	649538203	TGCAGAGCGGACCTACTCGGAGCCGCGCAAGTGGATGCGGGGCAAGGGCCG	AA	AA	-	BB	BB	-	BB	-	AA	BB	BB	BB	AA	BB	BB	-	AA	-	-	AA	BB	-	AA	-	BB	BB	BB	AA	BB	-	AA	AA	BB	BB	BB	-	AA	BB	BB	BB	BB	BB	-
1196600.27.G.A	2D	2D	162.375	2D	645723846	TGCAGCTCGCCTTGGCTGCCCTGCATCGTCGTTGCAGCTCGCTGTCGTCGCCTCGCAAGCACTCCGTCG	-	AA	AA	BB	BB	BB	BB	BB	AA	BB	BB	BB	-	BB	BB	-	-	-	-	AA	BB	AA	AA	AA	BB	BB	BB	AA	BB	-	AA	AA	BB	BB	BB	AA	AA	BB	BB	BB	BB	BB	BB
1123029.6.C.G	2D	2D	162.375	2D	640469550	TGCAGGCCGTCCGCATTCCGCACCATCGCTGCCTCCTCCGCGGCGCCAGACCG	-	AA	AA	BB	BB	BB	BB	BB	AA	BB	BB	BB	AA	BB	BB	AA	AA	AA	AA	AA	BB	AA	AA	AA	BB	BB	BB	AA	BB	AA	AA	AA	BB	BB	BB	AA	AA	BB	BB	BB	BB	BB	BB
1025129.25.C.T	2D	2D	164.606	2D	649188643	TGCAGAGCGGACCTACTCGGAGCCGCGCAAGTGGATGCGTGGCAAGGGCCG	AA	AA	-	BB	BB	-	BB	-	AA	BB	BB	BB	AA	BB	BB	-	AA	-	-	AA	BB	-	AA	-	BB	BB	BB	AA	BB	-	AA	AA	BB	BB	BB	-	AA	BB	BB	BB	BB	BB	-
1203799.13.C.T	2D	2D	167.436	2A	777596430	TGCAGCTTTCTACCCCGCCGCCGCTCTTCATGGATTCGCTCGCCAGCTCGTCGTCTTCCTGGATGGTCG	-	AA	AA	BB	BB	BB	BB	BB	AA	BB	BB	BB	-	BB	BB	AA	AA	-	AA	AA	BB	AA	AA	AA	BB	BB	BB	AA	BB	AA	AA	AA	BB	BB	BB	AA	AA	BB	BB	BB	BB	BB	BB
1237301.30.T.C	2D	2D	167.436	2D	639458471	TGCAGCTGGTAGCCTCGTCGCGCCCGCCCCTTATGCCGTACGAACATGGGCTTCCTCAGCTGCTTGCGG	AA	AA	AA	BB	BB	BB	BB	BB	AA	BB	BB	BB	AA	BB	BB	AA	AA	AA	AA	AA	BB	AA	AA	AA	BB	BB	BB	AA	BB	AA	AA	AA	BB	BB	-	AA	AA	BB	BB	BB	BB	BB	BB
1113110.27.T.G	2D	2D	167.436			TGCAGATCCCCGACGCCGCCGACCTCCTCCGCCTCTTCGCCGCCGTCCGCGCCGCCTCCG	AA	AA	AA	BB	BB	BB	BB	BB	AA	BB	BB	BB	AA	BB	BB	AA	AA	AA	AA	AA	BB	AA	AA	AA	BB	BB	BB	AA	BB	AA	AA	AA	BB	BB	BB	AA	AA	-	BB	BB	BB	BB	BB
3027317.25.A.G	2D	2D	167.436	2D	638650998	TGCAGTCCCTATCAGCGTCGATCAGATCCTGGAAGCCG	AA	AA	AA	BB	BB	BB	BB	BB	AA	BB	BB	BB	AA	BB	BB	AA	AA	AA	AA	AA	BB	AA	AA	AA	BB	BB	BB	AA	BB	AA	AA	AA	BB	BB	BB	AA	AA	BB	BB	BB	BB	BB	BB
3936924.41.G.T	2D	2D	167.436	2D	638238894	TGCAGCGGCTCCTTCCGAAACGCTGCCATGGCAGCGGTTCAGTGGCCG	AA	AA	AA	BB	BB	BB	BB	BB	AA	BB	BB	BB	AA	BB	BB	AA	AA	AA	AA	AA	BB	AA	AA	AA	BB	BB	BB	AA	BB	AA	AA	AA	BB	BB	BB	AA	AA	BB	BB	BB	BB	BB	BB
2245037.58.T.G	2D	2D	167.436	2D	639259960	TGCAGTTGGGCAGCACGACCCTGCTGTTGAGCTCCATGCAGATCCCGCACTCCTCTTCTATCTCGGCGT	AA	AA	AA	BB	BB	BB	BB	BB	AA	BB	BB	BB	AA	BB	BB	AA	AA	AA	AA	AA	BB	AA	AA	AA	BB	BB	BB	AA	BB	AA	AA	AA	BB	BB	BB	AA	AA	BB	BB	BB	BB	BB	BB
4440389.56.G.A	2D	2D	169.317	2D	636153854	TGCAGGGTGCCGGCTACCTTGATTCTTTTCCAGCTAAACACATGAGTACATGTTAAGCAGGCTGGTGGA	AA	AA	AA	BB	BB	BB	BB	BB	AA	BB	BB	BB	AA	BB	BB	AA	AA	AA	AA	AA	BB	AA	AA	AA	BB	BB	BB	AA	BB	AA	AA	AA	BB	-	BB	AA	AA	BB	BB	BB	BB	BB	BB
1188069.41.A.C	2D	2D	169.317	2D	637193695	TGCAGGTTATTGCTCCTCCACCGTATGCTACGCGCATGACGATACAAGGCAAGCTCAATGGAACTGTGC	AA	AA	AA	BB	BB	BB	BB	BB	AA	BB	BB	BB	AA	BB	BB	AA	AA	AA	AA	AA	BB	AA	AA	AA	BB	BB	BB	AA	BB	AA	AA	AA	BB	BB	BB	AA	AA	BB	BB	BB	BB	BB	BB
2262207.25.C.G	2D	2D	169.317	2D	636708485	TGCAGTTCCACTACATCGACCCTCGCAACTTTACCATGGCCGTAACCGCAGCCTCTTCGTCGGGGCGGC	AA	AA	AA	BB	BB	BB	BB	BB	AA	BB	BB	BB	AA	BB	BB	AA	AA	AA	AA	AA	BB	AA	AA	AA	BB	BB	BB	AA	BB	AA	AA	AA	BB	BB	BB	AA	AA	BB	BB	BB	BB	BB	BB
980255.26.A.G	2D	2D	169.317	2D	637671863	TGCAGGGCGAAAGAACAGAAGAGTAGAACAGAGCAATTATCTGTCAACCG	AA	AA	AA	BB	BB	BB	BB	BB	AA	BB	BB	BB	AA	BB	BB	AA	AA	AA	AA	AA	BB	AA	AA	AA	BB	BB	BB	AA	BB	AA	AA	AA	BB	BB	BB	AA	AA	BB	BB	BB	BB	BB	BB
1099869.19.T.G	2D	2D	169.317	2D	637551252	TGCAGCCACCCAAGCCTTTTTCCTCACTGATCTCTCTCACGTAGAGCACGCAACGACGCCG	AA	AA	AA	BB	BB	BB	BB	BB	AA	BB	BB	BB	AA	BB	BB	AA	AA	AA	AA	AA	BB	AA	AA	AA	BB	BB	BB	AA	BB	AA	AA	AA	BB	BB	BB	AA	AA	BB	BB	BB	BB	BB	BB
3064499.18.A.G	2D	2D	169.317			TGCAGGTGGACCTGAGCGAGGTGCCAGGCCGCGTCCG	AA	AA	AA	BB	BB	BB	BB	BB	AA	BB	BB	BB	AA	BB	BB	AA	AA	AA	AA	AA	BB	AA	AA	AA	BB	BB	BB	AA	BB	AA	AA	AA	BB	BB	BB	AA	AA	BB	BB	BB	BB	BB	BB
6031064.19.C.T	2D	2D	169.317			TGCAGTTTTTGCATAGCTCCAACAAGTCCTCGGCGGTTCCAACCG	AA	AA	AA	BB	BB	BB	BB	BB	AA	BB	BB	BB	AA	BB	BB	AA	AA	AA	AA	AA	BB	AA	AA	AA	BB	BB	BB	AA	BB	AA	AA	AA	BB	BB	BB	AA	AA	BB	BB	BB	BB	BB	BB
1270534.20.C.G	2D	2D	169.317	2D	636710286	TGCAGTGTCCTACATGCCTCCATTATCACAAATTATCACAGGTGTACTGTTGATTGGCCATCATGTGGC	AA	AA	AA	BB	BB	BB	BB	BB	AA	BB	BB	BB	AA	BB	BB	AA	AA	AA	AA	AA	BB	AA	AA	AA	BB	BB	BB	AA	BB	AA	AA	AA	BB	BB	BB	AA	AA	BB	BB	-	BB	BB	BB
1228442.46.C.G	3A	3A	0	3A	57069	TGCAGGCTCTTCATTTCTTTTCTCCCCGTCGGCGGAGCTCACGGCTCTGGCCTCCG	AA	AA	AA	BB	BB	BB	BB	BB	BB	BB	BB	BB	BB	-	BB	BB	AA	AA	AA	AA	-	AA	AA	AA	BB	BB	AA	AA	BB	AA	AA	AA	AA	AA	AA	BB	AA	BB	AA	BB	BB	BB	BB
1134016.21.T.C	3A	3A	5.90023	3A	8286259	TGCAGCGCGTGCGCTCGTCGCTGGTGACGGCGGCGCCCTGGAGGACCCGCGTCGCGGCGCTGTTGGGCG	AA	AA	AA	BB	BB	BB	BB	BB	BB	BB	BB	BB	BB	-	BB	BB	AA	AA	AA	BB	-	AA	AA	AA	BB	BB	AA	AA	BB	AA	AA	AA	AA	AA	AA	BB	AA	BB	AA	BB	BB	BB	-
1006353.51.A.G	3A	3A	5.90023	3A	1614064	TGCAGCCCAAACAGAGGAGGATGGAGGTGGTGGCATGGGGGCCAGCGTCAGAGACAGGTCTAAAGAAGA	AA	AA	AA	BB	BB	BB	BB	BB	BB	BB	BB	BB	BB	-	BB	BB	AA	AA	AA	BB	BB	AA	AA	-	BB	BB	AA	AA	BB	AA	-	AA	AA	-	AA	BB	AA	BB	AA	BB	BB	BB	BB
1684178.11.C.G	3A	3A	5.90023			TGCAGTTCCGCCTGCTCCGAGAGTGTGCCGTGGAGCGGAGGGACTCGGAACAGGCCCTAAGTCCGAGAT	AA	AA	AA	BB	BB	BB	BB	BB	BB	BB	BB	BB	BB	-	BB	BB	AA	AA	AA	BB	-	AA	AA	AA	BB	BB	AA	AA	BB	AA	AA	AA	AA	AA	AA	BB	AA	BB	AA	BB	BB	BB	BB
3024219.20.C.T	3A	3A	5.90023	3A	2026870	TGCAGATGTAATTAATCGAACACTTTGCAAAAGCCCCG	AA	AA	AA	BB	BB	BB	BB	BB	BB	BB	BB	BB	BB	-	BB	BB	AA	AA	AA	BB	AA	AA	AA	AA	BB	BB	AA	AA	BB	AA	AA	AA	AA	AA	-	BB	AA	BB	AA	BB	BB	BB	BB
1090511.27.C.G	3A	3A	5.90023	3A	8938116	TGCAGAAACAGGGATTAAATCTTTGCTCATCCCTTATCTAACGGCGAGCAATCTAACGATGAAGGGAAA	AA	AA	AA	BB	BB	BB	BB	BB	BB	BB	BB	BB	BB	-	BB	BB	AA	AA	AA	BB	-	AA	AA	AA	BB	BB	AA	AA	BB	AA	AA	AA	AA	AA	AA	BB	AA	BB	AA	-	BB	BB	BB
3385259.5.G.A	3A	3A	5.90024			TGCAGGTGCAGATGGTGGTCGGCGAGCTGGTCGTAGCCCG	AA	AA	AA	BB	BB	BB	BB	BB	BB	BB	BB	BB	-	AA	BB	BB	AA	AA	AA	BB	-	AA	AA	AA	BB	BB	AA	AA	-	AA	AA	AA	AA	AA	AA	BB	AA	BB	AA	BB	-	BB	BB
1132641.38.G.A	3A	3A	9.32198	3A	10518244	TGCAGCTCCGTGCTGGATGATGACGATCTCCTCTGGGAGATCCTTCTCCGCCTTTCGCCGCAGCCGTCC	AA	AA	AA	BB	BB	BB	BB	BB	BB	BB	BB	BB	BB	-	BB	BB	-	AA	-	BB	BB	AA	AA	-	BB	BB	AA	AA	BB	AA	AA	AA	AA	-	AA	BB	AA	-	AA	-	BB	BB	BB
2261257.18.T.A	3A	3A	13.5525	3A	9569008	TGCAGCTTGTGATTAACGTCGTGGAAGAAATTATTTGCTCCATCGTCGCTGATTTTGACAAACACCTCG	AA	AA	AA	BB	BB	BB	BB	BB	BB	BB	BB	BB	BB	-	BB	BB	AA	AA	AA	BB	BB	AA	AA	AA	BB	BB	AA	AA	BB	AA	AA	AA	AA	AA	AA	BB	AA	BB	AA	BB	BB	BB	BB
1093741.36.C.G	3A	3A	13.5525	3A	1876830	TGCAGCATGAAAAAAAATTGTATTCCTGTCGCCCCCCTTCATCTAGTTCACATGTGCCCGTTGTTTCCA	AA	AA	AA	BB	BB	BB	BB	BB	BB	BB	BB	BB	BB	BB	BB	BB	-	AA	-	BB	-	AA	AA	AA	BB	BB	AA	AA	BB	AA	-	AA	AA	-	-	BB	AA	BB	AA	BB	BB	BB	BB
4663968.30.G.T	3A	3A	17.1786	3A	1877943	TGCAGAATGTGCTACAACTGTATGAGATTTGCTCGGGACAGATTGTAAACTATGATAAATCGTCTGTCA	AA	AA	AA	BB	BB	BB	BB	BB	BB	BB	BB	BB	BB	-	BB	BB	AA	AA	AA	BB	-	AA	AA	AA	BB	BB	AA	AA	BB	AA	AA	AA	AA	AA	AA	BB	AA	BB	AA	BB	BB	BB	BB
1129474.33.A.G	3A	3A	21.5216	5B	552316443	TGCAGATCTGTGTCCATGGTCGGACCACCGCGGACAGGGGTTTCTTCCCG	AA	AA	AA	BB	BB	BB	BB	BB	BB	BB	BB	BB	BB	-	BB	BB	AA	AA	AA	BB	-	AA	AA	AA	BB	BB	AA	AA	BB	AA	AA	AA	AA	AA	AA	BB	AA	BB	AA	BB	BB	BB	BB
4021872.5.G.A	3A	3A	21.5216	3D	2143663	TGCAGGTGCAGATGGTGGTCGGCGAGCTGGTCGTAGCCCGGGTGCCG	AA	AA	AA	BB	BB	BB	BB	BB	BB	BB	BB	BB	BB	-	BB	BB	AA	AA	-	-	-	AA	AA	AA	BB	BB	AA	AA	BB	AA	AA	AA	AA	AA	AA	BB	AA	BB	AA	-	BB	BB	BB
5366919.7.A.G	3A	3A	30.8468			TGCAGCAAGCCGACGACCGGGAACACCCTGCCG	AA	AA	AA	AA	BB	-	BB	-	BB	AA	BB	-	BB	AA	BB	BB	AA	-	AA	BB	AA	AA	BB	AA	-	-	AA	-	BB	-	AA	AA	AA	AA	AA	BB	AA	BB	AA	BB	-	BB	-
3064641.7.C.T	3A	3A	36.221	3A	13552161	TGCAGGCCCTCAAATCCTCGGGCGACGTCTATCTGCTGCCG	AA	AA	AA	AA	BB	BB	BB	BB	BB	AA	BB	BB	BB	AA	BB	-	AA	AA	AA	BB	AA	AA	BB	AA	BB	BB	AA	BB	BB	AA	AA	AA	AA	AA	AA	BB	AA	BB	AA	BB	-	BB	BB
5373637.16.T.C	3A	3A	36.221	3A	13838644	TGCAGTGCCTGATCGATTCCAGGTACAAGGACGGCCGCGCCACGACCGACACGGAGGTCGTCGGGATGC	AA	AA	AA	AA	BB	BB	BB	BB	BB	AA	BB	BB	BB	AA	BB	BB	AA	AA	AA	BB	-	AA	BB	AA	BB	BB	AA	BB	BB	AA	AA	AA	AA	AA	AA	BB	AA	BB	AA	BB	BB	BB	BB
1201603.66.G.A	3A	3A	36.221	3A	18133093	TGCAGCGCGACCTTCAGTGTTCAAGCTTGCATGAGTCTCTCTCTCTTGGCCGTCGTCGTTCAATCCGCC	AA	AA	AA	AA	BB	BB	BB	BB	BB	AA	BB	-	-	AA	BB	BB	AA	AA	AA	BB	AA	AA	-	AA	BB	BB	AA	-	BB	AA	-	AA	AA	AA	AA	BB	AA	-	AA	-	-	-	BB
1132761.58.C.A	3A	3A	39.7146	3A	20030893	TGCAGGCACTGGAAGGCCACCTCGGCCACACGGTCAATCGTTCTCTTTGTTTCGGGGTCGGTGTCATAG	AA	-	-	AA	BB	BB	BB	BB	BB	AA	BB	BB	BB	AA	BB	BB	AA	AA	AA	BB	BB	AA	BB	AA	BB	BB	AA	BB	BB	AA	AA	AA	AA	AA	AA	-	AA	BB	AA	-	BB	-	BB
1043055.16.A.T	3A	3A	42.6674	3A	19289432	TGCAGCTAGTACAGTCAATAACGCACACACACAAGCACCAAAGCAGAGGAGTACTGGAGGCTCATTGCC	AA	AA	AA	AA	BB	BB	BB	BB	BB	AA	BB	BB	BB	AA	BB	BB	AA	AA	AA	BB	-	AA	-	-	BB	-	AA	BB	BB	AA	AA	AA	AA	AA	AA	-	AA	BB	AA	-	BB	BB	BB
1095435.48.C.G	3A	3A	42.6674	3A	18133041	TGCAGCAGCACAGCAACCCGCATCAGCCGCAATATGTGGCCAGTTTGCCGCTGCCG	AA	AA	AA	AA	BB	BB	BB	BB	BB	AA	BB	BB	BB	AA	BB	BB	AA	AA	AA	BB	AA	AA	BB	AA	BB	BB	AA	BB	BB	AA	AA	AA	AA	AA	AA	BB	AA	BB	AA	BB	BB	BB	BB
1043055.62.C.G	3A	3A	42.6674	3A	19289432	TGCAGCTAGTACAGTCAATAACGCACACACACAAGCACCAAAGCAGAGGAGTACTGGAGGCTCATTGCC	AA	AA	AA	AA	BB	BB	BB	BB	BB	AA	BB	BB	BB	AA	BB	BB	AA	AA	AA	BB	-	AA	BB	-	BB	BB	AA	BB	BB	AA	AA	AA	AA	AA	AA	BB	AA	BB	AA	BB	BB	BB	BB
2328204.24.A.T	3A	3A	45.3553	3A	18144085	TGCAGCGGTCGCGCATGCCCTGCTAGGTCTTGTAGTGGATAGGCCCCGCGAGGCGACCACGTAGTTTCA	AA	AA	AA	AA	BB	BB	BB	BB	BB	AA	BB	BB	BB	AA	BB	BB	AA	AA	AA	BB	-	AA	BB	AA	BB	BB	AA	BB	BB	AA	AA	AA	AA	AA	AA	BB	AA	BB	AA	BB	BB	BB	BB
1088933.37.C.T	3A	3A	45.3553	3A	13045744	TGCAGGCATCCCGTAGATACTTGTCTATCTAAATACCCCACGTCCTGACAGATTACTGTGGTATTCGTC	AA	AA	AA	AA	BB	BB	BB	BB	BB	AA	BB	BB	BB	AA	BB	BB	AA	AA	AA	BB	-	AA	BB	AA	BB	BB	AA	BB	BB	AA	AA	AA	AA	AA	AA	BB	AA	BB	AA	BB	BB	BB	BB
3950885.14.C.T	3A	3A	45.3553			TGCAGACATGTAAGCTATGGTTGCTTTGACATTTTGGCCTGTCGATGAATAGAGAGTGCTCCTGCCGAG	AA	AA	AA	AA	BB	BB	-	BB	BB	AA	BB	BB	BB	AA	BB	BB	AA	AA	AA	-	-	AA	BB	AA	BB	BB	AA	BB	BB	AA	AA	AA	AA	AA	AA	BB	AA	BB	AA	-	BB	BB	BB
986215.11.G.C	3A	3A	45.3553	3A	13137336	TGCAGGTCGGAGACGAGGAACTGCACCTCCCCGCCGTACTGCTTGGCCGTGAGGAAGAGCGGCAGGATG	AA	AA	AA	AA	BB	BB	BB	BB	BB	AA	BB	BB	BB	AA	BB	BB	AA	AA	AA	BB	BB	AA	BB	AA	BB	BB	AA	BB	BB	AA	AA	AA	AA	AA	-	BB	AA	BB	AA	BB	BB	-	BB
1221649.59.G.C	3A	3A	54.4681	3A	20848425	TGCAGACACGTGAGCTGACAAATGCTTGTGAATTGAATAGGCTGAGATACCAACGTCATGGGTTAGTTG	AA	AA	BB	AA	BB	BB	BB	BB	BB	AA	BB	BB	BB	AA	BB	BB	AA	AA	AA	AA	BB	AA	BB	AA	BB	BB	AA	BB	BB	AA	AA	AA	AA	AA	AA	-	AA	BB	AA	BB	-	BB	BB
1113547.58.A.C	3A	3A	58.1276	3A	20975775	TGCAGAGTAAGCAACACACCATCCGACCAAAATTCCTTCTGCTCCTGACAATGCTCTGATTTTCTTCCG	AA	AA	BB	AA	BB	BB	BB	BB	BB	AA	BB	BB	BB	AA	BB	BB	AA	AA	AA	AA	-	AA	BB	AA	BB	BB	AA	BB	BB	AA	AA	AA	AA	AA	AA	BB	AA	BB	AA	BB	BB	BB	BB
1092230.57.C.G	3A	3A	63.1232	3A	21897454	TGCAGCCATGCATGGCAGGGCCGTTAATGCACGATCACACGGGCGTCCCCATCCACCCGCACGTCCACA	AA	AA	BB	AA	BB	BB	BB	BB	BB	AA	BB	BB	BB	AA	BB	BB	AA	AA	AA	AA	BB	AA	BB	AA	BB	BB	AA	BB	-	AA	AA	AA	AA	AA	-	BB	AA	BB	-	BB	BB	BB	BB
5324440.32.C.G	3A	3A	71.8037	3D	13975404	TGCAGCGCCTCCCCGATGTCGTGCGCCTGGCTCAGCGGCATGTCGCCG	AA	AA	BB	AA	BB	BB	BB	BB	BB	AA	BB	BB	BB	AA	BB	BB	AA	AA	AA	AA	-	AA	BB	AA	BB	BB	AA	BB	BB	AA	AA	AA	AA	AA	AA	BB	AA	BB	AA	BB	BB	BB	BB
980051.44.G.A	3A	3A	79.6804	3A	25165857	TGCAGTAGGTGCGCACGTACGTGTTGTTTTTCTTTGGGGTTGCTGCTGTAGCCTTATTAATTGCATGGT	BB	AA	BB	AA	BB	BB	BB	BB	BB	AA	BB	BB	BB	AA	BB	BB	AA	AA	AA	AA	-	AA	BB	AA	BB	BB	AA	BB	BB	AA	AA	BB	AA	AA	AA	BB	AA	BB	AA	BB	BB	BB	AA
1143041.48.A.G	3A	3A	79.6804	3A	25192217	TGCAGGTGTCGTGCGCCTTTTCCAGGCACCCCGCGGAAGGTAAGTTCGACCTTCGACAGAACGTCCCGA	BB	AA	BB	AA	BB	BB	BB	BB	BB	AA	BB	BB	BB	AA	BB	BB	AA	AA	AA	AA	-	AA	BB	AA	BB	-	AA	-	BB	AA	AA	BB	AA	AA	AA	BB	AA	BB	AA	BB	-	BB	AA
4988975.16.T.C	3A	3A	79.6804	3A	25391101	TGCAGCAAGCCATCTGTTGGGGAAGGCCACGGCGAGTAGATGCTGCCCTCGCCAGAGCTGCACGCGGCG	BB	AA	BB	AA	BB	BB	BB	BB	BB	AA	BB	BB	BB	AA	BB	BB	AA	AA	AA	-	-	AA	BB	AA	BB	BB	AA	-	BB	AA	AA	BB	AA	AA	AA	BB	AA	BB	AA	-	BB	BB	AA
3938548.33.T.C	3A	3A	79.6804	3D	12688984	TGCAGGTGTCGTGCGCCTTTTCCAGGCACCCCGTGGAAGGTAAGTTCGAGCTTCGACAGAACGTTCCGA	BB	AA	BB	AA	BB	BB	BB	BB	BB	AA	BB	BB	BB	AA	BB	BB	AA	AA	AA	AA	-	AA	BB	AA	BB	-	AA	-	BB	AA	AA	BB	AA	AA	AA	BB	AA	BB	AA	BB	-	BB	AA
1125781.16.C.T	3A	3A	82.5909	7A	121984851	TGCAGGGACGTCGGTCCTGAGGGCGGCCACAGTAGCGGGCACCACCACGCCGACGAACACGCGAGCGAA	BB	AA	BB	AA	BB	BB	BB	BB	BB	AA	BB	BB	BB	AA	BB	BB	AA	AA	AA	AA	-	AA	BB	AA	BB	BB	AA	BB	BB	AA	AA	BB	AA	AA	AA	BB	AA	BB	AA	BB	BB	BB	AA
4909993.10.C.G	3A	3A	82.5909	3A	25426531	TGCAGCGCGTCTCGTCATGGCTGGTTAACTGTAGCTAGTTAAGCTGAAGATGGTAGTGATGTGGCGTTC	BB	AA	BB	AA	BB	BB	BB	BB	BB	AA	BB	BB	BB	AA	BB	BB	AA	AA	AA	AA	-	AA	BB	AA	BB	BB	AA	BB	BB	AA	AA	BB	AA	AA	AA	BB	AA	BB	AA	BB	BB	BB	AA
2257915.16.G.A	3A	3A	85.392	3A	25669111	TGCAGCTCCTAACTGCGTTGTTAGGAATAATCTTGTAATCGATGCGTTTCGGTTGTATGCGTGTGTGCG	BB	AA	BB	AA	BB	BB	BB	BB	BB	AA	BB	BB	BB	AA	BB	BB	AA	AA	AA	AA	-	AA	BB	AA	BB	BB	AA	BB	BB	AA	AA	BB	AA	AA	AA	BB	AA	BB	AA	BB	BB	BB	AA
4909726.22.A.C	3A	3A	101.082			TGCAGGGAAGCAGTCACTGCAAATGCTCCCG	BB	BB	BB	AA	BB	BB	AA	AA	BB	AA	BB	AA	BB	AA	BB	BB	AA	BB	BB	AA	BB	AA	BB	-	AA	BB	BB	BB	AA	BB	AA	BB	AA	BB	AA	BB	AA	BB	AA	BB	BB	BB	AA
2266014.64.G.A	3A	3A	101.082	3A	33079405	TGCAGTGTGGCCCTCTGCATGATCAGCTGGCCGCGAACCGGAGTATGCTGTATTAGAAGATGCAGCCGT	BB	BB	BB	AA	BB	BB	-	AA	BB	AA	BB	AA	BB	AA	BB	BB	AA	BB	BB	AA	BB	AA	BB	AA	AA	BB	BB	BB	AA	BB	-	BB	AA	BB	AA	BB	AA	BB	AA	BB	-	BB	AA
1265178.48.A.G	3A	3A	104.478	3A	37377721	TGCAGTAAACACAGGAATGAAGCTAGAATCGGCAAAACCACAATTTGCACGCTTTTGCTATGTTTCGGC	BB	BB	BB	AA	BB	BB	AA	AA	BB	AA	BB	AA	BB	AA	BB	BB	AA	BB	BB	AA	BB	AA	BB	AA	AA	BB	BB	BB	AA	BB	AA	BB	AA	BB	AA	BB	AA	BB	AA	BB	BB	BB	AA
1095113.11.C.T	3A	3A	104.478	3B	54404299	TGCAGTGGGCGCTGGCGTCGCTGCTCCTCGCCAACGGCGCCGCCTTCTGCCTCATCGCCGCCGCGGCCT	-	-	-	AA	BB	-	AA	AA	BB	AA	-	AA	-	AA	-	BB	AA	BB	BB	AA	BB	AA	BB	AA	AA	BB	BB	BB	AA	BB	AA	BB	AA	BB	AA	BB	AA	BB	AA	BB	BB	BB	AA
2260391.43.G.T	3A	3A	104.478	3A	37285874	TGCAGCAGGGTCTTGAACACCTGGGCGTCCATGTCGTCGACGCGTACCTCGCCG	BB	BB	BB	AA	BB	BB	AA	AA	BB	AA	BB	AA	BB	AA	BB	BB	AA	BB	BB	AA	BB	AA	BB	AA	AA	BB	BB	-	AA	BB	AA	BB	AA	BB	AA	BB	AA	-	AA	BB	BB	BB	AA
5970533.33.A.G	3A	3A	107.092			TGCAGGGAGCCAAGCAGGATTTAGCCCATTTAGAAGCCCACTCTGGACCG	BB	BB	BB	AA	BB	BB	AA	AA	BB	AA	BB	AA	BB	AA	BB	BB	AA	BB	BB	AA	BB	AA	BB	AA	AA	BB	BB	BB	AA	BB	BB	BB	AA	BB	AA	BB	AA	BB	AA	BB	BB	BB	AA
1059948.35.C.T	3A	3A	115.778	3A	42483586	TGCAGCTCTGTTATGGTTTCACCTTGCTCATGATGCACACCAATATTCCG	BB	BB	-	AA	BB	BB	AA	AA	BB	-	BB	AA	BB	AA	BB	BB	AA	BB	BB	AA	BB	AA	BB	-	AA	-	BB	BB	AA	BB	BB	AA	BB	BB	AA	BB	BB	BB	AA	BB	BB	BB	AA
1190017.20.C.T	3A	3A	120.27	3A	41939000	TGCAGAGAAACAGAGTTTGCCCATTCATAGATGATAGATCACGCTTCTCACCAACATAGCTGCTTCAGA	BB	BB	AA	AA	BB	BB	AA	AA	BB	AA	BB	AA	BB	AA	BB	BB	AA	BB	BB	AA	BB	AA	BB	AA	AA	BB	BB	BB	AA	BB	BB	AA	-	BB	AA	BB	BB	BB	AA	BB	BB	BB	AA
1208544.10.A.G	3A	3A	123.385	3A	45347122	TGCAGGCTGGAAGCTTGTCCAGTCCTGCCGTGCACGACTGGCACCTCGGCCACCTTCGGCTTTCATGCC	BB	BB	AA	AA	BB	BB	AA	AA	BB	AA	BB	AA	BB	AA	BB	-	AA	BB	BB	AA	BB	AA	BB	AA	AA	BB	BB	BB	-	BB	BB	AA	BB	BB	AA	BB	BB	BB	AA	BB	BB	BB	AA
1176177.18.A.G	3A	3A	126.066	3A	51270330	TGCAGTCCAGCTCGGGCAACACGTCCCACCTGCCGGCGAGCGTGTCGCACACAGCCAAGCGAAGGACAT	BB	BB	AA	AA	BB	BB	AA	AA	BB	AA	BB	AA	BB	AA	BB	-	-	-	-	-	BB	AA	BB	AA	AA	BB	BB	BB	AA	BB	BB	AA	BB	BB	AA	BB	BB	BB	AA	BB	BB	BB	AA
2297659.8.T.C	3A	3A	126.066	3A	53262867	TGCAGCGGTCCCCCATCACGGCGCGCACCGTGCTGTCCGCCAGCATTGCCGACAGCCGCGCGCGCATGT	BB	-	AA	AA	BB	BB	AA	AA	BB	AA	BB	AA	BB	AA	BB	BB	AA	BB	BB	-	BB	AA	BB	AA	AA	BB	BB	BB	AA	BB	BB	AA	-	BB	AA	-	BB	BB	AA	BB	BB	BB	AA
1129567.30.A.T	3A	3A	126.066			TGCAGTGCTGCGCGAGGCAGCATGGCCGTGAGATGCGGCAAGTGCGATGAAGGCTGAAGTGTGGGGCTC	BB	BB	AA	-	-	BB	AA	AA	-	-	-	AA	BB	-	BB	BB	AA	BB	BB	AA	BB	AA	BB	-	AA	-	BB	BB	AA	-	-	AA	BB	BB	AA	BB	BB	BB	AA	-	BB	BB	AA
1057710.41.G.A	3A	3A	126.066	3A	47232238	TGCAGTAGGACCACGAGCATGGCCAGGGCTGCGAGCTTAGCGTACGCCATTGCTAAGCCGAAGTAAGCT	BB	BB	AA	AA	BB	BB	AA	AA	BB	AA	BB	AA	BB	AA	BB	BB	AA	BB	BB	AA	BB	AA	BB	AA	AA	BB	BB	BB	AA	BB	BB	AA	BB	BB	AA	BB	BB	BB	AA	BB	BB	-	AA
1220763.10.A.G	3A	3A	126.066	3A	49040038	TGCAGCTTGGACAGACGCCGCTGGTGGTGGCTTCGTCCAAGGAGACGGCGCGGCTAGTGCTCAAGACTC	BB	BB	AA	AA	BB	BB	AA	AA	BB	AA	BB	AA	BB	AA	BB	BB	AA	BB	BB	AA	BB	AA	-	-	AA	BB	BB	BB	AA	BB	BB	AA	BB	BB	AA	BB	BB	BB	AA	BB	BB	BB	AA
5582797.27.T.C	3A	3A	126.066	3A	51936140	TGCAGCCTGCGCTTCCAGCGCTGCTCCTGTGGCTCGCCCTCCGCGACGGCTCCTTCCTCAGCCTCCCCG	BB	BB	AA	-	BB	BB	AA	AA	BB	AA	BB	AA	BB	AA	BB	BB	AA	BB	BB	AA	BB	AA	BB	AA	AA	BB	BB	BB	AA	BB	BB	AA	BB	BB	AA	BB	BB	BB	AA	BB	BB	BB	AA
5582797.5.C.G	3A	3A	126.066	3A	51936140	TGCAGCCTGCGCTTCCAGCGCTGCTCCTGTGGCTCGCCCTCCGCGACGGCTCCTTCCTCAGCCTCCCCG	BB	BB	AA	AA	BB	BB	AA	AA	BB	AA	BB	AA	BB	AA	BB	BB	AA	BB	BB	AA	BB	AA	BB	AA	AA	-	BB	BB	AA	BB	BB	AA	BB	-	AA	BB	BB	BB	AA	BB	BB	BB	AA
5410749.5.T.C	3A	3A	127.582	3A	54035097	TGCAGTGGCGGCGGCGGGGCAGGGCGCCGCCGCTGCCTCCAGGGCCGAACCCGCTGCCGATCGTCGGCA	BB	BB	AA	AA	BB	BB	AA	AA	BB	AA	BB	AA	BB	AA	BB	BB	AA	BB	BB	AA	BB	AA	BB	AA	AA	BB	BB	BB	AA	BB	BB	AA	BB	BB	AA	BB	BB	BB	AA	BB	BB	BB	AA
1126380.39.G.A	3A	3A	129.196	3A	57186241	TGCAGATTGATCTTGGAATTAGGTCTGAAGGAAGCAAAGGAGGAGAAAGGAAAAGCAGAAGATGAGCAC	BB	BB	AA	AA	BB	BB	AA	AA	BB	AA	BB	AA	BB	AA	AA	BB	AA	BB	BB	AA	-	AA	BB	AA	AA	BB	BB	BB	AA	BB	BB	AA	BB	BB	AA	BB	BB	BB	-	BB	BB	BB	AA
1051833.60.G.A	3A	3A	131.181	3A	57093144	TGCAGAGCTACGTGCCTAGCCTGAATCTGGAAGGAGAATCAGAACAGTTTTGACCAAGGGGAAGAAACT	BB	BB	AA	AA	BB	BB	AA	AA	BB	AA	BB	AA	BB	AA	BB	BB	AA	BB	BB	AA	BB	AA	BB	-	AA	BB	BB	BB	AA	BB	BB	AA	BB	-	AA	BB	BB	BB	AA	-	BB	BB	AA
1863851.33.T.C	3A	3A	135.628	3A	61671391	TGCAGAGATATTAAAGTATATGATCTAGCTTTGTATGCAGGCTAATGGATCGATTCTGTTCAAGGCTAG	BB	BB	AA	AA	BB	BB	AA	AA	BB	AA	BB	AA	BB	AA	-	BB	AA	BB	BB	AA	BB	AA	BB	AA	AA	BB	BB	BB	AA	BB	BB	AA	BB	BB	AA	BB	BB	BB	AA	BB	BB	BB	AA
2254081.59.G.T	3A	3A	135.628	3A	61671456	TGCAGAATCAGCAAAAGCATGTACGTCTTGTGCAGCCACGCATGCTGTCTCAATTGGTCGCCATCCAAT	BB	BB	AA	AA	BB	BB	AA	AA	BB	AA	BB	AA	BB	AA	-	BB	AA	BB	BB	AA	BB	AA	BB	AA	AA	BB	BB	BB	AA	BB	BB	AA	BB	BB	AA	BB	BB	BB	AA	BB	BB	BB	AA
1208317.59.T.A	3A	3A	138.691	3A	66881359	TGCAGCACGCTACGCCATACCACGCCAGGCGCTAAAAGAAATCACAGGGAAATTGGTGCTACTAGCTGG	BB	BB	AA	AA	BB	BB	AA	AA	BB	AA	BB	AA	BB	AA	-	BB	AA	BB	BB	AA	BB	AA	BB	AA	AA	BB	BB	BB	AA	BB	BB	AA	BB	BB	AA	BB	BB	BB	-	BB	BB	BB	AA
5325097.21.A.G	3A	3A	143.517	3A	147670521	TGCAGCCGAGTGCAGCGGGCAAAGCAGCGGTAGGGAGCGGCAGCCGCGGCGGAGAAGGCCACAACAGTA	BB	BB	AA	AA	BB	BB	AA	AA	BB	AA	BB	AA	BB	AA	-	BB	AA	BB	BB	AA	BB	AA	BB	AA	AA	BB	BB	BB	AA	BB	BB	AA	BB	BB	-	BB	BB	BB	AA	BB	BB	BB	-
5325097.16.G.A	3A	3A	143.517	3A	147670521	TGCAGCCGAGTGCAGCGGGCAAAGCAGCGGTAGGGAGCGGCAGCCGCGGCGGAGAAGGCCACAACAGTA	BB	BB	AA	AA	BB	BB	AA	AA	BB	AA	BB	AA	BB	AA	-	BB	AA	BB	BB	AA	BB	AA	BB	AA	AA	BB	BB	BB	AA	BB	BB	AA	BB	BB	AA	BB	BB	BB	AA	BB	BB	BB	AA
1111354.60.T.C	3A	3A	146.645	3A	478254245	TGCAGTCTGGCCTTCACCAAGTAGGTCCGTTGGTTTGGCATGGTGGGCAGCAAGTATTTTTGATGTACG	BB	BB	AA	AA	BB	BB	AA	AA	BB	AA	BB	AA	BB	AA	AA	BB	AA	BB	BB	AA	BB	AA	BB	AA	AA	BB	-	BB	-	BB	BB	AA	BB	-	AA	BB	BB	BB	AA	BB	BB	BB	AA
1000407.28.C.T	3A	3A	149.207	3A	490145641	TGCAGCTACAGAGGCCAAGATCCGCTGCCGCTGCCCGTGATCCGCTTCGCGCAGACCGTCCG	BB	BB	AA	BB	BB	BB	AA	AA	BB	AA	BB	AA	BB	AA	-	BB	AA	BB	BB	AA	BB	AA	BB	AA	AA	BB	BB	BB	AA	BB	BB	AA	BB	BB	AA	BB	BB	BB	AA	BB	BB	BB	AA
1201578.59.T.C	3A	3A	149.207	3A	499296355	TGCAGGAGAGCTGGAGGAACACCAGAGAATCTCAACGCTGGAGAAAACGTTTCCCAAACTGCTGGTCAT	BB	BB	AA	BB	BB	BB	AA	AA	BB	AA	BB	AA	BB	AA	-	BB	AA	BB	BB	AA	BB	AA	BB	AA	AA	BB	BB	BB	AA	BB	BB	AA	BB	BB	AA	BB	BB	BB	AA	BB	BB	BB	AA
1093595.56.A.C	3A	3A	154.832	3A	531740952	TGCAGATATATACATACATCAACGAGACATAAAAATGTGGTCACTGGCTCACTGCAACGCGGACACGTA	BB	BB	AA	BB	BB	BB	AA	-	BB	BB	AA	AA	BB	AA	BB	BB	-	BB	BB	AA	BB	AA	BB	AA	AA	BB	-	BB	AA	BB	AA	AA	BB	-	AA	BB	BB	BB	AA	BB	BB	BB	AA
1125482.50.C.G	3A	3A	154.832	3B	542987856	TGCAGCGCGGGCCGTGTGTGTGTGTTTGTCTTGTCTCCGTGCGCGCCCTCCCACTTGTATATATAGCCG	BB	BB	AA	BB	BB	BB	AA	AA	BB	BB	AA	AA	BB	-	BB	BB	AA	BB	BB	AA	BB	AA	BB	AA	AA	BB	BB	BB	AA	BB	AA	AA	BB	BB	AA	BB	BB	BB	AA	BB	BB	BB	AA
13196437.60.T.C	3A	3A	154.832	3A	538136763	TGCAGGCCGGACGTGCCGTTGGAGCGCAGCACCGAGATGAGCTGCGGGTCCGTGTGCTCGTCGAAGCCG	BB	BB	AA	BB	BB	BB	AA	AA	BB	BB	AA	AA	BB	-	BB	BB	AA	BB	BB	AA	BB	AA	BB	AA	AA	BB	BB	BB	AA	BB	AA	AA	BB	BB	AA	BB	BB	BB	AA	BB	BB	BB	AA
4992755.7.G.A	3A	3A	160.535	3A	561760476	TGCAGTTGTCGTGAACTCAAGCTGTAATTACGTGTAGTACTTGTTTTACATGCTGGTCTTACAGTAGCT	BB	BB	AA	BB	BB	BB	AA	AA	BB	BB	AA	AA	BB	-	BB	BB	AA	BB	BB	AA	BB	AA	BB	AA	AA	BB	BB	BB	AA	BB	AA	AA	BB	BB	AA	BB	BB	BB	AA	AA	BB	BB	AA
1076524.9.C.A	3A	3A	173.631	3A	604271453	TGCAGCTTTCAAAAATGTCTATCAAAATTAGGCCGTCCAAGTCAAGCTACCTGCACCCACCG	BB	BB	AA	BB	AA	BB	AA	AA	AA	BB	AA	AA	BB	-	BB	BB	AA	BB	BB	AA	BB	AA	BB	BB	AA	BB	BB	BB	AA	BB	AA	AA	BB	BB	AA	BB	BB	BB	AA	AA	BB	BB	AA
1125892.31.A.G	3A	3A	176.486	3A	610247302	TGCAGGCTTTGGCCGCCGTAAACAAGCATGCATGCGTGCGTACGTCGGTACGTGCGGCCTCGGACAAAG	BB	BB	AA	BB	AA	BB	AA	AA	AA	BB	AA	AA	BB	BB	BB	BB	AA	BB	BB	AA	BB	AA	BB	BB	AA	BB	BB	BB	-	AA	AA	AA	BB	BB	AA	BB	BB	BB	AA	AA	BB	BB	AA
990692.61.C.T	3A	3A	177.917	3A	617641968	TGCAGAGTACGCCCCGCCGCCTTTGAGCACCACCACCGCCTCCGCCACTCCCAGCCGCATCCGCCCGCC	BB	BB	AA	BB	AA	BB	AA	AA	AA	BB	AA	AA	BB	BB	BB	BB	AA	BB	BB	AA	BB	AA	BB	BB	AA	AA	BB	BB	AA	AA	AA	AA	BB	BB	AA	BB	BB	BB	AA	AA	BB	BB	AA
4990694.11.G.C	3A	3A	181.646	3A	635211692	TGCAGAATCTAGATGCGTCCTTCTCTCCTCCCAGCTAGACTCACGACGCCACAGCTCAACGGGCGTGTC	BB	BB	AA	BB	AA	BB	AA	AA	AA	BB	AA	AA	BB	BB	BB	BB	AA	BB	BB	AA	BB	AA	BB	BB	AA	AA	BB	BB	AA	AA	AA	AA	BB	BB	AA	BB	BB	BB	AA	AA	BB	BB	AA
1142583.6.G.A	3A	3A	181.646	3A	638739600	TGCAGAGTGCTCGCATCTCGTGGCGTGGATTGACATGGCAAGATGTCGTAGAACTGTACAGAGACGTCA	BB	BB	AA	BB	AA	BB	AA	AA	AA	BB	AA	AA	BB	BB	BB	BB	AA	BB	BB	AA	BB	AA	BB	BB	AA	AA	BB	BB	AA	AA	AA	AA	BB	BB	AA	BB	BB	BB	AA	AA	BB	BB	AA
980238.21.G.A	3A	3A	181.646	3A	639231291	TGCAGGGGGCGCGAGTTGGGCGGGCACGGAAAGGGATTCGGCGTCAGTTCTGGGAAAAAGGCCG	BB	BB	AA	BB	AA	BB	AA	AA	AA	BB	AA	AA	BB	BB	BB	BB	AA	BB	BB	AA	BB	AA	BB	BB	AA	AA	BB	BB	AA	AA	AA	AA	BB	BB	AA	BB	BB	BB	AA	AA	BB	BB	AA
996906.56.G.A	3A	3A	182.839	3D	491540384	TGCAGAGGATCTCAACACACAATGTTGTGTTATTATTTCTTTATTATACACCTGAAGGCTTACCGAGAT	BB	BB	AA	BB	AA	BB	AA	AA	AA	BB	AA	AA	BB	BB	BB	BB	AA	BB	BB	AA	BB	AA	BB	BB	AA	AA	BB	BB	AA	AA	AA	AA	BB	-	AA	BB	BB	BB	AA	AA	BB	BB	AA
2278246.41.G.C	3A	3A	186.142	3A	645325251	TGCAGCGAATGATGAAAGGGTCTCTACGGGTGGCCTCAGGTGTCGACCGTATCGGACAGGACGCGGCAA	BB	BB	AA	BB	AA	BB	AA	AA	AA	BB	AA	AA	BB	BB	BB	BB	AA	BB	BB	AA	-	AA	BB	BB	AA	AA	BB	BB	AA	AA	AA	AA	BB	BB	AA	BB	BB	BB	AA	AA	BB	BB	AA
1046207.61.G.T	3A	3A	189.962	3A	648692504	TGCAGTATGGAGAGTTGGAGACCCACCCAGCGACGTGCGTTGCATACATGATGCAGAAGAGGAAGTAGG	BB	BB	AA	BB	AA	BB	AA	AA	AA	BB	AA	AA	BB	BB	BB	BB	AA	BB	BB	AA	BB	AA	BB	BB	AA	AA	BB	BB	AA	AA	AA	AA	BB	BB	AA	BB	BB	BB	AA	AA	BB	BB	AA
983153.32.T.C	3A	3A	191.191	3A	657574460	TGCAGTCGCTTCGGGTTCGCGCAGTTGCACAATACCATCCCATTCTCGGTTGCAGTCACTCCG	BB	BB	AA	BB	AA	BB	AA	AA	AA	BB	AA	AA	BB	BB	BB	BB	AA	BB	BB	AA	-	AA	BB	BB	AA	AA	BB	BB	AA	AA	AA	AA	BB	BB	AA	BB	BB	BB	AA	AA	BB	BB	AA
4989498.20.A.G	3A	3A	191.191			TGCAGCTAGTAGTGGCTTGGATGATCGGCCG	BB	BB	AA	BB	AA	BB	AA	AA	AA	BB	AA	AA	BB	BB	BB	BB	AA	BB	-	AA	-	AA	BB	BB	AA	AA	BB	BB	AA	AA	-	-	BB	BB	-	BB	BB	BB	AA	AA	BB	BB	AA
1212042.21.G.A	3A	3A	191.191	3A	649071820	TGCAGGACACGTGGTTCATGCGTGCAGGTGGAGGCGCTCGGGTGTTGGCCAGCTACTCCCG	BB	BB	AA	BB	AA	BB	AA	AA	AA	BB	AA	AA	BB	BB	BB	BB	AA	BB	BB	AA	-	AA	BB	BB	AA	AA	BB	BB	AA	AA	AA	AA	BB	BB	AA	BB	BB	BB	AA	AA	BB	BB	AA
1020174.33.A.G	3A	3A	191.191	3A	655834020	TGCAGGCCCTGAAGCAGGCCTCGGAACCTCTCCACGTTGCCACCGAACCGCCCGTCCTTCAAAATCCTG	BB	BB	AA	BB	AA	BB	AA	AA	AA	BB	AA	AA	BB	BB	BB	BB	AA	BB	BB	AA	-	AA	BB	BB	AA	AA	BB	BB	AA	AA	AA	AA	BB	BB	AA	BB	BB	BB	AA	AA	BB	BB	AA
999513.50.C.T	3A	3A	191.191	3A	650124984	TGCAGCGCCCAGGCGGTGTCCGCCACGTACCCTTGGCCGCGGATCCTCTCCGTCATCTCCTCCACCTTC	BB	BB	-	BB	AA	BB	AA	AA	AA	BB	AA	AA	BB	BB	BB	BB	AA	BB	BB	AA	-	AA	BB	-	AA	AA	BB	BB	AA	AA	AA	AA	BB	BB	AA	BB	BB	BB	AA	AA	BB	BB	AA
1070416.56.G.C	3A	3A	191.191	3A	657471665	TGCAGTGTGGTGTGGCTGTGTCGTTCTCGGGGTTGTTGAGGGGCAAATTTCACCCAGCCG	BB	BB	AA	BB	AA	BB	AA	AA	AA	BB	AA	AA	BB	BB	BB	BB	AA	BB	BB	AA	-	AA	BB	BB	AA	AA	BB	BB	AA	AA	AA	AA	BB	BB	AA	BB	BB	BB	AA	AA	BB	BB	AA
1085403.46.C.T	3A	3A	191.191	3A	656594102	TGCAGGGCAGCAGATCGCAGGAGGAGATCCTGAAAAGCGAATGGGACTGGAGTACCG	BB	BB	AA	BB	AA	BB	AA	AA	AA	BB	AA	AA	BB	BB	BB	BB	AA	BB	BB	AA	-	AA	BB	BB	AA	AA	BB	BB	AA	AA	AA	AA	BB	BB	AA	BB	BB	BB	AA	AA	BB	BB	AA
1200653.5.G.A	3A	3A	191.191	3A	650003060	TGCAGGTGCTGCCTGACAAGTTCGTGAGCGAGCTCAGCGGCCTTGAGCTCCG	BB	BB	AA	BB	AA	BB	AA	AA	AA	BB	AA	AA	BB	BB	BB	BB	AA	BB	BB	AA	-	AA	BB	BB	AA	AA	BB	BB	AA	AA	AA	AA	BB	BB	AA	BB	BB	BB	AA	AA	BB	BB	AA
1020174.68.G.T	3A	3A	191.191	3A	655834020	TGCAGGCCCTGAAGCAGGCCTCGGAACCTCTCCGCGTTGCCACCGAACCGCCCGTCCTTCAAAATCCTG	BB	BB	AA	BB	AA	BB	AA	AA	AA	BB	AA	AA	BB	BB	BB	BB	AA	BB	BB	AA	-	AA	BB	BB	AA	AA	BB	BB	AA	AA	AA	AA	BB	BB	AA	BB	BB	BB	AA	AA	BB	BB	AA
1051462.38.G.T	3A	3A	191.191	3D	519806770	TGCAGAAGTCGCAGTGGCACCCGATTGGACGGCATTTGGCCACCTGGGAGCACCTCCCCTGACAAAGAG	BB	-	AA	BB	AA	BB	AA	AA	AA	BB	AA	AA	BB	BB	BB	-	AA	BB	BB	AA	-	AA	BB	-	AA	AA	BB	BB	AA	AA	AA	AA	BB	BB	AA	BB	BB	BB	AA	AA	-	BB	AA
2253031.32.C.G	3A	3A	191.191	3A	655834085	TGCAGCATTAGTTCTTCTTCCACGGTCGATCACAATCACACACGAGCAACGTCCTTGGTCAAGAATTCG	BB	BB	AA	BB	AA	BB	AA	AA	AA	BB	AA	AA	BB	BB	BB	BB	AA	BB	BB	AA	-	AA	BB	BB	AA	AA	BB	BB	AA	AA	AA	AA	BB	BB	AA	BB	BB	BB	AA	AA	BB	BB	AA
4911137.8.T.C	3A	3A	191.191			TGCAGCGCTGCGCGGCTCACGGGCGAGATCCG	BB	BB	AA	BB	AA	BB	AA	AA	AA	BB	AA	AA	BB	BB	BB	BB	AA	BB	BB	AA	-	AA	BB	BB	AA	AA	BB	BB	AA	AA	AA	AA	BB	BB	AA	BB	BB	BB	AA	AA	BB	BB	AA
1237234.13.C.T	3A	3A	191.191	3A	654141255	TGCAGCTCAGAATCCCAAACTCTTGTGGATTGGGTTCATTTGGCCATGCATCCG	BB	BB	AA	BB	AA	BB	AA	AA	AA	BB	AA	AA	BB	BB	BB	BB	AA	BB	BB	AA	-	AA	BB	BB	AA	AA	BB	BB	AA	AA	AA	AA	BB	BB	AA	BB	BB	BB	AA	AA	BB	BB	AA
1095700.41.G.A	3A	3A	191.191	3B	703000551	TGCAGGAGGCCAACCCGCCCCTAGCCGCACGCGACCGAGCAGCGTCTGCCG	BB	BB	AA	BB	AA	BB	AA	AA	AA	BB	AA	AA	BB	BB	BB	BB	AA	BB	BB	AA	-	AA	BB	BB	AA	AA	BB	BB	AA	AA	AA	AA	BB	BB	AA	BB	BB	BB	AA	AA	BB	BB	AA
2261992.67.A.G	3A	3A	191.191	3A	657389491	TGCAGCTCTTCGGCATCGACGTGGTGTTCGGCGACCAGCCAGCCGCCATTGCCCACAGCCGCTGTCTAC	BB	BB	AA	BB	AA	BB	AA	AA	AA	BB	AA	AA	BB	BB	BB	BB	AA	BB	BB	AA	-	AA	BB	BB	AA	AA	BB	BB	AA	AA	AA	AA	BB	BB	AA	BB	BB	BB	AA	AA	BB	BB	AA
2275820.7.T.C	3A	3A	191.191	3A	654105612	TGCAGTGTTGCTACCAGAAAACCCATTCGATACAGTATGAAAACAGAGTTGCTACAGACGAACGCTCTA	BB	BB	AA	BB	AA	BB	AA	AA	AA	BB	-	AA	BB	BB	BB	BB	AA	BB	BB	AA	-	AA	BB	BB	AA	AA	BB	BB	AA	AA	AA	AA	BB	BB	AA	BB	BB	BB	AA	-	BB	BB	AA
1695196.57.G.C	3A	3A	191.191	3A	652169640	TGCAGGAGCTGCTCTAGCTGGCTTTCTGCCCTTGTTGCACGGTTGGTCGAGAGGGCTGGGTGACAACTG	BB	BB	AA	BB	AA	BB	AA	AA	AA	BB	AA	AA	BB	BB	BB	BB	AA	BB	BB	AA	AA	AA	BB	BB	AA	AA	BB	BB	AA	AA	AA	AA	BB	BB	AA	BB	BB	BB	AA	AA	BB	BB	AA
3064370.57.A.G	3A	3A	191.191	3A	655834085	TGCAGCATTAGTTCTTCTTCCACGGTCGATCAGAATCGCACACGAGCAACGTCCTTGATCAAGAATTCG	BB	BB	AA	BB	AA	BB	AA	AA	AA	BB	AA	AA	BB	BB	BB	BB	AA	BB	BB	AA	-	AA	BB	BB	AA	AA	BB	BB	AA	AA	AA	AA	BB	BB	AA	BB	BB	BB	-	AA	BB	BB	AA
5339736.44.G.A	3A	3A	191.191	3A	656590602	TGCAGAGATCGCGAATCCCTGCGCCTGACGCAGCCACCCGCTCCGTCGCTGCTGTTTAGATCAGACATG	BB	BB	AA	BB	AA	BB	AA	AA	AA	BB	AA	AA	BB	BB	BB	BB	-	BB	-	-	AA	AA	BB	BB	AA	AA	BB	BB	AA	AA	AA	AA	BB	BB	AA	BB	BB	BB	AA	AA	BB	BB	AA
989151.49.G.A	3A	3A	192.561	3A	660201510	TGCAGTTTCACACTGCCATCGGCATCTCGCCATGCTCGCCGTATCACACGGTAGCTAGTATCTCGTCTT	BB	BB	AA	BB	AA	BB	AA	AA	AA	BB	AA	AA	BB	BB	BB	BB	AA	BB	BB	AA	-	AA	BB	BB	AA	AA	BB	BB	AA	AA	AA	AA	BB	BB	AA	BB	BB	BB	AA	AA	BB	BB	AA
995376.42.T.G	3A	3A	201.999	3A	686311664	TGCAGAATGCAAGCGAAGCCCAAGATGACGTAGGAAGTCACATGAGCATCCG	BB	BB	AA	AA	AA	BB	AA	AA	BB	BB	AA	AA	BB	BB	BB	BB	AA	-	BB	AA	-	BB	BB	BB	AA	AA	BB	BB	AA	AA	AA	BB	BB	BB	AA	AA	BB	BB	AA	AA	BB	AA	AA
1121175.49.G.A	3A	3A	216.505	3A	699603187	TGCAGTAAAAAAAAACTCCCAACCACAACCCACCAGAACGTTGTTTTGCGCCG	BB	BB	AA	AA	AA	BB	AA	-	BB	BB	AA	AA	-	-	BB	BB	AA	-	BB	AA	BB	AA	BB	BB	AA	AA	BB	BB	AA	AA	AA	BB	BB	BB	AA	AA	BB	BB	AA	BB	AA	AA	AA
3957302.10.C.T	3A	3A	219.783	3A	700237366	TGCAGTGTCACTTCTTTTCTTGGCTGGCCATCAAGAATCGTTGTTGGACATCCGATAGGCTTGCTCGAC	BB	BB	AA	AA	AA	BB	AA	AA	BB	BB	AA	AA	AA	-	BB	BB	AA	BB	BB	AA	BB	AA	BB	BB	AA	AA	BB	BB	AA	AA	AA	BB	BB	BB	AA	AA	BB	BB	AA	BB	AA	AA	AA
3064506.8.T.C	3A	3A	248.761	3D	589641836	TGCAGGCCTTGAGGGCCATTGGGACCAAGTTTGACGGCACCG	AA	AA	BB	AA	AA	BB	AA	AA	AA	BB	AA	-	BB	-	BB	BB	AA	BB	BB	BB	BB	AA	AA	BB	AA	AA	BB	BB	-	BB	AA	BB	BB	-	AA	AA	AA	BB	-	BB	AA	AA	AA
1212480.53.T.C	3A	3A	251.808	3A	721113083	TGCAGGTGTTCATCCTGGATTGCCAGCCCAACAAGAGCTGCAAGTGGCCTAGCTTTTCAAAGGATCATC	AA	AA	BB	AA	AA	BB	AA	BB	AA	BB	AA	-	BB	-	BB	BB	AA	BB	BB	BB	BB	AA	AA	BB	AA	AA	BB	BB	-	BB	AA	BB	BB	-	AA	AA	AA	BB	AA	BB	AA	AA	AA
1208992.23.C.G	3A	3A	253.743	3A	724077905	TGCAGCAGCCAGAAGCGGCGGCCCTATGATCCATCCATCACGGCCCAATGGGCGTCGCTTCAGCCGAGA	AA	AA	BB	AA	AA	BB	AA	BB	AA	BB	AA	-	BB	-	BB	BB	AA	BB	BB	BB	BB	AA	AA	BB	AA	AA	BB	BB	-	BB	AA	BB	BB	-	AA	AA	AA	BB	AA	BB	AA	AA	AA
1126444.18.T.C	3A	3A	253.743	3A	724301808	TGCAGGCGCTAATAGCCATGGCCAGGAGTATGCGATGCCGAGAACAATAGTGGATATGCCATTCGCTGT	AA	AA	BB	AA	AA	BB	AA	BB	AA	BB	AA	-	BB	-	BB	BB	AA	BB	BB	BB	BB	AA	AA	BB	AA	AA	BB	BB	-	BB	AA	BB	BB	BB	AA	AA	AA	BB	AA	-	AA	AA	AA
1075328.53.A.G	3A	3A	263.02	3A	728463613	TGCAGTGGTGTTCACGCCCAGGCAGGCAGGACATCTCATCAGATTGAGTTTATACAAATTTCTTAAAAC	AA	AA	BB	AA	AA	BB	AA	BB	AA	BB	AA	AA	AA	-	BB	BB	AA	BB	BB	BB	BB	AA	AA	BB	AA	AA	BB	BB	-	BB	AA	BB	BB	AA	AA	AA	AA	BB	AA	AA	-	AA	AA
2263154.22.G.C	3A	3A	264.812			TGCAGGCACACACAACAGCACAGCTCATGATATATATATAGTCGATCCATGGGTCGTTCACGTGTAGTG	AA	AA	BB	AA	AA	-	AA	BB	AA	BB	AA	-	AA	-	BB	BB	AA	BB	BB	BB	BB	AA	AA	BB	AA	AA	BB	BB	-	BB	AA	BB	BB	AA	AA	AA	AA	BB	AA	AA	AA	AA	AA
2263154.50.G.A	3A	3A	264.812			TGCAGGCACACACAACAGCACAGCTCATGATATATATATAGTCGATCCATGGGTCGTTCACGTGTAGTG	AA	AA	BB	AA	AA	-	AA	BB	AA	BB	AA	-	AA	-	BB	BB	AA	BB	BB	BB	BB	AA	AA	BB	AA	AA	BB	BB	-	BB	AA	BB	BB	-	AA	AA	AA	BB	AA	AA	AA	AA	AA
1184066.34.C.G	3A	3A	268.88	3A	730680130	TGCAGCTATATACACCTGCTTTTGCATGGCTGCTCCGCACGGGTGCATGCTAAACACATACTAGTAGTT	AA	AA	BB	AA	AA	BB	AA	BB	AA	BB	AA	-	AA	-	BB	BB	AA	BB	BB	BB	BB	AA	AA	BB	AA	AA	BB	BB	-	BB	AA	BB	BB	AA	AA	AA	AA	BB	AA	AA	AA	AA	AA
1393516.15.G.A	3A	3A	271.818	3D	570594480	TGCAGCCTTTCTTTTGTCCTCGTTGGCTGTCCACATGGTTAGATGATACACACGCAAGCCATCACATTG	AA	AA	BB	AA	AA	BB	AA	BB	AA	BB	AA	-	AA	-	BB	BB	AA	BB	BB	BB	BB	AA	AA	BB	BB	AA	BB	BB	-	BB	AA	BB	BB	-	AA	AA	AA	BB	AA	AA	AA	AA	AA
3938621.23.T.C	3A	3A	274.28			TGCAGGGCCGACAGCTGTGTACGTTGCTCTTTCTTTCGGGTATCGCCCG	AA	-	BB	AA	AA	BB	-	BB	-	BB	AA	-	-	-	BB	BB	AA	BB	BB	BB	BB	AA	AA	BB	BB	-	BB	BB	-	BB	AA	BB	BB	BB	AA	-	AA	BB	AA	AA	-	-	-
1079802.18.G.T	3A	3A	274.28	3A	734214474	TGCAGAACAAAGGTGGTGGTGTATATATACAGCGCGCGTGTACATCTTCTTCGCGGGTATCATACGTCG	AA	AA	BB	AA	AA	BB	AA	-	AA	BB	AA	-	AA	AA	BB	BB	AA	BB	BB	BB	BB	AA	AA	BB	BB	AA	BB	BB	-	BB	AA	BB	BB	-	AA	-	AA	BB	AA	AA	AA	AA	AA
1248251.24.G.T	3A	3A	275.933	3A	734062503	TGCAGTGATAGCTCACTTCATTTTGCAATGTTTCATTACCTAGAAATTCTAATCCACTGTGACATATAT	AA	AA	BB	AA	AA	BB	AA	BB	AA	BB	AA	-	AA	-	BB	BB	AA	BB	BB	BB	BB	AA	AA	BB	BB	AA	BB	BB	-	BB	AA	BB	BB	AA	-	AA	AA	BB	AA	AA	AA	AA	AA
1099699.17.G.A	3A	3A	284.985	3A	741957461	TGCAGTGTAAACTTAACGAGGAGGTGACGGGTGTGAATCACGTCCCACCACATTTTTGCAGGTTAACGG	-	AA	BB	AA	AA	BB	AA	BB	AA	BB	AA	-	AA	AA	BB	BB	AA	BB	BB	BB	BB	AA	AA	-	AA	AA	-	BB	-	-	-	BB	BB	AA	AA	AA	AA	-	AA	AA	AA	AA	AA
1694933.37.G.A	3A	3A	284.985	3A	743017156	TGCAGATGGAGAATCGTCGATGTACATGTGTTTGTTTGTTGCGTATCAGCCG	AA	AA	BB	AA	AA	BB	AA	BB	AA	BB	AA	-	AA	-	BB	BB	AA	BB	BB	BB	BB	AA	AA	BB	AA	AA	BB	BB	-	BB	AA	BB	BB	-	AA	AA	AA	BB	AA	AA	AA	AA	AA
2280022.48.T.C	3A	3A	287.528	3A	741376283	TGCAGCTGATGCAGGAGGGGGAGGGACGGGGGAGCGCTGCATCGAGCGTCTGCTTCTGCCG	AA	AA	BB	AA	AA	BB	AA	BB	AA	BB	AA	-	AA	-	BB	BB	AA	BB	BB	BB	BB	AA	AA	BB	AA	AA	BB	BB	-	BB	AA	BB	BB	-	AA	AA	AA	BB	AA	AA	AA	AA	AA
1011611.59.C.G	3A	3A	287.528	3A	741631411	TGCAGAGCTAGTACACTGGAAAGCAGGGGCATAGCTCAGCCATGCGCACAACTGCATTTCCTGTCGTAC	AA	AA	BB	-	AA	BB	AA	BB	AA	BB	AA	-	AA	-	BB	BB	AA	BB	BB	BB	BB	AA	AA	BB	AA	AA	BB	BB	-	BB	AA	BB	BB	-	AA	AA	AA	BB	AA	AA	AA	AA	AA
1132295.29.C.T	3A	3A	290.038	3A	745076253	TGCAGCACCCACGACTTGACGACCAGGCCCCTGCCCTTGGTCCAGTGGCAGATCTAGGCCCCAGGCCGA	AA	AA	BB	AA	AA	BB	AA	BB	AA	BB	AA	-	AA	AA	BB	-	AA	BB	BB	BB	-	AA	AA	BB	AA	AA	AA	BB	-	BB	AA	BB	BB	AA	AA	AA	AA	BB	AA	AA	AA	AA	AA
1022198.62.A.G	3A	3A	290.038	3D	613391051	TGCAGCTCGGCACGGTGACGACCGTTGTGGTGTCATCAGCAGAGGCAGCGCGGGAGGTGATGAAGACGC	AA	AA	BB	AA	AA	BB	-	BB	AA	BB	AA	-	AA	AA	BB	BB	AA	BB	BB	BB	BB	AA	AA	BB	AA	AA	AA	BB	-	BB	AA	BB	BB	AA	AA	AA	AA	BB	AA	AA	-	AA	AA
1106456.17.C.A	3A	3A	291.705	3A	747413731	TGCAGGCGGCGAGTGGACCAAGCGGCAGATCATGCACTGGATTCGGTTGCGTACAACAGGAAAGAGCGG	AA	AA	BB	AA	AA	BB	AA	BB	AA	BB	AA	-	AA	AA	BB	BB	AA	BB	BB	BB	BB	AA	AA	-	AA	-	AA	BB	-	BB	AA	BB	BB	-	AA	AA	AA	BB	AA	AA	-	AA	AA
980924.27.T.G	3A	3A	291.705	3A	748547386	TGCAGCAAATTCAGTCCAAGTAGCCTTTAAATGGCTTGCTTGCCCTGGTAAACATGCACACTGGAACGG	AA	AA	BB	AA	AA	BB	AA	BB	AA	BB	AA	-	AA	AA	BB	BB	AA	BB	BB	BB	BB	AA	AA	BB	AA	AA	AA	BB	-	BB	AA	BB	BB	AA	AA	AA	AA	BB	-	AA	AA	AA	AA
1306170.13.T.C	3A	3A	293.414	3D	616786964	TGCAGAGGATACATAGAGCCATTCCCCTAGTTTGCATGCCTCACACATCTTTGCCTATTGAGCTCGTAT	AA	AA	BB	AA	AA	BB	AA	BB	AA	BB	AA	-	AA	AA	BB	BB	AA	BB	BB	BB	BB	AA	AA	BB	AA	AA	AA	BB	-	BB	AA	BB	BB	AA	AA	AA	AA	BB	AA	AA	-	AA	AA
1092752.7.C.G	3A	3A	293.414	2A	761787076	TGCAGGTCGGTCGCCACCAGCGTGTTCTGCTTGCTGCCCGTCCTCCTTGTCACCG	AA	AA	BB	AA	AA	BB	AA	BB	AA	BB	AA	-	AA	AA	BB	BB	AA	BB	BB	BB	BB	AA	AA	BB	AA	AA	AA	BB	-	BB	AA	BB	BB	AA	AA	AA	AA	BB	AA	AA	AA	AA	AA
1061426.55.T.C	3B	3B	0			TGCAGCAGCAGCAGGAACACAGATCGGAGTCCGTCGGTGAATCAGCACATCTTCTTGAGGAAGGAAAGG	AA	AA	AA	AA	AA	BB	AA	BB	AA	AA	AA	-	AA	AA	-	AA	AA	AA	AA	AA	AA	BB	AA	BB	BB	BB	BB	BB	AA	AA	AA	AA	AA	AA	BB	AA	AA	AA	BB	AA	BB	AA	BB
1061426.22.A.G	3B	3B	1e-06			TGCAGCAGCAGCAGGAACACAGATCGGAGTCCGTCGGTGAATCAGCACATCTTCTTGAGGAAGGAAAGG	AA	AA	AA	AA	AA	BB	AA	BB	AA	AA	AA	-	AA	AA	AA	AA	AA	AA	AA	AA	AA	BB	AA	BB	BB	BB	BB	BB	AA	AA	AA	AA	AA	AA	BB	AA	AA	AA	BB	AA	BB	AA	BB
1019893.32.T.C	3B	3B	2e-06	3B	16873127	TGCAGCTGAAGAACCTTGCCATACTGGATCGTTTGCACGGGCATGGGGTGGACATCGGTGAGGTGGTGG	AA	AA	AA	AA	AA	BB	AA	BB	AA	AA	AA	-	AA	AA	AA	AA	AA	AA	AA	AA	AA	BB	AA	BB	BB	BB	BB	BB	AA	AA	AA	AA	-	AA	BB	AA	AA	-	BB	AA	BB	AA	BB
1128802.26.T.C	3B	3B	3e-06	3B	12581428	TGCAGTTGCTGCCCATGGCCATGGGCTGGCCTCGCCGTCGCCTTTGTCACCTGCAACTCGCCG	AA	AA	AA	AA	AA	BB	AA	BB	AA	AA	AA	-	AA	AA	AA	AA	AA	AA	AA	AA	AA	BB	AA	BB	BB	BB	BB	BB	AA	AA	AA	AA	AA	AA	BB	AA	AA	AA	BB	AA	BB	AA	BB
1125826.43.C.A	3B	3B	4e-06	3D	7017056	TGCAGGAGAGGAACCAGGCGGTTCTGTCCGCCATCGCCGCAACCAGAACCTCCTCCTCCTCATCATCCA	AA	AA	AA	AA	AA	BB	AA	BB	AA	AA	AA	-	AA	AA	AA	AA	AA	AA	AA	AA	AA	BB	AA	BB	BB	BB	BB	BB	AA	AA	AA	AA	AA	AA	BB	AA	AA	AA	BB	AA	BB	AA	BB
1318151.34.C.A	3B	3B	5e-06	3B	13753262	TGCAGCAGGAGAGGAATCAGACGATTCTGTCCACCATCGCCGCAACCAAAACCTCTGCATCATCATCCA	AA	AA	AA	AA	AA	BB	AA	BB	AA	AA	AA	-	AA	AA	AA	AA	-	-	AA	AA	AA	BB	AA	BB	BB	BB	BB	BB	AA	AA	AA	AA	AA	AA	BB	-	AA	AA	BB	AA	BB	AA	-
982670.8.A.G	3B	3B	6e-06	3B	12186650	TGCAGTGCACAAATGGCCATATCACATGCTTAAAGTGCTGCGCCGATCTGAAGCACAGTAGTTGCGGCT	AA	AA	AA	AA	AA	BB	AA	BB	AA	AA	AA	-	AA	AA	AA	AA	-	AA	-	-	AA	BB	AA	BB	BB	BB	BB	BB	AA	AA	-	AA	AA	AA	BB	AA	AA	AA	BB	AA	BB	-	BB
1136932.49.C.T	3B	3B	7e-06	3B	12610875	TGCAGCTGCTGGCCATGGGCACCAAGCCTGGCGTCGCTGCGGCCGTTGCCGCCATGCTGCTCGCCGAGA	AA	AA	AA	AA	AA	BB	AA	BB	AA	AA	AA	-	AA	AA	AA	AA	AA	AA	AA	AA	AA	BB	AA	BB	BB	BB	BB	BB	AA	AA	AA	AA	AA	AA	BB	AA	AA	AA	BB	AA	BB	AA	BB
1115561.18.G.C	3B	3B	8e-06	3B	10276363	TGCAGTCCTCAATGCTTTGGACTGGAACACTGTTTCTTTTTTTTCTCTTATTGCAGGAGTTTGGTAGAA	AA	AA	AA	AA	AA	BB	AA	BB	AA	AA	AA	-	AA	AA	AA	AA	AA	AA	AA	AA	AA	BB	AA	BB	BB	BB	BB	BB	AA	AA	AA	AA	AA	AA	BB	AA	AA	AA	BB	AA	BB	AA	BB
3937454.16.T.C	3B	3B	2.89623			TGCAGCGGCGCCAAGTTCCAACAAGGACTGAATGTGTTTTCTGTGGCCG	AA	AA	AA	AA	AA	BB	AA	BB	AA	AA	AA	-	AA	AA	AA	AA	AA	AA	AA	AA	AA	AA	AA	BB	BB	BB	BB	BB	AA	AA	AA	AA	AA	AA	BB	AA	AA	AA	BB	AA	BB	AA	BB
4538129.30.C.G	3B	3B	2.89623			TGCAGCGGAGATTGACCTGGCGACCATCACCGACCG	AA	AA	AA	AA	AA	BB	AA	BB	AA	AA	AA	-	AA	AA	AA	AA	AA	AA	AA	AA	AA	AA	AA	BB	BB	BB	BB	BB	AA	AA	AA	AA	AA	AA	BB	AA	AA	AA	BB	AA	BB	AA	BB
1685999.12.G.C	3B	3B	2.89623	3B	15473925	TGCAGAATGTATGTTTTTTCACGTTTGCTAATTGTTACATACATGATTTTTTTTTCCGAGCGTGAGTCG	AA	AA	AA	AA	AA	BB	AA	BB	AA	AA	AA	-	AA	AA	AA	AA	AA	AA	AA	AA	AA	AA	AA	BB	BB	BB	BB	BB	AA	AA	AA	AA	AA	AA	BB	AA	AA	AA	BB	AA	BB	AA	BB
2254375.45.T.G	3B	3B	2.89623	3B	17533446	TGCAGTCCTCAATGCTTTGAACTGGAACACTGTTTCGAAATTTTCTCTGATTGCAGGACTTTGGTAAGA	AA	AA	AA	AA	AA	BB	AA	BB	AA	AA	AA	-	AA	AA	AA	AA	AA	AA	AA	AA	AA	AA	AA	BB	BB	BB	BB	BB	AA	AA	AA	AA	AA	AA	BB	AA	AA	AA	BB	AA	BB	AA	BB
1338445.52.T.C	3B	3B	2.89623	3B	15056092	TGCAGTGTGGGAGGGAGACTCGTCGGCCTAAGCGCGTCGGGAATCTTGCCGATGACTGTGACCCGAGAT	AA	AA	AA	AA	AA	BB	AA	BB	AA	AA	AA	-	AA	AA	AA	AA	AA	AA	AA	AA	AA	AA	AA	BB	BB	BB	BB	BB	AA	AA	AA	AA	AA	AA	BB	AA	AA	AA	BB	AA	BB	AA	BB
1343568.51.C.T	3B	3B	2.89624	3B	15170073	TGCAGCTCTGCTTCTACCTAGCAGACCCTTACTTGTCCTCCATCGCTCACGCGGTCGGGGATGCCCTGA	AA	AA	AA	AA	AA	BB	AA	BB	AA	AA	AA	-	AA	AA	AA	AA	AA	AA	AA	AA	AA	AA	AA	BB	BB	-	BB	BB	AA	AA	AA	AA	AA	-	BB	AA	AA	AA	BB	AA	-	AA	BB
3939091.9.A.G	3B	3B	2.89624			TGCAGCAGCAGGAACACAAATCGGAGTCCGCCG	AA	AA	AA	AA	AA	BB	AA	BB	AA	AA	AA	-	AA	AA	AA	AA	AA	AA	AA	AA	AA	AA	AA	BB	BB	BB	BB	BB	AA	AA	AA	AA	AA	AA	BB	AA	AA	AA	BB	AA	BB	AA	BB
1007283.52.G.C	3B	3B	5.24327	3B	23476599	TGCAGCCGCTCGTCGGCCCCCTCCAGCTCCCACAGGAACCCCACCTTGGCGTGGTCGCTGGGGTCCCTC	AA	AA	AA	AA	AA	BB	AA	BB	AA	AA	AA	-	AA	AA	AA	AA	AA	AA	AA	AA	AA	AA	BB	BB	BB	BB	BB	BB	AA	AA	AA	AA	AA	AA	BB	AA	AA	AA	BB	AA	BB	AA	BB
2262861.10.T.C	3B	3B	5.24327			TGCAGCAGGGTAGGAGAGGACACTCGATCGACGGCGCGTGTTGATCGACGGTCGTGCTAGTTCCCGCCG	AA	AA	AA	AA	AA	BB	AA	BB	AA	AA	AA	-	AA	AA	AA	AA	AA	AA	AA	AA	AA	AA	BB	BB	BB	BB	BB	BB	AA	-	AA	AA	AA	-	BB	-	AA	AA	BB	AA	BB	-	BB
1109710.29.C.T	3B	3B	5.24327	3B	23513903	TGCAGCCTGCACAAAATCAAAATCAAAACCGCAAAACGGCCCTAAAACGGACGCATAGCGGCCCAAAAC	AA	AA	AA	AA	AA	BB	AA	BB	AA	AA	AA	-	AA	AA	AA	AA	AA	AA	AA	AA	AA	AA	BB	BB	BB	BB	BB	BB	AA	AA	AA	AA	AA	AA	BB	AA	AA	AA	BB	AA	BB	AA	BB
4394467.11.T.A	3B	3B	5.24327			TGCAGCCATCCTGATGTTGACGCTCTCGCTCCCG	AA	AA	AA	AA	AA	BB	AA	BB	AA	AA	AA	-	AA	AA	AA	AA	AA	AA	AA	AA	AA	AA	BB	BB	BB	BB	BB	BB	AA	AA	AA	AA	AA	AA	BB	AA	AA	AA	BB	AA	BB	AA	BB
989746.5.T.G	3B	3B	5.24327	3B	21326215	TGCAGTAGGAAGACAGTATTGAGCACATACTGATGCAATGCGAGGTGCCTAGAGAAACTTGGCACCGAG	AA	AA	AA	AA	AA	BB	AA	BB	AA	AA	AA	-	AA	AA	AA	AA	AA	AA	AA	AA	AA	AA	BB	BB	BB	BB	BB	BB	AA	AA	AA	AA	AA	AA	BB	AA	AA	AA	BB	AA	BB	AA	BB
4991340.6.G.T	3B	3B	5.24328	3B	23311498	TGCAGCGCGTCTCGTCATGGCTGGTTAACTGTAGCTAGTTAAACTAAAGATGGTGGTGGTGTGGCGTTC	AA	AA	AA	AA	AA	BB	AA	BB	AA	AA	AA	-	AA	AA	AA	-	AA	AA	AA	AA	AA	AA	BB	BB	BB	BB	BB	BB	AA	AA	AA	AA	AA	AA	BB	AA	AA	AA	BB	AA	BB	AA	BB
2346462.15.C.G	3B	3B	5.24328	3B	21942180	TGCAGTCCCGGTCGCCGTCGAGCTTGCCGTCCTGCGTTCCCGATGCCGTCGAGCTCGCCGTCCCGAGAT	AA	AA	AA	AA	AA	BB	AA	BB	AA	AA	AA	-	AA	AA	AA	AA	AA	AA	AA	AA	AA	AA	BB	BB	BB	BB	BB	BB	AA	AA	AA	AA	AA	AA	BB	AA	AA	AA	BB	AA	BB	AA	BB
995301.26.C.A	3B	3B	5.24328	3B	21852643	TGCAGAGGTTCTCAGCCTACAGGCAACGCACCAGTACCAAGTCAGGAGTTGCATGACCGCTTTGATCTA	AA	AA	AA	AA	AA	BB	AA	BB	AA	AA	AA	BB	AA	AA	AA	AA	AA	AA	AA	AA	AA	AA	BB	BB	BB	BB	BB	BB	AA	AA	AA	AA	AA	AA	BB	AA	AA	AA	BB	-	BB	AA	BB
1006057.26.A.C	3B	3B	5.24328			TGCAGCGCCGCCACATTAGCTCTCACATGGGCGCCTTTCCCTTTGCCAGCCATCACTTCCCTCACTGCC	AA	AA	AA	AA	AA	BB	AA	BB	AA	AA	AA	-	AA	AA	AA	AA	AA	AA	AA	AA	AA	AA	BB	BB	BB	BB	BB	BB	AA	AA	AA	AA	AA	AA	BB	AA	AA	AA	BB	AA	-	AA	BB
1216424.8.C.T	3B	3B	5.24328			TGCAGCTACAGGAGGCTTCCTGGCCTTGTTCCCTCTCTCTTGTGCCTTCTGACCACCCACCGCTTGGAG	AA	AA	AA	AA	AA	BB	AA	BB	AA	AA	AA	-	AA	AA	AA	AA	AA	AA	AA	AA	AA	AA	BB	BB	BB	BB	BB	BB	AA	AA	AA	AA	AA	AA	BB	AA	AA	AA	BB	AA	BB	AA	BB
1000905.46.A.G	3B	3B	5.24328	3B	23307677	TGCAGTTTGACGGTTTTGAATTTGGACCGCCGACTTTTTCCACAGCAGGGCATATCCCG	AA	AA	AA	AA	AA	BB	AA	BB	AA	AA	AA	AA	AA	AA	AA	AA	AA	AA	AA	AA	AA	AA	BB	BB	BB	BB	BB	BB	AA	AA	-	AA	AA	AA	BB	AA	AA	AA	BB	AA	BB	AA	BB
1076654.12.T.C	3B	3B	5.24328	3B	23345633	TGCAGCGGTCTGTGGTGTGTGGCAATAAAATAAAAAACGGATAAGTAATCATGAATAAGACAGCCTGTG	AA	AA	AA	AA	AA	BB	AA	BB	AA	AA	AA	-	AA	AA	AA	-	AA	AA	AA	AA	AA	AA	BB	BB	BB	BB	BB	BB	-	AA	AA	AA	AA	AA	BB	-	AA	AA	BB	AA	BB	AA	BB
1015856.37.C.G	3B	3B	7.32632	3B	23138068	TGCAGTTTTTTCCGCGAGACATTTTTCCTTCCTCAGCCCGTGGTGGGCCAGCCCATGAGGTGCGGCGTG	AA	AA	AA	AA	AA	BB	AA	BB	AA	AA	AA	-	AA	AA	AA	AA	AA	AA	AA	AA	AA	AA	BB	BB	BB	BB	BB	BB	AA	AA	AA	AA	AA	AA	BB	AA	AA	AA	BB	AA	-	AA	BB
4910674.26.C.G	3B	3B	10.7465	3B	24080455	TGCAGCTGCATGGACCAGGTCTTCGACTGCCCCTCCACCTGCAAGTCCTGCGGGCCGTCCATGGCTGAC	AA	AA	AA	AA	AA	BB	AA	BB	AA	AA	AA	-	AA	AA	AA	AA	AA	AA	AA	AA	AA	AA	BB	BB	BB	BB	BB	BB	AA	AA	AA	AA	AA	AA	BB	AA	AA	AA	BB	AA	BB	AA	BB
1084488.27.A.G	3B	3B	14.2194	3B	29641174	TGCAGAAACTAATCGTTAACGATACTTACGGAACACACTTCGGCCGGCCAGCAACCGCCCACATCCACA	AA	AA	AA	AA	AA	BB	AA	BB	AA	AA	AA	-	AA	AA	AA	AA	AA	AA	AA	AA	AA	AA	BB	BB	BB	BB	-	-	AA	AA	AA	AA	AA	AA	BB	AA	AA	AA	BB	AA	BB	AA	BB
7331344.13.T.C	3B	3B	14.2194			TGCAGGAGAACCCTCTGGCCG	AA	AA	AA	AA	AA	BB	AA	BB	AA	AA	AA	-	AA	AA	AA	AA	AA	AA	AA	AA	AA	AA	BB	BB	BB	BB	BB	BB	AA	AA	AA	AA	AA	AA	BB	AA	AA	AA	BB	AA	BB	AA	BB
7331344.10.C.G	3B	3B	14.2194			TGCAGGAGAACCCTCTGGCCG	AA	AA	AA	AA	AA	BB	AA	BB	AA	AA	AA	-	AA	AA	AA	AA	AA	AA	AA	AA	AA	AA	BB	BB	BB	BB	BB	BB	AA	AA	AA	AA	AA	AA	BB	AA	AA	AA	BB	AA	BB	AA	BB
9766640.15.A.C	3B	3B	14.2194			TGCAGATGCATCTCGACGCTGTACTGGACTTGGGTCTCGAGTGGATGCAAAGCAAAACCACTACTCACC	AA	AA	AA	AA	AA	BB	AA	BB	AA	AA	AA	-	AA	AA	AA	AA	AA	AA	AA	AA	AA	AA	BB	BB	BB	BB	BB	BB	AA	AA	AA	AA	AA	AA	BB	AA	AA	AA	BB	AA	BB	AA	BB
1159083.34.A.G	3B	3B	16.4379	3B	31580556	TGCAGTGGTGTAGTTCGACGAGAGGAGAGAGACGACAGGAGAAAAATGGGTGAGAAGGGTTATGGGAAT	AA	-	AA	AA	AA	BB	-	BB	AA	AA	AA	AA	AA	AA	AA	AA	AA	AA	AA	AA	AA	AA	BB	BB	BB	BB	BB	BB	AA	AA	AA	AA	AA	AA	BB	AA	-	AA	BB	AA	BB	AA	BB
4989665.38.C.A	3B	3B	16.4379	3B	29408976	TGCAGATATGCGGTGCTGGGCGGTGAATGTGCTAAGAGCGCTTCGATGATCGAGCAGTCACCGTCGGAT	AA	AA	AA	AA	AA	BB	AA	BB	AA	AA	AA	-	AA	AA	AA	AA	AA	AA	AA	AA	AA	AA	BB	BB	BB	BB	BB	BB	AA	AA	AA	AA	AA	AA	BB	AA	AA	AA	BB	AA	BB	AA	BB
3532732.11.T.C	3B	3B	16.4379	3B	28645527	TGCAGCTGCGCTCACGATGTGGTGTTCGACGCCAACGTGATCCG	AA	AA	AA	AA	AA	BB	AA	BB	AA	AA	AA	-	AA	AA	AA	AA	AA	AA	AA	AA	AA	AA	BB	BB	BB	BB	BB	BB	AA	AA	AA	AA	AA	AA	BB	AA	AA	AA	BB	AA	BB	AA	BB
3026492.27.G.A	3B	3B	16.4379	3B	29641174	TGCAGAAACTAATCGTTAACGATACTTGCGGAACACACTTCGGCCG	AA	AA	AA	AA	AA	BB	AA	BB	AA	AA	AA	-	AA	AA	AA	AA	AA	AA	AA	AA	AA	AA	BB	BB	BB	BB	BB	BB	AA	AA	AA	AA	AA	AA	BB	AA	AA	AA	BB	AA	BB	AA	BB
1104851.20.A.G	3B	3B	16.4379	3B	28646965	TGCAGCCCGATGCCGCCGACAGGGGCGCCCTTCTCCATGAGCGCGTTGACCTGCGCGATGTACTTCTCC	AA	AA	AA	AA	AA	BB	AA	BB	AA	AA	AA	-	AA	AA	AA	AA	AA	AA	AA	AA	AA	AA	BB	BB	BB	BB	BB	BB	AA	AA	AA	AA	AA	AA	BB	AA	AA	AA	BB	AA	BB	AA	BB
1385448.53.G.C	3B	3B	16.4379	3B	28645462	TGCAGGCCATGGCGCTGACAGTAGGAGGCAGTGGGGGAGCGTGCTTGTCGTCGGTGGCGGGTGCTGCGG	AA	AA	AA	AA	AA	BB	AA	BB	AA	AA	AA	-	AA	AA	AA	AA	AA	AA	AA	AA	AA	AA	BB	BB	BB	BB	BB	BB	AA	AA	AA	AA	AA	AA	BB	AA	AA	AA	BB	AA	BB	AA	BB
1056249.42.C.T	3B	3B	18.697	3B	30890021	TGCAGCCCAGTCATCCTATTCCAAGTATCAATTTTCTTTCTGCAAACTTTTAGTCAAACATCACCTCCA	AA	AA	AA	AA	AA	BB	AA	BB	AA	AA	AA	AA	AA	AA	AA	AA	AA	AA	AA	AA	AA	AA	BB	BB	BB	-	BB	BB	-	AA	AA	AA	AA	AA	BB	AA	AA	AA	BB	AA	BB	AA	BB
1159083.9.G.A	3B	3B	18.697	3B	31507004	TGCAGTGGTGTAGTTCGACGAGAGGAGAGAGACGGCAGGAGAAAAATGGGTGAGAAGGGTTATGGCAAT	AA	AA	AA	AA	AA	BB	AA	BB	AA	AA	AA	AA	AA	AA	AA	AA	AA	AA	AA	-	AA	AA	BB	BB	BB	BB	BB	BB	AA	AA	AA	AA	AA	AA	BB	-	-	AA	BB	AA	BB	AA	BB
4989416.9.G.A	3B	3B	20.9647	3B	31647198	TGCAGAGATGACCCCGAGCAACCCTGCTTCTCGGCCGTCCACCTTCCCG	-	AA	AA	-	AA	BB	AA	BB	AA	AA	AA	AA	AA	AA	AA	AA	AA	AA	AA	AA	AA	AA	BB	BB	BB	BB	BB	BB	AA	AA	AA	AA	AA	AA	BB	AA	AA	AA	BB	AA	BB	AA	BB
1128851.5.C.T	3B	3B	22.9599			TGCAGCAGGCCCATCGTCGCGTACCTGGGCGGGGGCTTCGTTCGGGACACGCCGCCG	AA	AA	AA	AA	AA	BB	AA	BB	AA	AA	AA	AA	AA	AA	AA	AA	AA	AA	AA	AA	AA	AA	BB	BB	BB	BB	BB	BB	AA	AA	AA	AA	AA	AA	BB	AA	AA	AA	BB	AA	BB	AA	BB
1004919.40.G.C	3B	3B	22.9599	3B	30652131	TGCAGCCCGAACCCGCGCTCGTAGTACCCGAGGTAGGGGAGGCCGTCGGTGCAGTGGACCTGGAACCCG	AA	AA	AA	AA	AA	BB	AA	BB	AA	AA	AA	AA	AA	AA	AA	AA	AA	AA	AA	AA	AA	AA	BB	BB	BB	BB	BB	BB	AA	AA	AA	AA	AA	AA	BB	AA	AA	AA	BB	AA	BB	AA	BB
1009417.8.C.G	3B	3B	22.9599	3D	16893013	TGCAGGTCCAGCCCCAGCGCGTCCTCGGGCGCGGCGGCCATGGGCTCCG	AA	AA	AA	AA	AA	BB	AA	BB	AA	AA	AA	-	AA	AA	AA	AA	AA	AA	AA	AA	AA	AA	BB	BB	BB	BB	BB	BB	AA	AA	AA	AA	AA	AA	BB	AA	AA	AA	BB	AA	BB	AA	BB
4909526.11.C.G	3B	3B	22.9599			TGCAGGTTTCACTGATGTCTCCTCCG	AA	AA	AA	AA	AA	BB	AA	BB	AA	AA	AA	AA	AA	AA	AA	AA	AA	AA	AA	AA	AA	AA	BB	BB	BB	BB	BB	BB	AA	AA	AA	AA	AA	AA	BB	AA	AA	AA	BB	AA	BB	AA	BB
3944818.5.T.C	3B	3B	22.9599	3B	32156072	TGCAGTAGCGGCCAACGTGCGGGCAGTTACAGGGCGTGGCCCG	AA	AA	AA	AA	AA	BB	AA	BB	AA	AA	AA	AA	AA	AA	AA	AA	AA	AA	AA	AA	AA	AA	BB	BB	BB	BB	BB	BB	AA	AA	AA	AA	AA	AA	BB	AA	AA	AA	BB	AA	BB	AA	BB
3534116.31.A.C	3B	3B	22.9599	3B	31647198	TGCAGAGATGAACCCGAGCAACCCTGCTTCTAGGCCGTCCACCTTCCCG	AA	AA	AA	-	AA	BB	AA	BB	AA	AA	AA	AA	AA	AA	AA	AA	AA	AA	AA	AA	AA	AA	BB	BB	BB	BB	BB	BB	AA	AA	AA	AA	AA	AA	BB	AA	-	AA	BB	AA	BB	AA	BB
1278913.22.C.T	3B	3B	22.9599			TGCAGTGGGCGGGCGTCGGCTTCGGCGACTGCGCGGCCTGCGGCGCGAGCGGCGGGCAGTGCCG	AA	AA	AA	AA	AA	BB	AA	BB	AA	AA	AA	AA	AA	AA	AA	AA	AA	AA	AA	AA	AA	AA	BB	BB	BB	BB	BB	BB	AA	AA	AA	AA	AA	AA	BB	AA	AA	AA	BB	AA	BB	AA	BB
3025158.14.C.T	3B	3B	25.4774			TGCAGGCCTCGAGGCGTCCTTCGCGCTGAATCTGTTCCCG	AA	AA	AA	AA	AA	BB	AA	-	AA	AA	AA	AA	AA	AA	AA	AA	AA	AA	AA	AA	AA	AA	BB	AA	BB	BB	BB	BB	AA	AA	AA	AA	AA	AA	BB	AA	AA	AA	BB	AA	BB	AA	BB
1250505.66.T.C	3B	3B	25.4774	3B	34629368	TGCAGCCGGATTGCAATGGCGAGCCATTTTTTGGGAATCAGAGGTGCCTGATTCTGTAACCGACGATCA	AA	AA	AA	AA	AA	BB	AA	BB	AA	AA	AA	AA	AA	AA	AA	AA	AA	AA	AA	AA	AA	AA	BB	AA	BB	BB	BB	BB	AA	AA	AA	AA	AA	AA	BB	AA	AA	AA	-	AA	BB	AA	BB
1025439.41.C.T	3B	3B	25.4774	3B	34510236	TGCAGTACTCTTGCCATCTGATAAATGCCCATAGCACACGGCGGCCAGCGATAGCAGCAGCCG	AA	AA	AA	AA	AA	BB	AA	BB	AA	AA	AA	AA	AA	AA	AA	AA	AA	AA	AA	AA	AA	AA	BB	AA	BB	BB	-	BB	AA	AA	AA	AA	AA	AA	BB	AA	AA	AA	BB	AA	BB	AA	BB
1126802.9.A.G	3B	3B	29.4003	3B	40193465	TGCAGACTCAGTCACTCAGGTAAACAATGTTGTACCTACTGCACATGCAAGCCG	AA	AA	AA	AA	AA	BB	AA	BB	AA	AA	AA	AA	AA	AA	AA	AA	AA	AA	AA	AA	AA	AA	BB	AA	BB	BB	BB	BB	AA	AA	AA	AA	AA	AA	BB	AA	BB	AA	BB	-	AA	AA	BB
1128398.64.T.C	3B	3B	31.1591	3B	38490924	TGCAGTGGACCTGGAAACTGAAGTGTGCGCACCTGTTCTCCTCAGGATGTGAGACGATCCCAAATGGGG	AA	AA	AA	AA	AA	BB	AA	BB	AA	AA	AA	AA	AA	AA	AA	AA	AA	AA	AA	AA	-	AA	BB	AA	BB	BB	BB	BB	AA	AA	AA	AA	AA	AA	BB	AA	BB	AA	BB	AA	AA	AA	BB
1102017.48.C.A	3B	3B	34.4082			TGCAGGTCTTTAAAGGCAACATTTTTTTTCCTCTCCACATCCATTGATCCCG	AA	AA	AA	AA	AA	BB	AA	BB	AA	AA	AA	AA	AA	AA	AA	AA	AA	AA	AA	AA	AA	AA	BB	AA	BB	BB	BB	BB	AA	AA	AA	AA	AA	AA	BB	AA	BB	AA	BB	AA	AA	AA	-
1156228.13.T.G	3B	3B	36.5343	3B	49461189	TGCAGCTGCATCTTCTTGGACAACACTGTCGGCTGGAGGCGATGGGGCATCAGCCACAGCCTCGTCGCC	AA	AA	AA	AA	AA	BB	AA	BB	AA	AA	AA	AA	AA	AA	AA	AA	AA	AA	AA	AA	AA	AA	BB	AA	BB	BB	BB	BB	AA	AA	AA	AA	AA	AA	BB	AA	BB	AA	BB	AA	AA	AA	BB
1228911.14.C.T	3B	3B	36.5343	3B	49108959	TGCAGAAGGACCATCGGAAGCGAGCGTCCGTCGCAGAGCTGCTCGTGCACCCGTTCGTCGCCG	AA	AA	AA	AA	AA	BB	AA	BB	AA	AA	AA	AA	AA	AA	AA	AA	AA	AA	AA	AA	AA	AA	BB	AA	BB	BB	BB	BB	AA	AA	AA	AA	AA	AA	BB	AA	BB	AA	BB	AA	AA	AA	BB
1138396.25.C.T	3B	3B	38.6698	3B	50954299	TGCAGAAAGGACCGAAAAGGACTTGCATGGGAGGCAAATGATGGGTCCAGTTCATTATGCAGAATGGTC	AA	AA	AA	AA	AA	BB	AA	BB	AA	AA	AA	AA	AA	AA	AA	AA	AA	AA	AA	AA	AA	AA	BB	AA	BB	BB	BB	BB	AA	AA	AA	AA	AA	AA	BB	AA	BB	AA	BB	AA	AA	AA	BB
4410164.36.T.C	3B	3B	40.9652	3B	53144946	TGCAGGTCAGCCAATCGAGCGGCGGTGCGGTGACTCTAGAGAACACGGGCGCGTCCACTCCG	AA	AA	AA	AA	AA	BB	AA	BB	AA	AA	AA	AA	AA	AA	AA	AA	AA	AA	AA	AA	AA	AA	BB	AA	BB	BB	BB	BB	AA	AA	AA	AA	AA	AA	BB	AA	BB	AA	BB	AA	AA	AA	BB
1076901.44.A.G	3B	3B	40.9652	3B	52327131	TGCAGATGGATAGGGCTGCGACCCTTGGGGACACCATAGACTACATCAAGGAACTGACCG	AA	AA	AA	AA	AA	BB	AA	BB	AA	AA	AA	AA	AA	AA	AA	AA	AA	AA	AA	AA	AA	AA	BB	AA	BB	BB	BB	BB	AA	AA	AA	AA	AA	AA	BB	AA	BB	AA	BB	AA	AA	AA	BB
1062391.53.C.A	3B	3B	40.9652	3B	52694745	TGCAGAACCCTTCATCTAGACACAAAGCGTATTCTACCTCAACTGGTTGTAGCCTGTAAAGATGAGTGC	AA	AA	AA	AA	AA	BB	AA	BB	AA	AA	AA	AA	AA	AA	AA	AA	AA	AA	AA	AA	AA	AA	BB	-	BB	BB	BB	BB	AA	AA	AA	AA	AA	AA	BB	AA	BB	AA	BB	AA	AA	-	BB
1112624.32.C.T	3B	3B	44.1025	3B	55655870	TGCAGTACTTGGCAGTTGTATGCCCCACAATACCACAACACAAGTAGAAATTAGGGAGTATCTCATATT	AA	AA	AA	AA	AA	BB	AA	BB	AA	AA	AA	AA	AA	AA	AA	AA	AA	AA	AA	AA	AA	AA	BB	AA	BB	BB	BB	BB	AA	AA	AA	AA	AA	AA	BB	AA	BB	AA	BB	AA	AA	AA	-
992253.53.T.C	3B	3B	44.1025	3B	57518752	TGCAGCTGATATAAGGTTGCAAAACCTGGGTGTGCTTGTGGACAGTGGCGGAGTGTCATGGGGACAATC	AA	AA	AA	AA	AA	BB	AA	BB	AA	AA	AA	AA	AA	AA	AA	AA	AA	AA	AA	AA	AA	AA	BB	AA	BB	BB	BB	BB	AA	AA	AA	AA	AA	AA	BB	AA	BB	AA	BB	AA	AA	AA	BB
3064632.38.C.A	3B	3B	44.1025	3B	57695957	TGCAGCACGTCGAGTCCTTCGCCGACGAGATGGAGTTGCGCCGCTGCGAGCTGCGGCTCTACGCCAACA	AA	AA	AA	AA	AA	BB	AA	BB	AA	AA	AA	AA	AA	AA	AA	AA	AA	AA	AA	AA	AA	AA	BB	AA	BB	BB	BB	BB	AA	AA	AA	AA	AA	AA	BB	AA	BB	AA	BB	AA	AA	AA	BB
1066527.8.C.T	3B	3B	44.1025	3B	56436325	TGCAGTTTCCCTCAAAAAACATACCCACGCACACACGTAGTAATCCAACCACTACTGGCCG	AA	-	AA	AA	AA	BB	AA	BB	AA	AA	AA	AA	AA	-	AA	AA	AA	-	AA	AA	AA	AA	BB	AA	BB	BB	BB	BB	AA	AA	AA	AA	AA	AA	BB	AA	BB	AA	BB	-	AA	-	BB
1216270.28.T.C	3B	3B	44.1025	3B	57700480	TGCAGCTGTAGCGTCCAAGGTTGAAGCGTTTAGGAGGGATGCGGTCGGGAGCATCAAGGACCG	AA	AA	AA	AA	AA	BB	AA	BB	AA	AA	AA	AA	AA	AA	AA	AA	AA	AA	AA	AA	AA	AA	BB	AA	BB	BB	BB	BB	AA	AA	AA	AA	AA	AA	BB	AA	BB	AA	BB	AA	AA	AA	BB
7341894.35.T.G	3B	3B	46.5545	3B	57624610	TGCAGCGAAGGCGCCACAGGGCAGCTCAGGAGCGCTGGGAACACCGTGTCAGCTCGGCACACGGCATAG	AA	AA	AA	AA	AA	BB	AA	BB	AA	AA	AA	AA	AA	AA	AA	AA	AA	AA	AA	AA	AA	AA	BB	AA	BB	BB	BB	BB	AA	AA	AA	AA	AA	AA	BB	AA	BB	AA	BB	AA	AA	AA	BB
2252619.12.A.G	3B	3B	49.7935	3B	64645773	TGCAGTTCTGCTATCTTCTCCATCTTCCACTCGAGCTCTTTCGTCGTGGCATCCAGTTCCGCCCTGAGC	AA	AA	AA	AA	AA	BB	AA	BB	AA	AA	AA	AA	AA	AA	AA	AA	AA	AA	AA	AA	AA	AA	BB	AA	BB	BB	BB	BB	AA	AA	AA	AA	AA	AA	BB	AA	BB	AA	BB	AA	AA	AA	BB
4393839.10.A.G	3B	3B	49.7935	2B	684645700	TGCAGATGCAAATGGGTGAGCGGACAGAGCGGCGGCCTCCTCCG	AA	AA	AA	AA	AA	BB	AA	BB	AA	AA	AA	AA	AA	AA	AA	AA	AA	AA	AA	AA	AA	AA	BB	AA	BB	BB	BB	BB	AA	AA	AA	AA	AA	AA	BB	AA	BB	AA	BB	AA	AA	AA	BB
4393907.25.C.T	3B	3B	49.7935			TGCAGCCGGCAGGGCCTCGTTCGGACACGCTTGGCGGTGCCCG	AA	AA	AA	AA	AA	BB	AA	BB	AA	AA	AA	AA	AA	AA	AA	AA	AA	AA	AA	AA	AA	AA	BB	AA	BB	BB	BB	BB	AA	AA	AA	AA	AA	AA	BB	AA	BB	AA	BB	AA	AA	AA	BB
3943136.7.A.G	3B	3B	51.6079	3B	70049980	TGCAGCGATCGCTCGACGGCGGCGTAGACGCCCTCATGGCCGCCG	AA	AA	AA	AA	AA	BB	AA	BB	AA	AA	AA	AA	AA	AA	AA	AA	AA	AA	AA	AA	AA	AA	BB	AA	BB	BB	BB	BB	AA	AA	AA	AA	AA	AA	BB	AA	BB	AA	BB	AA	AA	AA	BB
2256937.24.A.C	3B	3B	54.5697	3B	75715250	TGCAGGATTGATCGGAATTGCTTGATTGATTGATCGATCGCCAGCGTATTTGTAGGTAGAATAGGACGG	AA	AA	AA	AA	AA	BB	AA	BB	AA	AA	AA	AA	AA	AA	AA	AA	AA	AA	AA	AA	AA	BB	BB	AA	BB	BB	BB	BB	AA	AA	AA	AA	AA	AA	BB	AA	BB	AA	BB	AA	AA	AA	BB
6027035.39.G.C	3B	3B	56.7947	3B	80650887	TGCAGGCCAGCCAAATTTATTGGCACGCGAACGGGAAAAGGAACTGTTAAAATATCTGTAAATACCATG	AA	AA	AA	AA	AA	BB	AA	BB	AA	AA	AA	AA	AA	AA	AA	AA	AA	AA	AA	AA	AA	BB	BB	AA	BB	BB	BB	BB	AA	AA	AA	AA	AA	AA	BB	AA	BB	BB	BB	AA	AA	AA	BB
3956680.24.A.T	3B	3B	60.5992			TGCAGCACCGCGGCTGCCCCGCGCATTCCTCGCTCGTTACCGCCG	AA	AA	AA	AA	AA	BB	AA	BB	AA	AA	AA	AA	AA	AA	AA	AA	AA	AA	AA	AA	AA	BB	BB	AA	BB	BB	BB	BB	AA	AA	AA	AA	AA	AA	BB	AA	BB	BB	BB	AA	AA	AA	BB
1086520.13.T.C	3B	3B	64.1178	3B	147905998	TGCAGGGATGCCGTGCCGACGAGGTCGTCGGGGCCGCATCATGGAGCCG	AA	AA	AA	AA	AA	BB	AA	BB	AA	AA	AA	AA	AA	AA	AA	AA	AA	AA	AA	AA	AA	BB	BB	AA	BB	BB	AA	BB	BB	AA	AA	AA	AA	AA	BB	AA	BB	BB	BB	AA	AA	AA	BB
3026778.23.A.G	3B	3B	64.1178	3B	146019327	TGCAGCACTGTAAAGGCAGCGCGAGCACGCAGCTGCACCG	AA	AA	AA	AA	AA	BB	AA	BB	AA	AA	AA	AA	AA	AA	AA	AA	AA	AA	AA	AA	AA	BB	BB	AA	BB	BB	AA	BB	BB	AA	AA	AA	AA	AA	BB	AA	BB	BB	BB	AA	AA	AA	BB
1025899.63.G.A	3B	3B	64.1178	3B	151308627	TGCAGACCAGTCACTGACCAGTCGCTGAGGTTGATGAAATGGACTCGGTGGAGACAATGGCGGGCCGCC	AA	AA	AA	AA	AA	BB	AA	BB	AA	AA	AA	AA	AA	AA	AA	AA	AA	AA	AA	AA	AA	BB	BB	AA	BB	BB	AA	BB	BB	AA	AA	AA	AA	AA	BB	AA	BB	BB	BB	AA	AA	AA	BB
3959668.16.A.G	3B	3B	66.9146	3B	429139447	TGCAGGTGCGGATGGCAGCGTCAAACATGTCCTCGGCGGTGTACCG	AA	AA	AA	AA	AA	BB	AA	-	AA	AA	AA	AA	AA	AA	AA	AA	AA	AA	AA	AA	AA	BB	AA	AA	BB	BB	AA	BB	BB	AA	AA	AA	AA	AA	BB	AA	BB	BB	BB	AA	AA	AA	BB
1002330.27.G.A	3B	3B	66.9146	3B	390512205	TGCAGGCTCCTTTGTGCAGCGACCAGCGGCGAGTGTTGGCGCACGACCGCGAGGTGATGCTGGAACCAC	AA	AA	AA	AA	AA	BB	AA	BB	AA	AA	AA	AA	AA	AA	AA	-	AA	AA	AA	AA	AA	BB	AA	AA	BB	BB	AA	BB	-	AA	AA	AA	AA	AA	BB	AA	BB	BB	BB	AA	AA	AA	BB
1064508.25.A.G	3B	3B	66.9146	3B	206106705	TGCAGCCCACTCTGAAGAAAAGAACAGAGAAGAAAAGAAGTGCCCAAGCCG	AA	AA	AA	AA	AA	BB	AA	BB	AA	AA	AA	AA	AA	AA	AA	AA	AA	AA	AA	AA	AA	BB	AA	AA	BB	BB	AA	BB	BB	AA	AA	AA	AA	AA	BB	AA	BB	BB	BB	AA	AA	AA	BB
996888.37.T.G	3B	3B	66.9146	3B	427586893	TGCAGAGTTAGTGCGAGCGAGCTGCACCTGCACCCGCTGGACGCGGCACGCGCGTGCGTGTGCGTCCGA	AA	AA	AA	AA	AA	BB	AA	BB	AA	AA	AA	AA	AA	AA	AA	AA	AA	AA	AA	AA	AA	BB	AA	AA	BB	BB	AA	BB	BB	AA	AA	AA	AA	AA	BB	AA	BB	BB	BB	AA	AA	AA	BB
1103075.39.T.A	3B	3B	71.691	3B	504277189	TGCAGATTCAAAAGAAGGAAGCAGGGATTTCTGCCTGCATAAGTCACACATCCG	AA	AA	AA	AA	AA	BB	AA	BB	AA	AA	AA	AA	AA	AA	AA	AA	AA	AA	AA	AA	AA	-	AA	AA	BB	-	AA	-	-	AA	AA	AA	AA	AA	-	AA	BB	BB	BB	AA	AA	AA	-
5324184.30.T.C	3B	3B	71.691			TGCAGCCACCCCGCCGCCTCCTCCTTCCCTTCCCCG	AA	AA	AA	AA	AA	BB	AA	BB	AA	AA	AA	AA	AA	AA	AA	AA	AA	AA	AA	AA	AA	BB	AA	AA	BB	BB	AA	BB	BB	AA	AA	AA	AA	AA	BB	AA	BB	BB	BB	AA	AA	AA	BB
1005323.5.A.G	3B	3B	71.691	3B	489767889	TGCAGAAAAAGCGCAAAGCGCGCCGAGATATTTTGGTTGACTGGCTGGATCCAAAAAAGAAATCATCCA	AA	AA	AA	AA	AA	BB	AA	BB	AA	AA	AA	AA	AA	AA	AA	AA	AA	AA	AA	AA	-	BB	AA	AA	BB	BB	AA	BB	-	AA	AA	AA	AA	AA	BB	AA	BB	BB	BB	AA	AA	AA	BB
4396130.5.C.G	3B	3B	71.691			TGCAGCCAGAAGGTCATCGTGCCG	AA	AA	AA	AA	AA	BB	AA	BB	AA	AA	AA	AA	AA	AA	AA	AA	AA	AA	AA	AA	AA	BB	AA	AA	BB	BB	AA	BB	BB	AA	AA	AA	AA	AA	BB	AA	BB	BB	BB	AA	AA	AA	BB
2259582.62.A.T	3B	3B	71.691	3B	487181238	TGCAGCTCAACGGCGCCGCCAACTACACGGTGACGAGCTTCGACGACGCGCTCGCAACGCTCACTCTAG	AA	AA	AA	AA	AA	BB	AA	BB	AA	AA	AA	AA	AA	AA	AA	AA	AA	AA	AA	AA	AA	BB	AA	AA	BB	BB	AA	BB	BB	AA	AA	AA	AA	AA	BB	AA	BB	BB	BB	AA	AA	AA	BB
1072888.50.A.G	3B	3B	71.691	3B	487181303	TGCAGGATGGGCTTCTCGTCGTCGCAGAGGATCCCCAGGCCAGGGTAGCCACAGTAGGAGTTGGCGTTG	AA	AA	AA	AA	AA	BB	AA	BB	AA	AA	AA	AA	AA	AA	AA	AA	AA	AA	AA	AA	AA	BB	AA	AA	BB	BB	AA	BB	BB	AA	AA	AA	AA	AA	BB	AA	BB	BB	BB	AA	AA	AA	BB
1214964.55.G.A	3B	3B	71.691	3B	487233336	TGCAGCAACGCCACCTGCGGCGGCCAGAGCATCGCCTACCCGTTCTGGCTCGCTAGCTCCG	AA	AA	AA	AA	AA	BB	AA	BB	AA	AA	AA	AA	AA	AA	AA	AA	AA	AA	AA	AA	AA	BB	AA	AA	BB	BB	AA	BB	BB	AA	AA	AA	AA	AA	BB	AA	BB	BB	BB	AA	AA	AA	BB
1343283.56.G.T	3B	3B	74.1723	3B	495337903	TGCAGCGTCCAGGTACGCACGCGTGCTCCCGCCATCGTTCCGTCTTGATTCATTTTGGGACCACCATGC	AA	AA	AA	AA	AA	BB	AA	BB	AA	AA	AA	AA	AA	AA	AA	AA	AA	AA	AA	AA	AA	BB	AA	AA	BB	BB	AA	BB	BB	AA	AA	AA	AA	AA	BB	AA	BB	BB	BB	AA	AA	AA	BB
1862843.16.C.T	3B	3B	74.1723	3B	495045890	TGCAGAATTGGCCTCACTCGGGTCGTCGTGTTGCTTTCCTTCCGCTCGAGTGGCACTAATTCAGTGGCT	AA	AA	AA	AA	AA	BB	AA	BB	AA	AA	AA	AA	AA	AA	AA	AA	AA	AA	AA	AA	AA	BB	AA	AA	BB	BB	AA	BB	BB	AA	AA	AA	AA	AA	BB	AA	BB	BB	BB	AA	AA	AA	BB
1053349.20.C.G	3B	3B	74.1723	3B	493339872	TGCAGTATATCACGATGTTGCGTACCCTGTCCATCCTCTACCTCCACCACTGAACCGAGAGAGAGAGTG	AA	AA	AA	AA	AA	BB	AA	BB	AA	AA	AA	AA	AA	AA	AA	AA	AA	AA	AA	AA	AA	BB	AA	AA	BB	BB	AA	BB	BB	AA	AA	AA	AA	AA	BB	AA	BB	BB	BB	AA	AA	AA	BB
1024739.31.C.G	3B	3B	77.3764	3B	522002168	TGCAGTGATAGCAGATGGACTCGTGGACGCGCTCCACTTGCACAGATCATAGATTGTTGGTCGCGCTTG	AA	AA	AA	AA	AA	BB	AA	BB	AA	AA	AA	AA	AA	AA	AA	AA	AA	AA	AA	AA	AA	BB	AA	AA	BB	BB	AA	BB	BB	AA	AA	AA	AA	AA	BB	AA	BB	BB	BB	AA	AA	AA	BB
4541827.13.T.G	3B	3B	77.3764			TGCAGCGAGAAGATCTCGAGCGACCCG	AA	AA	AA	AA	AA	BB	AA	BB	AA	AA	AA	AA	AA	AA	AA	AA	AA	AA	AA	AA	AA	BB	AA	AA	BB	BB	AA	BB	BB	AA	AA	AA	AA	AA	BB	AA	BB	BB	BB	AA	AA	AA	BB
1053632.59.A.G	3B	3B	80.2601	3B	580903157	TGCAGGGCTCTAGCGTCAAGCTCTCAAATTCATTGCTCTGAAAGCCATACCCCCTCAGTAGTCATCCGA	AA	AA	AA	AA	AA	BB	AA	BB	AA	AA	-	AA	AA	AA	AA	AA	AA	AA	AA	AA	AA	BB	-	AA	BB	BB	AA	BB	BB	AA	AA	AA	AA	-	BB	AA	BB	BB	BB	AA	-	AA	BB
993237.17.T.C	3B	3B	80.2601	3B	565507349	TGCAGAAAAGCAGTTCTTCTTTCTACTACTCCATAACCATCCAGAACACCTGCACAAGGTCCCG	AA	AA	AA	AA	AA	BB	AA	BB	AA	AA	AA	AA	AA	AA	AA	AA	AA	AA	AA	AA	AA	BB	AA	AA	BB	BB	AA	BB	BB	AA	AA	AA	AA	AA	BB	AA	BB	BB	BB	AA	AA	AA	BB
1100039.38.G.A	3B	3B	80.2601	3B	572410557	TGCAGAACCTCGTACGCTTGCACAATCCTTCATACGGCGCTCTCTCTGCTTGAACACGGCCG	AA	AA	AA	AA	AA	BB	AA	BB	AA	AA	AA	AA	AA	AA	AA	AA	AA	AA	AA	AA	AA	BB	AA	AA	BB	BB	AA	BB	BB	AA	AA	AA	AA	AA	BB	AA	BB	BB	BB	AA	AA	AA	BB
1050579.20.C.T	3B	3B	80.2601	3B	573736315	TGCAGAGCTGCTTTTCCAAACGAAACTTTGTAGTCCCTTTGTAATCTGAGCCTCTATACCCCCATCCCA	AA	AA	AA	AA	AA	BB	AA	BB	AA	AA	AA	AA	AA	AA	AA	AA	AA	AA	AA	AA	AA	BB	AA	AA	BB	BB	AA	BB	BB	AA	AA	AA	AA	AA	BB	AA	BB	BB	BB	-	AA	AA	BB
1076971.58.A.G	3B	3B	80.2601	3B	582175928	TGCAGAGGTTCTAGACAAGCTCTAGTCTTCTTAAAGAGCTACAACTCTGGAGTTGCATAATTCTGAATA	AA	AA	AA	AA	AA	BB	AA	BB	AA	AA	AA	AA	AA	AA	AA	AA	AA	AA	AA	AA	AA	BB	AA	AA	BB	BB	AA	BB	BB	AA	AA	AA	AA	AA	BB	AA	BB	BB	BB	AA	AA	AA	BB
1201639.10.T.C	3B	3B	80.2601	3B	587832786	TGCAGCCGCCTCAGGAGCTGCTGGTTGGCGGCGCGGAGCTTCTTGACCTCCTCCTCAAGGAAGGCTGCG	AA	AA	AA	AA	AA	BB	AA	BB	AA	AA	AA	AA	AA	AA	AA	AA	AA	AA	AA	AA	AA	BB	AA	AA	BB	BB	AA	BB	BB	AA	AA	AA	AA	AA	BB	AA	BB	BB	BB	AA	AA	AA	BB
1096997.10.T.C	3B	3B	80.2601	3B	582005879	TGCAGATAGATGCGGCGCCCCCCCGTTTACCTGCTTATTTATTGCTGCGGTGGCCG	AA	AA	AA	AA	AA	BB	AA	BB	AA	AA	AA	AA	AA	AA	AA	AA	AA	AA	AA	AA	AA	BB	AA	AA	BB	BB	AA	BB	BB	AA	AA	AA	AA	AA	BB	AA	BB	BB	BB	AA	AA	AA	BB
2251282.57.G.A	3B	3B	80.2601	3B	577470930	TGCAGGGTATTCACAAACTTCAACGGATCTGCCTCGATGGCACATGTTCGATATTGCGATATTGTGGTA	AA	AA	AA	AA	AA	BB	AA	BB	AA	AA	AA	AA	AA	AA	AA	AA	AA	AA	AA	AA	AA	BB	AA	AA	BB	BB	AA	BB	BB	AA	AA	AA	AA	AA	BB	AA	BB	BB	BB	AA	AA	AA	BB
4989779.8.A.G	3B	3B	82.6782	3B	593765990	TGCAGCCCAACGGACCGACGAGCGAAATCATAGGAGTGACGGAACCACAACCAGAGGCTTCGAAGAAGC	AA	AA	AA	AA	AA	BB	AA	BB	AA	AA	AA	AA	AA	AA	AA	AA	AA	AA	AA	AA	AA	BB	AA	AA	BB	BB	AA	BB	BB	AA	AA	AA	AA	AA	BB	AA	BB	BB	BB	AA	AA	AA	BB
1100651.7.C.G	3B	3B	82.6782	3B	594576654	TGCAGTACGCTGCGCGCTCGTGAGTCCGACGCAGTTGTTGACCCATGACTCATGACTAGGAACATAGAC	AA	AA	AA	AA	AA	BB	AA	BB	AA	AA	AA	AA	AA	AA	AA	AA	AA	AA	AA	AA	AA	BB	AA	AA	BB	BB	AA	BB	BB	AA	AA	AA	AA	AA	BB	AA	BB	BB	BB	AA	AA	AA	BB
1029994.33.C.T	3B	3B	85.529	3B	605713348	TGCAGCTGATGACCATGGGGCAACAGTCCGCGGCGCACCTCGGGGAGCTGCTCCGAGCGGCTTCCCCGC	-	AA	AA	AA	AA	BB	AA	BB	AA	AA	AA	AA	AA	AA	AA	AA	AA	AA	AA	AA	AA	BB	AA	AA	BB	BB	AA	BB	BB	AA	AA	AA	-	AA	BB	AA	BB	BB	BB	AA	AA	AA	BB
4408436.23.G.C	3B	3B	85.529			TGCAGGTAGGGGAGCTTGTGCGTGTCCG	AA	AA	AA	AA	AA	BB	AA	BB	AA	AA	AA	AA	AA	AA	AA	AA	AA	AA	AA	AA	AA	BB	AA	AA	BB	BB	AA	BB	BB	AA	AA	AA	AA	AA	BB	AA	BB	BB	BB	AA	AA	AA	BB
4911145.64.T.C	3B	3B	85.529	3B	598956886	TGCAGAGGAACATCAATCAACATGGATGTCGCCGCTGTGGACAAGAAGAAGAAGGTGCTGCTGGTGGAG	AA	AA	AA	AA	AA	BB	AA	BB	AA	AA	AA	AA	AA	AA	AA	AA	AA	AA	AA	-	AA	BB	AA	AA	BB	BB	AA	BB	BB	AA	AA	AA	-	-	-	-	BB	BB	BB	AA	AA	AA	BB
3222436.39.A.G	3B	3B	87.9528	3B	609808297	TGCAGCGACGAGATCGAGAGCCTCGAGCGGGAGATTGGCAACCGAGCGTCCGAGAGATGGACCGCCGCC	AA	BB	AA	AA	AA	BB	AA	BB	AA	AA	AA	AA	AA	AA	AA	AA	AA	AA	AA	AA	AA	BB	AA	AA	BB	BB	AA	BB	BB	AA	AA	AA	AA	AA	BB	AA	BB	BB	BB	AA	AA	AA	BB
1127723.9.T.G	3B	3B	87.9528	3B	610331827	TGCAGGGGGTGGTGGCCCACTGGGCCGCTGGGCTCTGTTTCTGTGCGTGTCTTCTCTGAGCCGCTGGAA	AA	BB	AA	AA	AA	BB	AA	BB	AA	AA	AA	AA	AA	AA	AA	AA	AA	AA	AA	AA	AA	BB	AA	AA	BB	BB	AA	BB	BB	AA	AA	AA	AA	AA	BB	AA	BB	BB	BB	AA	AA	AA	BB
1068424.41.C.G	3B	3B	87.9528	3B	609002603	TGCAGTGTTATATACTTGCCCAACGCCCATTACAGTTGATGCTATAAACCCG	AA	BB	AA	AA	AA	BB	AA	BB	AA	AA	AA	AA	AA	AA	AA	AA	AA	AA	AA	AA	AA	BB	AA	AA	BB	BB	AA	BB	BB	AA	AA	AA	AA	AA	BB	AA	BB	BB	BB	AA	AA	AA	BB
1283998.27.G.A	3B	3B	87.9528	3B	608615137	TGCAGCAGCTCGCCCAGCTTGCCTGGCGGCGCCTCCACCATGTCCGACAGCGCGCCCACCGCACTCTCC	AA	BB	AA	AA	AA	BB	AA	BB	AA	AA	AA	AA	AA	AA	AA	AA	AA	AA	AA	AA	AA	BB	AA	AA	BB	BB	AA	BB	BB	AA	AA	AA	AA	AA	BB	AA	BB	BB	BB	AA	AA	AA	BB
1231107.45.G.T	3B	3B	90.1873	3B	670249986	TGCAGTGTCCTAGCGGCCACACGCCAACGGCGACGGCGGCATCGGGTTGCGGCCG	AA	BB	AA	AA	AA	BB	AA	BB	AA	AA	AA	AA	AA	AA	AA	AA	AA	AA	AA	AA	AA	BB	AA	AA	BB	BB	AA	BB	BB	AA	AA	AA	AA	AA	BB	AA	BB	BB	BB	AA	AA	AA	BB
1117129.17.A.G	3B	3B	90.1873	3B	671536445	TGCAGCCGCCCGTTAACATGTATGCTGCAAACGGGCTCCTGAAGCGCCCCGCGCTGGGCCG	AA	BB	AA	AA	AA	BB	AA	BB	AA	AA	AA	AA	AA	AA	AA	AA	AA	AA	AA	AA	AA	BB	AA	AA	BB	BB	AA	BB	BB	AA	AA	AA	AA	AA	BB	AA	BB	BB	BB	AA	AA	AA	BB
1092438.23.A.G	3B	3B	90.1873	3B	669977963	TGCAGTGTCAGGTGAAAATAGGAAATCTAAGAGGAACGAGTTTGGCATCGCGGTGACATCCAAACAACT	AA	BB	AA	AA	AA	BB	AA	BB	AA	AA	AA	AA	AA	AA	AA	-	AA	AA	AA	AA	AA	BB	AA	AA	BB	BB	AA	BB	BB	AA	AA	AA	AA	AA	-	AA	-	BB	BB	AA	AA	AA	BB
4910313.23.G.A	3B	3B	90.1873	3B	672948363	TGCAGGTCGTGGATGGTGTCGTTGGTGCCGCGGACGACGTTGACGGCCG	AA	BB	AA	AA	AA	BB	AA	BB	AA	AA	AA	AA	AA	AA	AA	AA	AA	AA	AA	AA	AA	BB	AA	AA	BB	BB	AA	BB	BB	AA	AA	AA	AA	AA	BB	AA	BB	BB	BB	AA	AA	AA	BB
1082156.63.T.C	3B	3B	90.1873	3B	619284402	TGCAGCCTGAATTCTGGGCATTAGAGGAGGCACTGAAGCTTCGTCCTTATCTGAGTTTCTGGATGCGAA	AA	BB	AA	AA	AA	BB	AA	BB	AA	AA	AA	AA	AA	AA	AA	AA	AA	AA	AA	AA	AA	BB	AA	AA	BB	BB	AA	BB	BB	AA	AA	AA	AA	AA	BB	-	BB	BB	BB	AA	AA	AA	BB
1037234.52.G.A	3B	3B	96.3638	3B	681714448	TGCAGAAAGAGGCCTCCTGCCGTGAATGCCTTTATCCAAGGAGTAACTGATAGTTAGCACAAGATCTAT	AA	BB	AA	AA	AA	BB	AA	BB	AA	AA	AA	AA	AA	AA	AA	AA	AA	AA	AA	AA	AA	BB	AA	AA	BB	BB	AA	BB	BB	AA	AA	AA	AA	AA	BB	AA	BB	BB	BB	AA	AA	AA	BB
2265549.51.G.A	3B	3B	99.0748	3B	682625129	TGCAGCTGGCCTGGCTCTTTTACTTTTACTTACGTGCACCCTCGGTCGATCGGCATCGACCGACCAAAT	AA	BB	AA	AA	AA	BB	AA	BB	AA	AA	AA	AA	AA	AA	AA	AA	AA	AA	-	AA	AA	BB	AA	AA	BB	BB	AA	BB	BB	AA	AA	AA	-	AA	BB	AA	BB	BB	BB	AA	AA	AA	-
1091431.8.G.C	3B	3B	99.0748	3B	685154835	TGCAGTCGGAGGTTCGCTCGGACTCCTCCCCTACTTGCACGACCTAGTTCCGAAGGACAGTCACTTGGT	AA	BB	AA	AA	AA	BB	AA	BB	AA	AA	AA	AA	AA	AA	AA	AA	AA	AA	AA	AA	-	-	AA	AA	BB	BB	AA	BB	BB	AA	AA	AA	AA	AA	BB	AA	BB	BB	BB	AA	AA	AA	BB
1076556.22.G.T	3B	3B	99.0748	3B	682688049	TGCAGCTGTCAACGACAACAGCGTGACGAGCTACAGTGCAGAATACAGAGATAAAAAACTAGAACAGAG	AA	BB	AA	AA	AA	BB	AA	BB	AA	AA	AA	AA	AA	AA	AA	AA	AA	AA	AA	AA	AA	BB	AA	AA	BB	BB	AA	BB	BB	AA	AA	AA	AA	AA	BB	AA	BB	BB	BB	AA	AA	AA	BB
3943093.21.C.G	3B	3B	102.011	3B	686992764	TGCAGGCGGAGCACCTCGCGGCTGAAGATTTTATTGGCCG	AA	BB	AA	BB	AA	BB	-	BB	AA	AA	AA	AA	AA	AA	AA	-	AA	AA	-	AA	AA	BB	AA	-	BB	BB	AA	-	BB	AA	AA	AA	AA	AA	BB	AA	BB	-	BB	AA	-	AA	BB
1058702.13.A.G	3B	3B	102.011	3B	686728850	TGCAGCAAAAATCAACATCATTATCCACTCAGAACTGTAACAAAGATAGGCTTACTGAGAAAAAGGGTT	AA	BB	AA	BB	AA	BB	AA	BB	AA	AA	AA	AA	AA	AA	AA	AA	AA	AA	AA	AA	AA	BB	AA	AA	BB	BB	AA	BB	BB	AA	AA	AA	AA	AA	BB	AA	BB	-	BB	AA	AA	AA	BB
981221.48.C.T	3B	3B	106.914	3B	699492194	TGCAGAATCAACTCTTTCTTTGATAGAGGTCTTCTTTTTTACTGATTACCCG	AA	BB	-	BB	AA	BB	AA	BB	AA	AA	AA	AA	AA	AA	AA	AA	AA	AA	AA	AA	AA	-	AA	AA	BB	BB	AA	-	BB	AA	AA	AA	AA	AA	BB	AA	BB	-	-	AA	BB	AA	-
1009292.36.C.T	3B	3B	106.914	3B	697966755	TGCAGTCCAGGATGCTATCGCGGTCCTCCACAGCACCGTGGCGGCTGGTGGTAGACGTACGTCTGGGGT	AA	BB	AA	BB	AA	BB	AA	BB	AA	AA	AA	-	AA	AA	AA	AA	AA	AA	AA	AA	AA	BB	AA	AA	BB	BB	AA	BB	BB	AA	AA	AA	AA	AA	BB	AA	BB	BB	BB	AA	BB	AA	BB
3957291.62.C.G	3B	3B	106.914	3B	698297733	TGCAGTCCAGGATCGCTGCGCGCGCGCAAGGTGGCCGGGAAGATCTTGGTGTGCGTCGCCACCGACTCG	AA	BB	AA	BB	AA	BB	AA	BB	AA	AA	AA	AA	AA	AA	AA	AA	-	AA	AA	AA	AA	BB	AA	AA	BB	BB	AA	BB	BB	AA	AA	AA	AA	AA	BB	AA	BB	BB	BB	AA	BB	AA	BB
3064935.38.C.G	3B	3B	110.553	3B	700730608	TGCAGCCTCTTGCTCACGGCAGCGCTGGTACTAGCGCCCAGCCTTGGAGCCCACGGTCATGCAGGTGCC	AA	BB	AA	BB	AA	BB	AA	BB	AA	AA	AA	AA	AA	AA	AA	AA	AA	AA	AA	AA	AA	BB	AA	AA	BB	BB	AA	-	BB	AA	AA	AA	AA	AA	BB	AA	BB	-	BB	AA	BB	AA	BB
1028447.37.T.C	3B	3B	110.553	3B	700619143	TGCAGCCTCTTGCTCACGGCAGCGCTGGTACTAGCGCTGACCCTTGGAGCCCACGGTCATGCAGGTGCC	AA	BB	AA	-	AA	-	AA	-	AA	AA	AA	AA	AA	AA	AA	AA	AA	AA	AA	AA	AA	-	AA	AA	BB	BB	AA	-	BB	AA	AA	AA	AA	AA	BB	AA	BB	AA	-	AA	BB	AA	BB
1096126.59.C.T	3B	3B	113.038	3B	700764719	TGCAGCCTCTTGCTCACGGCAGCGCTAGTCCTAGCGCTAAGCCATGGAGCCCACGGTTACGGCGATGCC	AA	BB	AA	BB	AA	BB	AA	BB	AA	AA	AA	AA	AA	AA	AA	AA	AA	AA	AA	AA	AA	BB	AA	AA	BB	BB	AA	BB	BB	AA	AA	AA	AA	AA	BB	AA	BB	BB	BB	AA	BB	AA	BB
1092326.28.T.C	3B	3B	113.038	3B	718043356	TGCAGCAGCACTAGCAGTAGCACTATCGTCTCTGTCTCCTCCGCTCCTGCTCCAGTTAAGGCTACCTCG	AA	BB	AA	BB	AA	BB	AA	BB	AA	AA	AA	AA	AA	AA	AA	AA	AA	AA	AA	AA	AA	BB	AA	AA	BB	BB	AA	BB	BB	AA	AA	AA	AA	AA	BB	AA	BB	BB	BB	AA	BB	AA	BB
2256158.27.A.G	3B	3B	113.038	3B	716246800	TGCAGGTCCCACTGTCATTCACTTAGGAGATAATTAAGAGCATGTTTAACCCCTAATTAGCCTGGCCAC	AA	BB	AA	BB	AA	BB	AA	BB	AA	AA	AA	AA	AA	AA	AA	AA	AA	AA	AA	AA	AA	BB	AA	AA	BB	BB	AA	BB	BB	AA	AA	AA	-	AA	BB	AA	BB	BB	BB	AA	BB	AA	BB
1106174.6.C.T	3B	3B	113.038	3B	709242876	TGCAGCCAATGGCGTTACGCCTCTCCGTCTCCTCGCCGCAGAGCACGGCCTCCTCGCCG	AA	BB	AA	BB	AA	BB	AA	BB	AA	AA	AA	AA	AA	AA	AA	AA	AA	AA	AA	AA	AA	BB	AA	AA	BB	BB	AA	BB	BB	AA	AA	AA	AA	AA	BB	AA	BB	BB	BB	AA	BB	AA	BB
3946637.11.G.A	3B	3B	113.038			TGCAGAGTGACGGCGCAGCAACAACAAGCCACCACCG	AA	BB	AA	BB	AA	BB	AA	BB	AA	AA	AA	AA	AA	AA	AA	AA	AA	AA	AA	AA	AA	BB	AA	AA	BB	BB	AA	BB	BB	AA	AA	AA	AA	AA	BB	AA	BB	BB	BB	AA	BB	AA	BB
5580115.12.G.A	3B	3B	113.038			TGCAGAGTGGGGGCGGGCGGGGGTTAAGTAACCG	AA	BB	AA	BB	AA	BB	AA	BB	AA	AA	AA	AA	AA	AA	AA	AA	AA	AA	AA	AA	AA	BB	AA	AA	BB	BB	AA	BB	BB	AA	AA	AA	AA	AA	BB	AA	BB	BB	BB	AA	BB	AA	BB
3021891.15.G.C	3B	3B	113.038			TGCAGGACTAACCAAGTGGTGCCACATAGCCATGCCG	AA	BB	AA	BB	AA	BB	AA	BB	AA	AA	AA	AA	AA	AA	AA	AA	AA	AA	AA	AA	AA	BB	AA	AA	BB	BB	AA	BB	BB	AA	AA	AA	AA	AA	BB	AA	BB	BB	BB	AA	BB	AA	BB
1321239.14.G.C	3B	3B	113.038	3B	708017407	TGCAGCGCTAAATAGGAAATGCCGTTGGAACCAGCCAACACGCACCCACTGGTACCCCGCGCATACTTT	AA	BB	AA	BB	AA	BB	AA	BB	AA	AA	AA	AA	AA	AA	AA	AA	AA	AA	AA	AA	AA	BB	AA	AA	BB	BB	AA	BB	BB	AA	AA	AA	AA	AA	BB	AA	BB	BB	BB	AA	BB	AA	BB
4329782.17.G.A	3B	3B	115.694			TGCAGCACCGGCGGCTTGTCCAAGTCAAACTCGTGCGAGCATCCG	AA	BB	AA	BB	AA	BB	AA	BB	AA	AA	AA	-	AA	AA	AA	AA	AA	AA	AA	AA	AA	BB	AA	AA	BB	BB	AA	BB	BB	AA	AA	AA	AA	AA	BB	AA	BB	BB	BB	AA	BB	AA	BB
1077052.20.C.G	3B	3B	117.806	3B	730916447	TGCAGACAGAACTGCTCTGGCTCTATTTTTTGGGCAAGCGACAGATCAGTTCTACGTATATGGGGGTGC	AA	BB	AA	BB	AA	BB	AA	BB	AA	AA	AA	-	AA	AA	AA	AA	AA	AA	AA	AA	AA	BB	AA	AA	BB	BB	AA	BB	BB	AA	AA	AA	AA	AA	BB	AA	BB	BB	BB	AA	BB	AA	BB
1086222.49.G.A	3B	3B	117.806	4B	86148170	TGCAGCAGCCGCTGGATGGGCCGGCCCACGATCACGCAACAAGCAACGCGAAAAAATGACCG	AA	BB	AA	BB	AA	BB	AA	BB	AA	AA	AA	-	AA	AA	AA	AA	AA	AA	AA	AA	AA	BB	AA	AA	BB	BB	AA	BB	BB	AA	AA	AA	AA	AA	BB	AA	BB	BB	BB	AA	BB	AA	BB
2253892.7.G.A	3B	3B	117.806	3B	734935486	TGCAGTCGACGATTAATTACCACCGAATCATGCATCGACCGTACTGAATAATGGGCCG	AA	BB	AA	BB	AA	BB	AA	BB	AA	AA	AA	-	AA	AA	AA	AA	AA	AA	AA	AA	AA	BB	AA	AA	BB	BB	AA	BB	BB	AA	AA	AA	AA	AA	BB	AA	BB	BB	BB	AA	BB	AA	BB
5410702.64.G.T	3B	3B	117.806	3B	726538298	TGCAGCCTGCTCCTCACACGCCATCAAGACTATACTCTACCACTGGCAGGGCATGCACTGGCAGGGCAT	AA	BB	AA	BB	AA	BB	AA	BB	AA	AA	AA	-	AA	AA	AA	AA	AA	AA	AA	AA	AA	BB	AA	AA	BB	BB	AA	BB	BB	AA	AA	AA	AA	AA	BB	AA	BB	BB	BB	AA	BB	AA	BB
12420032.27.A.C	3B	3B	117.806	2B	493518896	TGCAGGGGCGACGCCGGTGGAGGCAACAGCTCACAGGCGGGGGCGGCCCAAGGCCTACTCCG	AA	BB	AA	BB	AA	BB	AA	BB	AA	AA	AA	-	-	AA	AA	AA	AA	AA	AA	AA	AA	BB	AA	AA	BB	BB	AA	BB	BB	AA	AA	AA	AA	AA	BB	AA	BB	BB	BB	AA	BB	AA	BB
1074413.58.C.G	3B	3B	117.806			TGCAGCACCCGCACCCGCACCCCCACCAGCACCACCACCACGAACAGCAGCACCACCACCAGCAGCAGC	AA	BB	AA	BB	AA	BB	AA	BB	AA	AA	AA	-	AA	AA	AA	AA	AA	AA	AA	AA	AA	BB	AA	AA	BB	BB	AA	BB	BB	AA	AA	AA	AA	AA	BB	AA	BB	BB	BB	AA	BB	AA	BB
4991683.35.C.G	3B	3B	120.474	3B	735763075	TGCAGCAAGGCAAACATGACAAGAGTGAAGGGACACGTGAACCTGGAGCTATGGGTCAAAACCCAGAAA	AA	BB	AA	BB	AA	BB	AA	BB	AA	AA	AA	BB	AA	AA	AA	AA	AA	AA	AA	AA	AA	BB	AA	AA	BB	BB	AA	BB	BB	AA	AA	AA	AA	AA	BB	AA	BB	BB	BB	AA	BB	AA	BB
979344.59.C.T	3B	3B	123.208	3B	737190645	TGCAGATTCAGGTTGTGTTTTTGTAATGTGAAGAGATTGTAGCGTTGAGCAGCAGCATGCAAACATCCC	AA	BB	AA	BB	AA	BB	AA	BB	AA	AA	AA	-	AA	AA	AA	AA	AA	AA	AA	AA	AA	BB	AA	AA	BB	BB	AA	BB	BB	AA	AA	AA	AA	AA	BB	AA	BB	BB	BB	AA	BB	AA	BB
3027342.17.G.T	3B	3B	123.208	3D	545237566	TGCAGGCAGTGGCCAGCGGGTACAAGGTGAGCAGCTCCG	AA	BB	AA	BB	AA	BB	AA	BB	AA	AA	AA	-	AA	AA	AA	AA	AA	AA	AA	AA	AA	BB	AA	AA	BB	BB	AA	BB	BB	AA	AA	AA	AA	AA	BB	AA	BB	BB	BB	AA	BB	AA	BB
999766.46.C.T	3B	3B	123.208	3B	734972451	TGCAGAGCCTGAGGCTGGTGGGGGCCATGGACGAGGAGGATGATGCCGATGCCG	AA	BB	AA	BB	AA	BB	AA	BB	AA	AA	AA	-	AA	AA	AA	AA	AA	AA	AA	AA	AA	BB	AA	AA	BB	BB	AA	BB	BB	AA	AA	AA	AA	AA	BB	AA	BB	BB	BB	AA	BB	AA	BB
1865117.46.C.T	3B	3B	123.208	3B	734972451	TGCAGAGCCTGAGGCTGGTGGGGGCCATGGACGAGGAGGATGATGCCGATGCCGGCGACGAGGTGGCGG	AA	BB	AA	BB	AA	BB	AA	BB	AA	-	AA	AA	AA	AA	AA	AA	AA	-	AA	AA	AA	BB	-	-	BB	BB	-	BB	BB	AA	AA	AA	AA	AA	BB	AA	BB	BB	-	AA	BB	AA	BB
1864295.48.C.G	3B	3B	126.121	3B	745836166	TGCAGGTAGTGCCGATGCCGAGGAGCAGCCCACTGAACGCGAACGTGTCCTTGTCCAGATCGAATATCA	AA	BB	AA	BB	AA	BB	AA	BB	AA	AA	AA	-	AA	AA	AA	AA	AA	AA	AA	AA	AA	BB	AA	AA	BB	BB	AA	BB	BB	AA	AA	AA	AA	AA	BB	AA	BB	BB	-	AA	BB	AA	BB
1091575.15.T.A	3B	3B	126.121	3B	743605214	TGCAGCGCCAAATAGTAAATGCACAGAAAAACATCTCGGTAGGACAAAAAGAACATAGGCCAAACATGC	AA	BB	AA	BB	AA	BB	AA	BB	AA	AA	AA	-	AA	AA	AA	AA	AA	AA	AA	AA	AA	BB	AA	AA	BB	BB	AA	BB	BB	AA	AA	AA	AA	AA	BB	AA	BB	BB	BB	AA	BB	AA	BB
3385181.30.C.T	3B	3B	126.121	3B	742182810	TGCAGGTCCGAGAACTCGGCAAAGCGAACGCCACACGCGTCGTCGCCG	AA	BB	AA	BB	AA	BB	AA	BB	AA	AA	AA	-	AA	AA	AA	AA	AA	AA	AA	AA	AA	BB	AA	AA	BB	BB	AA	BB	BB	AA	AA	AA	AA	AA	BB	AA	BB	BB	BB	AA	BB	AA	BB
1311760.17.A.G	3B	3B	126.121	3B	743225410	TGCAGGCGCCCGTTACTATGTATTTTGCAAACAGGCGCCTGTAGCGCCCCAATCTGGGCCG	AA	BB	AA	BB	AA	BB	AA	BB	AA	AA	AA	-	AA	AA	AA	AA	AA	AA	AA	AA	-	BB	AA	AA	BB	BB	AA	-	-	AA	AA	AA	AA	AA	-	AA	BB	BB	BB	AA	BB	AA	BB
2259942.61.A.G	3B	3B	131.588	3B	749140257	TGCAGTTGACGACGAGTATGTCGATAGTGTCAAGAGAGACGTTCGTCTTGGAAAACAGCTCATCCATGG	AA	BB	AA	BB	AA	BB	AA	BB	AA	AA	AA	-	AA	AA	AA	AA	-	AA	AA	AA	AA	BB	AA	AA	BB	AA	AA	BB	-	AA	AA	AA	AA	AA	BB	AA	BB	BB	BB	AA	BB	AA	BB
1076415.41.G.A	3B	3B	134.433	3B	751432624	TGCAGGCCGAGACCTGAAAATGCTGAGAATAAGTCAGTCGCGACGAACAATGAACCG	AA	BB	AA	BB	AA	BB	AA	BB	AA	AA	AA	-	AA	AA	AA	AA	AA	AA	AA	AA	AA	BB	AA	AA	BB	AA	AA	BB	BB	AA	AA	AA	AA	AA	BB	AA	BB	BB	BB	AA	BB	AA	BB
1089206.20.C.G	3B	3B	134.433	3B	751353189	TGCAGGTGGCGCTAGTACTACCAAGGAAGCAAGCGCACTTGGTTAATTGTTAATTCCTCAAAGTCGTCC	AA	BB	AA	BB	AA	BB	AA	BB	AA	AA	AA	-	AA	AA	AA	AA	AA	AA	AA	AA	AA	BB	AA	AA	BB	AA	AA	BB	BB	AA	AA	AA	AA	AA	BB	AA	BB	BB	BB	AA	BB	AA	BB
3023074.5.T.C	3B	3B	134.433			TGCAGTGCACCACCGTCCGCCTGCTCAATCCATTCACCG	AA	BB	AA	BB	AA	BB	AA	BB	AA	AA	AA	-	AA	AA	AA	AA	AA	AA	AA	AA	AA	BB	AA	AA	BB	AA	AA	BB	BB	AA	AA	AA	AA	AA	BB	AA	BB	BB	BB	AA	BB	AA	BB
1217870.10.A.G	3B	3B	134.433	3B	751154595	TGCAGCTTGTAGAGCAGAATGAGGAGGCCCTCGGGGGTGAGGGCGAGCACAGTGTGGTCATGGAGCTCC	AA	BB	AA	BB	AA	BB	AA	BB	AA	AA	AA	-	AA	AA	AA	AA	AA	AA	AA	AA	AA	BB	AA	AA	BB	AA	AA	BB	BB	AA	AA	AA	AA	AA	BB	AA	BB	BB	BB	AA	BB	AA	BB
1242755.59.A.G	3B	3B	134.433	3B	752351743	TGCAGCCCCCGCCACAGCCCCTCGTGTGCTGCTACCGCTAAAAAAAGCTTCAAACTCTAAATGAAAAGC	AA	BB	AA	BB	AA	BB	AA	BB	AA	AA	-	BB	AA	AA	AA	AA	AA	AA	AA	AA	AA	BB	AA	AA	BB	AA	AA	BB	-	AA	AA	AA	AA	AA	BB	AA	BB	BB	BB	AA	BB	AA	BB
1035788.50.G.T	3B	3B	137.353	3B	752968232	TGCAGATCGGGGCGGAGGAAAGGTTAGAGATGCATCATACTAGCAGTGAGGTGGGCGTGAGGGAAGAGA	AA	BB	AA	BB	AA	BB	AA	BB	AA	AA	AA	-	AA	AA	AA	AA	AA	-	AA	AA	AA	BB	AA	AA	BB	AA	AA	BB	AA	AA	AA	AA	-	AA	BB	AA	BB	BB	BB	AA	BB	AA	BB
1126463.8.C.A	3B	3B	142.141	3B	753971704	TGCAGCAACCCCCGCCGCGGCAAAGAGCCCCAGATCCCGCACATCTGATCTCACCGAGATCCACCCTGC	AA	BB	-	BB	AA	BB	AA	BB	AA	AA	AA	-	AA	AA	AA	AA	AA	AA	AA	AA	AA	BB	AA	AA	BB	AA	BB	BB	AA	AA	AA	AA	AA	AA	BB	AA	BB	AA	BB	AA	BB	BB	BB
1163071.28.A.G	3B	3B	149.173	3B	764785702	TGCAGCTGGGCATGGCAGACTGCAAACAATGGCGACCTATGTCAGGACTACCG	AA	BB	AA	BB	-	AA	AA	BB	AA	AA	-	BB	AA	AA	-	AA	AA	AA	AA	BB	-	BB	-	AA	BB	AA	BB	BB	-	AA	-	AA	AA	AA	BB	AA	BB	AA	BB	AA	BB	BB	BB
1069690.43.T.C	3B	3B	149.173	3B	764202640	TGCAGGGCCTGAGAGTAATGCCCAAATATTACAATGGTCCAATTCAGTTGGAGGTGGATTGCTTGTTTC	AA	BB	AA	BB	AA	AA	AA	BB	AA	AA	AA	-	AA	AA	AA	AA	AA	AA	AA	BB	AA	BB	AA	AA	BB	AA	BB	BB	AA	AA	AA	AA	AA	AA	BB	AA	BB	AA	BB	AA	BB	BB	-
1083024.46.A.G	3B	3B	149.173	3B	764171866	TGCAGCTATAGCCGCCTGCACCAGTGGATTTGCAAGGACCTCCTCCAAGGGCCTCTCATTCGCCTGTCC	-	BB	AA	BB	AA	AA	AA	BB	AA	-	AA	-	AA	AA	AA	-	AA	AA	AA	BB	AA	BB	AA	-	BB	AA	BB	BB	-	-	AA	AA	AA	AA	BB	-	BB	-	BB	AA	BB	BB	BB
3957764.18.T.A	3B	3B	149.173			TGCAGATGCGCTGCTACTTTGCTGTAGATGTCCCG	AA	BB	AA	BB	AA	AA	AA	BB	AA	AA	AA	-	AA	AA	AA	AA	AA	AA	AA	BB	AA	BB	AA	AA	BB	AA	BB	BB	AA	AA	AA	AA	AA	AA	BB	AA	BB	AA	BB	AA	BB	BB	BB
1112565.22.C.A	3B	3B	152.185	3B	765133252	TGCAGAAGCAGGTGATCCGAGTCCGAGGCGCAAGTGCGTTTGAGGGGCTCAGGTCAAGGCACGCAGACT	AA	BB	AA	BB	AA	AA	AA	BB	AA	AA	AA	-	AA	AA	AA	AA	AA	AA	AA	BB	AA	BB	AA	AA	BB	AA	BB	BB	AA	AA	AA	AA	-	AA	BB	AA	BB	AA	BB	AA	BB	BB	BB
1002355.47.G.A	3B	3B	156.039	3B	766021932	TGCAGGCCGGAATCTGGCGCCGCGCAGTAGATCGCTGCGATGCGTGCGCCGCTCTTTTTGTCAGATGTA	AA	BB	AA	BB	AA	AA	AA	BB	AA	AA	AA	-	AA	AA	AA	AA	AA	AA	AA	BB	AA	BB	AA	AA	BB	AA	BB	BB	AA	AA	AA	AA	AA	AA	BB	AA	BB	AA	BB	AA	BB	BB	BB
5324001.21.T.C	3B	3B	164.837			TGCAGATGCGAGCCGATGAACTCCG	-	AA	AA	BB	AA	AA	-	BB	AA	BB	AA	BB	AA	AA	AA	-	AA	AA	-	BB	AA	BB	AA	AA	BB	AA	BB	BB	AA	AA	-	AA	-	AA	BB	AA	BB	AA	BB	-	BB	BB	BB
3948563.47.G.T	3B	3B	164.837	3B	767533993	TGCAGAATCGACGAATACCCACCAAGATTTTGGATTTCGTTTTTGGTGTTTTACCG	AA	AA	AA	BB	AA	AA	AA	BB	AA	BB	AA	-	AA	AA	AA	AA	AA	AA	AA	BB	AA	BB	AA	AA	BB	AA	BB	BB	AA	AA	AA	AA	AA	AA	BB	AA	BB	AA	BB	AA	BB	BB	BB
1028425.51.C.G	3B	3B	175.462	3B	778913337	TGCAGCTACCCGCAATGCTAACTGATCGGCTCCCAATCAATCTTCAACACACACACACACACACTTAAG	AA	AA	BB	BB	AA	AA	AA	BB	AA	BB	AA	-	AA	AA	AA	AA	AA	AA	AA	BB	AA	BB	AA	AA	BB	AA	BB	BB	AA	AA	AA	AA	BB	AA	BB	AA	BB	AA	BB	AA	BB	BB	BB
1094174.11.G.C	3B	3B	175.462	3B	776301546	TGCAGACCTACGCAACACGCTCGTGCGCTGCACGCGTGTGCGTCCCGATATTCTAGAGAGCCG	AA	AA	BB	BB	AA	AA	AA	BB	AA	BB	AA	-	AA	AA	AA	AA	AA	AA	AA	BB	AA	BB	AA	AA	BB	AA	BB	BB	AA	AA	AA	AA	BB	AA	BB	AA	BB	AA	BB	AA	BB	BB	BB
1001691.49.G.A	3B	3B	175.462	3B	778422487	TGCAGCACACTTTCTGGGCGCTGAAATAACTCATCCAGCTCCCTTCCAAGCAGCCG	AA	AA	BB	BB	AA	AA	AA	BB	AA	BB	AA	-	AA	AA	AA	AA	AA	AA	AA	BB	AA	BB	AA	AA	BB	AA	BB	BB	AA	AA	AA	AA	BB	AA	BB	AA	BB	AA	BB	AA	-	BB	BB
996275.10.A.T	3B	3B	175.462	3B	776921775	TGCAGTGAGGAGAACCTCTCCATTCATAACCTTTTTGCTTGGGTTTTAAGCCCTTCTGTTTTGACTCTG	-	AA	BB	BB	AA	-	AA	BB	AA	BB	AA	-	AA	-	-	AA	-	-	-	BB	-	BB	AA	AA	BB	AA	BB	-	AA	AA	-	AA	BB	-	BB	-	BB	-	BB	AA	BB	BB	BB
1363468.12.G.A	3B	3B	175.462	3B	778618321	TGCAGTACCTCCGCAAATTAATCGCATACGAGGTGATTTCCATGAGGGGAGGAGAGCTGAGCTCCCGAG	AA	-	BB	BB	AA	-	AA	BB	AA	BB	AA	-	AA	AA	AA	-	-	AA	AA	BB	AA	BB	AA	AA	BB	AA	BB	BB	-	-	AA	AA	BB	-	BB	-	BB	-	BB	-	BB	BB	BB
1304501.43.G.C	3B	3B	175.462	3B	776378349	TGCAGCGCCAAATAGGAAACGCCCCTCCTACTAGGCCAGCCAAGCACCG	AA	AA	BB	BB	AA	AA	AA	BB	AA	BB	AA	-	AA	AA	AA	AA	AA	AA	AA	BB	AA	BB	AA	AA	BB	AA	BB	BB	AA	AA	AA	AA	BB	AA	BB	AA	BB	AA	BB	AA	BB	BB	BB
5579528.43.T.C	3B	3B	175.462			TGCAGATCGAACGTATTAAAAAAATCCATCCAGTCTCCCGTTTTCCTTCCCATTAAAAAAATCCATCCG	AA	AA	BB	BB	AA	AA	AA	BB	AA	BB	AA	-	AA	AA	AA	AA	AA	AA	AA	BB	AA	BB	AA	AA	BB	AA	BB	BB	AA	AA	-	AA	BB	AA	BB	AA	BB	AA	BB	AA	BB	BB	BB
1130481.24.G.C	3B	3B	177.558	3B	778214935	TGCAGGCTTTCGTCATGCCATGGTGGGCTGCTACTTAGGAAGCTTATTACAGTGATGGCAAAATGGTCC	AA	AA	BB	BB	AA	AA	AA	BB	AA	BB	BB	-	AA	AA	AA	AA	AA	AA	AA	BB	AA	BB	AA	AA	BB	AA	BB	BB	AA	AA	AA	AA	BB	AA	BB	AA	BB	AA	BB	AA	BB	BB	BB
993888.18.C.A	3B	3B	181.769	6B	848901	TGCAGACAAAACAACAGACGTGAAGGGAGGGTGGAAGCATGACGGCCCTCTTCCTCGCCTGGGGACCCC	AA	AA	BB	BB	AA	AA	AA	BB	AA	BB	AA	-	AA	AA	AA	AA	AA	AA	AA	BB	AA	BB	-	AA	BB	AA	BB	BB	AA	AA	AA	AA	BB	AA	BB	AA	BB	AA	BB	AA	BB	-	BB
4993527.16.G.A	3B	3B	188.935	3B	786878791	TGCAGCACGGGAAGCAGGAACGGCTTGGACTCGTCGGCGAACTCGCCG	AA	AA	BB	BB	AA	AA	AA	BB	AA	BB	AA	AA	AA	-	-	-	AA	AA	AA	BB	AA	BB	AA	AA	AA	AA	BB	BB	AA	AA	AA	AA	-	-	-	AA	BB	AA	-	AA	BB	BB	BB
985934.23.G.A	3B	3B	194.381	3B	784085456	TGCAGCTTCTCCTCACCGCCGCCGTCGCGGCCGTCTTCGTCACAGTCACGGCCATCCCGCACTTTTTCG	AA	AA	BB	BB	AA	AA	AA	BB	AA	BB	AA	-	AA	AA	-	BB	AA	AA	AA	BB	AA	BB	AA	AA	AA	AA	BB	BB	AA	AA	AA	AA	BB	-	BB	AA	BB	AA	BB	AA	BB	BB	BB
1062204.21.T.C	3B	3B	194.381	3B	785840741	TGCAGCCTCCATTTTGATGCGTGCCATCTCCAACCTCTCTAGGCCACCGTCTCCTGCTGCTTCTTCATC	AA	AA	BB	BB	AA	AA	AA	BB	AA	BB	AA	-	AA	-	-	BB	AA	AA	AA	-	AA	BB	AA	AA	AA	AA	BB	BB	AA	AA	AA	AA	BB	-	BB	AA	BB	AA	BB	AA	BB	BB	-
1091939.26.C.T	3B	3B	199.832	3B	791352071	TGCAGACGAGCCGTGGAGGACGTCGGCGTCATCAAAGGTAAGAGTTAAAAGACGAGCACGCCG	AA	AA	BB	BB	AA	AA	AA	BB	AA	BB	AA	-	AA	-	-	BB	AA	AA	AA	BB	AA	BB	AA	AA	AA	AA	BB	BB	AA	AA	AA	AA	BB	-	BB	AA	BB	AA	BB	AA	BB	BB	BB
7333504.16.A.G	3B	3B	199.832	3B	791755626	TGCAGCACGCGCGCCCACCCGCGTGCCCTGCTACTCGCTCCCCCGCTCGCCCGCCG	AA	AA	BB	BB	AA	AA	AA	BB	AA	BB	AA	-	AA	AA	-	BB	AA	AA	AA	BB	-	BB	AA	AA	AA	AA	BB	BB	AA	-	AA	AA	BB	-	BB	AA	BB	AA	BB	AA	BB	BB	BB
4393796.35.A.C	3B	3B	199.832	3B	791755535	TGCAGGGCGCGCCGGCCGTGGCTGCGTCGTCGCGTAGGAGCACCG	AA	AA	BB	BB	AA	AA	AA	BB	AA	BB	AA	-	AA	BB	-	BB	AA	AA	-	BB	AA	BB	AA	AA	AA	AA	BB	BB	AA	AA	AA	AA	BB	BB	-	AA	BB	-	BB	-	BB	BB	BB
7340353.24.G.C	3B	3B	199.832			TGCAGTAGTTGGCGAAGATGCCCTGGACCGAGTCCG	-	AA	BB	BB	AA	AA	AA	BB	AA	BB	AA	-	AA	-	-	BB	AA	AA	AA	BB	AA	BB	AA	AA	AA	AA	BB	BB	AA	AA	AA	AA	BB	-	BB	AA	BB	AA	BB	AA	BB	BB	BB
996138.37.C.T	3B	3B	209.27	3B	797537844	TGCAGAAGCGACCAAACGGCGCCGCTTTTTCATCAACCAGTACTGCCTACGACGTAGTACTACCTCTCG	AA	AA	BB	BB	AA	AA	AA	BB	AA	BB	AA	-	AA	-	-	BB	AA	AA	AA	BB	AA	AA	AA	AA	AA	AA	BB	BB	AA	AA	AA	AA	BB	-	BB	AA	BB	AA	BB	AA	BB	BB	AA
4909921.32.T.A	3B	3B	209.27	3B	797537909	TGCAGGGCACGGCCGCAGCGCAGCCGTGCGCCTCGGTACAGATTGGCTGGCTCGTGCGTGCGTGCAAAC	AA	AA	BB	BB	AA	AA	AA	BB	AA	BB	AA	-	AA	-	-	BB	AA	AA	AA	BB	AA	AA	AA	AA	AA	AA	-	BB	AA	AA	AA	AA	BB	-	BB	AA	BB	AA	BB	AA	BB	BB	AA
1094389.26.C.T	3B	3B	214.129			TGCAGAGTCCCTTGGCAAGGCGAGGCCGTTTCAGGGCCTAAACGGCAGTGCGTTGGAGGTGGAATCCGA	AA	AA	BB	BB	AA	AA	AA	BB	AA	BB	AA	-	AA	-	-	BB	AA	AA	AA	BB	AA	AA	AA	AA	AA	AA	BB	BB	AA	AA	AA	AA	BB	-	BB	AA	BB	AA	BB	AA	BB	BB	AA
5363285.9.G.C	3B	3B	220.061	3B	804318666	TGCAGCAGCGAGAAGCGGCGGGCGGAATGGGCGTCGCTTCAGCCG	AA	AA	BB	BB	AA	AA	AA	BB	-	BB	BB	-	AA	-	-	BB	AA	AA	AA	BB	AA	AA	AA	AA	BB	AA	BB	BB	AA	AA	AA	AA	BB	-	BB	AA	BB	AA	BB	AA	BB	BB	AA
3025080.5.C.G	3B	3B	220.061			TGCAGCGATCGGAGCCTAAACTATTCTCCCGCCGTCCG	AA	AA	BB	BB	AA	AA	AA	BB	AA	BB	BB	-	AA	-	-	BB	AA	AA	AA	BB	AA	AA	AA	AA	BB	AA	BB	BB	AA	AA	AA	AA	BB	-	BB	AA	BB	AA	BB	AA	BB	BB	AA
1090137.37.C.A	3B	3B	224.305	3B	804620991	TGCAGCAGTTATTTGGGTAAAATCATAGCAGGAAGAACTTGAAATAAAATTGCACCG	AA	AA	-	BB	AA	AA	AA	BB	AA	-	BB	AA	AA	AA	-	BB	AA	AA	AA	BB	AA	AA	AA	AA	-	AA	-	BB	AA	AA	AA	AA	BB	AA	BB	AA	-	AA	BB	AA	BB	BB	AA
1125590.8.T.A	3B	3B	224.305	3B	804283616	TGCAGTGGTGGTCCTGGTGGTGAGGGAAGGCCTCATCTTGACGATCTGCTCCTCGTCGGCGAGGCCCAT	AA	AA	BB	BB	AA	AA	AA	BB	AA	-	BB	-	AA	AA	-	-	AA	AA	AA	BB	AA	AA	AA	AA	BB	AA	BB	BB	AA	AA	AA	AA	BB	-	-	AA	BB	AA	BB	AA	-	BB	AA
1236051.58.C.T	3B	3B	224.305	3B	803430838	TGCAGCTAGTTCTGTCCAGGACGTGCAGAGCATCTCAGACACCGTTATCTCCCCCCGCCCGCGCCCTGG	AA	AA	BB	BB	AA	AA	AA	BB	AA	BB	BB	-	AA	AA	-	-	AA	AA	AA	BB	AA	AA	AA	AA	BB	AA	-	BB	AA	AA	AA	AA	BB	BB	BB	AA	BB	AA	BB	AA	BB	BB	AA
4910465.35.G.C	3B	3B	224.305	3B	803429232	TGCAGCTCTGCAACTGCAAGCCATGAATTGCCGCGGGGAATCTTGCGTGCTCATCCATGGCTAATCCCA	AA	AA	BB	BB	AA	AA	AA	BB	AA	BB	BB	-	AA	-	AA	BB	AA	AA	AA	BB	AA	AA	AA	AA	BB	AA	BB	BB	AA	AA	AA	AA	-	-	BB	AA	BB	AA	BB	AA	BB	BB	AA
3064874.22.G.T	3B	3B	232.454	3B	811242700	TGCAGACAGCCACTCAATTCTTGCCCTTTGACCCCACATGATTTCCTCTCGATAAGCTTTTCATTGATT	AA	AA	BB	BB	-	AA	AA	BB	BB	BB	BB	AA	AA	BB	-	BB	AA	-	-	BB	AA	-	AA	-	BB	-	BB	BB	-	-	-	AA	BB	BB	BB	-	BB	-	BB	-	BB	BB	-
1021762.39.T.C	3B	3B	232.454	3B	810537435	TGCAGCCAGTACAGCAGTGTGTCGGCAGCCCAATATTATTAATACAATGCCG	AA	-	BB	BB	AA	AA	AA	BB	BB	BB	BB	AA	AA	-	-	BB	AA	AA	AA	-	AA	AA	AA	AA	BB	AA	BB	BB	AA	AA	AA	AA	BB	-	BB	AA	BB	AA	BB	AA	BB	BB	AA
4992751.26.T.A	3B	3B	232.454			TGCAGCCAGTACAGCAGTGTGTCGGCTGCCCAATATTATCAATACAATGCCG	AA	AA	BB	BB	AA	AA	AA	BB	BB	BB	BB	AA	AA	BB	BB	BB	AA	AA	AA	-	AA	AA	AA	AA	BB	AA	BB	BB	AA	-	AA	AA	BB	-	BB	AA	BB	AA	BB	-	BB	BB	AA
1021762.9.T.A	3B	3B	232.454	3B	810537435	TGCAGCCAGTACAGCAGTGTGTCGGCAGCCCAATATTATTAATACAATGCCG	AA	AA	BB	BB	AA	AA	-	BB	BB	BB	BB	AA	AA	-	BB	BB	AA	AA	AA	-	AA	-	AA	AA	BB	AA	BB	BB	AA	AA	-	AA	BB	-	BB	AA	BB	AA	BB	-	BB	BB	AA
1116974.32.A.G	3B	3B	236.403	3B	811897429	TGCAGAAGTAGGCGCATGGGATTGGGGCTTAGATAACTGTAGCATCATTTGGTTTGCATGTCACTGGCT	AA	AA	BB	AA	AA	AA	AA	BB	BB	BB	BB	AA	AA	-	-	BB	AA	AA	AA	BB	AA	AA	AA	AA	BB	AA	BB	-	AA	AA	-	AA	BB	AA	BB	AA	BB	AA	BB	AA	BB	BB	AA
1002975.22.T.C	3B	3B	240.768			TGCAGAGAAAAAAAACATGCATTGGATTAGGAGATGAAGGAAAATAACAGAGAAGGGACCCTTGTGGGG	AA	AA	BB	AA	AA	AA	AA	BB	BB	BB	BB	AA	AA	-	-	BB	AA	AA	AA	BB	AA	AA	-	-	BB	AA	BB	BB	AA	AA	AA	AA	BB	AA	BB	AA	BB	AA	BB	-	BB	BB	AA
1218251.54.C.A	3B	3B	247.547	3B	820251877	TGCAGTTTCAGCTGTTTTCCAGAACCAGAAGCAGCATCCAAGACCAGCCCGCTGCCTCGGTTGGACAGA	BB	AA	BB	AA	AA	AA	AA	BB	BB	BB	BB	AA	AA	-	AA	BB	AA	AA	AA	BB	AA	AA	AA	AA	BB	AA	BB	BB	AA	AA	AA	AA	BB	-	BB	AA	BB	AA	BB	AA	BB	BB	AA
1113344.12.G.T	3B	3B	250.774	3B	820796553	TGCAGCGTCAGCGGCCTTCCAGAACCAGAAGCAGCATGCAAGGCCAATCCGCTGGCCCTGTTGGACAGA	BB	AA	BB	AA	AA	AA	AA	BB	BB	BB	BB	AA	AA	-	-	BB	AA	AA	AA	BB	AA	AA	AA	AA	BB	AA	BB	BB	AA	AA	AA	AA	BB	-	BB	AA	BB	AA	BB	AA	BB	BB	AA
3025580.28.T.C	3B	3B	254.904	3B	818839026	TGCAGAGATAACGGACAACGCAGGTACTTCCTCCGTCCG	BB	AA	BB	AA	AA	AA	AA	BB	BB	BB	BB	AA	AA	-	-	BB	AA	AA	AA	BB	AA	AA	AA	AA	BB	AA	BB	BB	AA	AA	AA	AA	BB	-	BB	AA	BB	AA	BB	AA	BB	BB	AA
3960076.7.A.G	3B	3B	258.425			TGCAGTAACTGACACGATCCTCTCCG	BB	AA	BB	AA	AA	AA	AA	BB	BB	BB	BB	AA	AA	-	-	BB	AA	AA	AA	BB	AA	AA	AA	AA	BB	AA	BB	BB	AA	AA	AA	AA	BB	-	BB	AA	BB	AA	BB	AA	BB	BB	AA
1003828.47.C.A	3B	3B	261.459	3B	821881480	TGCAGCATCCACGTCGCAGCATGCCGCCTGAGCTGGTGGCGGCATGGCCCACCATGTCCGTTTTCAGTT	BB	AA	BB	AA	AA	AA	AA	BB	BB	BB	BB	AA	AA	-	-	BB	AA	AA	AA	BB	AA	AA	AA	AA	BB	AA	BB	BB	AA	AA	AA	AA	BB	-	BB	AA	BB	AA	BB	AA	BB	BB	AA
4005084.43.G.A	3B	3B	261.459	3B	820993959	TGCAGTGAAAAGAAGTTTCTAGCAATGGCATAGGTGCAGAAGTGATCCG	BB	AA	BB	AA	AA	AA	AA	BB	BB	BB	BB	AA	AA	-	-	BB	AA	AA	AA	BB	AA	AA	AA	AA	BB	AA	BB	BB	AA	AA	AA	AA	BB	-	BB	AA	BB	AA	BB	AA	BB	BB	AA
3385463.26.C.T	3B	3B	261.459			TGCAGCGGGATCAAGCTCAGGAACATCAGACTGAGGTACCG	BB	AA	BB	AA	AA	AA	AA	BB	BB	BB	BB	AA	AA	-	-	BB	AA	AA	AA	BB	AA	AA	AA	AA	BB	AA	BB	BB	AA	AA	AA	AA	BB	-	BB	AA	BB	AA	BB	AA	BB	BB	AA
3385463.30.C.A	3B	3B	261.459			TGCAGCGGGATCAAGCTCAGGAACATCAGACTGAGGTACCG	BB	AA	BB	AA	AA	AA	AA	BB	BB	BB	BB	AA	AA	-	-	BB	AA	AA	AA	BB	AA	AA	AA	AA	BB	AA	BB	BB	AA	AA	AA	AA	BB	-	BB	AA	BB	AA	BB	AA	BB	BB	AA
3385463.20.G.A	3B	3B	261.459			TGCAGCGGGATCAAGCTCAGGAACATCAGACTGAGGTACCG	BB	AA	BB	AA	AA	AA	AA	BB	BB	BB	BB	AA	AA	-	-	BB	AA	AA	AA	BB	AA	AA	AA	AA	BB	AA	BB	BB	AA	AA	AA	AA	BB	-	-	AA	BB	AA	BB	AA	BB	BB	AA
3948676.19.A.G	3B	3B	261.459	3D	600244877	TGCAGCGGGATCAAGCTCAAGAACATCAGGCTGAGGTACCG	BB	AA	BB	AA	AA	AA	AA	-	BB	BB	-	AA	AA	-	-	BB	AA	AA	AA	BB	AA	AA	AA	AA	BB	AA	BB	-	AA	AA	AA	AA	BB	-	BB	AA	-	AA	BB	AA	BB	BB	AA
1221603.6.G.A	3B	3B	261.459			TGCAGCGGCACCAACCCCTGCAGCGGGATCAAGCTCAGGAACATCAGACTGAGGTACCG	BB	-	BB	AA	AA	-	AA	BB	BB	BB	BB	AA	AA	AA	-	BB	AA	AA	-	BB	AA	AA	-	AA	BB	AA	BB	BB	AA	-	AA	AA	BB	-	-	-	BB	AA	BB	AA	BB	BB	AA
2256850.27.T.C	3B	3B	261.459	3B	822663498	TGCAGCAGTAGACATGCGAAATCATGTTGACATTCAAACGAAAAAGAGGGAATCGAGAGTTGGTACCTC	BB	AA	BB	AA	AA	AA	-	BB	BB	BB	BB	AA	AA	-	-	BB	AA	AA	AA	BB	AA	AA	AA	AA	BB	AA	BB	BB	AA	AA	AA	AA	BB	BB	BB	AA	BB	AA	BB	AA	BB	BB	AA
1185670.43.G.C	3B	3B	261.459	3B	823378510	TGCAGCTCGCCGCCGTCCTGCACGCCCGGGGCCTCCGTGTCACGGTCTTCCACTCCGCCTTCAACGCCC	BB	AA	BB	AA	AA	AA	AA	BB	-	BB	BB	AA	AA	-	-	BB	-	AA	AA	-	AA	AA	AA	AA	BB	AA	BB	BB	AA	-	AA	AA	-	-	BB	AA	BB	AA	-	AA	BB	-	AA
2278483.16.G.C	3B	3B	264.543	3B	827730295	TGCAGGATACTTTCCTGATTATCCCAACTGGCTGCGATTCGGTAGTCTGAGTTCCAGGCGTTCTTCGGT	BB	AA	BB	AA	AA	AA	AA	BB	BB	BB	BB	AA	AA	-	-	BB	AA	AA	AA	BB	AA	AA	AA	AA	BB	AA	BB	BB	AA	AA	AA	AA	BB	-	BB	AA	BB	AA	BB	AA	BB	BB	AA
1127132.53.G.A	3B	3B	264.543	3B	827291991	TGCAGCGCAAGATTGACGACGCCAAGCAATGGCATGCTACAGGAGCGGTAATGGTGCAACACACCACCG	BB	AA	BB	-	AA	AA	AA	BB	BB	BB	-	AA	AA	-	-	BB	AA	AA	AA	BB	AA	AA	AA	-	BB	AA	BB	BB	AA	AA	AA	AA	BB	-	-	AA	BB	AA	BB	AA	BB	BB	-
4005211.41.A.G	3B	3B	267.91	3D	604157052	TGCAGCATGATATGCTCTATCGATCTTATTGGTGTCCATAGAATAGATCGACGTTGCTAAGGTTTCATG	BB	AA	BB	AA	AA	AA	AA	BB	BB	BB	BB	AA	AA	-	-	BB	AA	AA	AA	BB	AA	AA	AA	AA	BB	AA	BB	BB	AA	AA	AA	AA	BB	AA	BB	AA	BB	AA	BB	AA	BB	BB	-
3064812.37.C.A	3B	3B	267.91	3B	827145964	TGCAGCTGTGGAAGATGATTAGCCGTGGACTGGAGTGCGCCG	BB	AA	BB	AA	AA	AA	AA	BB	BB	BB	BB	AA	AA	-	-	BB	AA	AA	AA	BB	AA	AA	AA	AA	BB	AA	BB	BB	AA	AA	AA	AA	BB	-	BB	AA	BB	AA	BB	AA	BB	BB	AA
2279593.66.C.G	3B	3B	267.91	3B	828232263	TGCAGATGTTCTACAAGCAGGCCAAGAAAACCAACTCCTGCTGCACAATCCTGTAATAACCAAGCTCAG	BB	AA	BB	AA	AA	AA	AA	BB	BB	BB	BB	AA	AA	-	-	-	AA	AA	-	-	AA	AA	AA	-	BB	AA	BB	BB	AA	AA	-	AA	BB	AA	BB	AA	BB	AA	BB	-	BB	-	AA
3222238.23.C.G	3B	3B	267.91	3B	826403967	TGCAGGGTTGTGATGCGTCAGTGCTCCTGTCTGTCAACCCCG	BB	AA	BB	AA	AA	AA	AA	BB	BB	BB	BB	AA	AA	-	-	BB	AA	AA	AA	BB	AA	AA	AA	AA	BB	AA	BB	BB	AA	AA	AA	AA	BB	-	BB	AA	BB	AA	BB	AA	BB	BB	AA
1683433.29.T.C	3B	3B	271.391	3B	829017075	TGCAGCACGCGCTTTGTGTTGGGCCTAACTCTAGGTAGCTCTCTGCTCTCTCTCTCCTCTGACGGAAGA	BB	AA	BB	AA	AA	AA	AA	BB	BB	BB	BB	AA	AA	-	-	BB	AA	AA	AA	BB	AA	AA	AA	AA	BB	AA	BB	BB	AA	AA	AA	AA	BB	-	BB	AA	BB	AA	BB	AA	BB	BB	AA
1032586.67.C.G	3B	3B	280.335	3B	832534865	TGCAGTGTACTACTATGCACACAGCACGCCCTATCTGCCGTCCATTTTCCACCTGACCTGATAGAGTCA	BB	AA	BB	AA	AA	AA	AA	BB	BB	BB	BB	AA	AA	AA	-	BB	BB	AA	AA	BB	AA	AA	AA	AA	BB	AA	BB	BB	AA	AA	AA	AA	-	-	BB	AA	BB	AA	BB	AA	BB	BB	AA
7354206.6.T.C	3B	3B	283.624	3B	832860856	TGCAGTTCCAGGCGCGCATTGCCTGTAGCAGAGGGCGGACAACCCCGTCTAGCCCCACCG	BB	AA	BB	AA	AA	AA	AA	BB	BB	BB	BB	AA	AA	-	-	BB	BB	AA	AA	BB	AA	AA	AA	AA	BB	AA	BB	BB	AA	AA	AA	AA	BB	-	BB	AA	BB	AA	BB	AA	BB	BB	AA
1239839.39.G.T	3B	3B	283.624	3B	832036406	TGCAGTTTTTCAGTCGCATGTCCTCAAGAGCAGGGCACCGCGAACTGATGTGCCTGGCAAAGTAACCGT	BB	AA	BB	AA	AA	AA	AA	BB	BB	BB	BB	AA	AA	-	-	BB	BB	AA	AA	BB	AA	AA	AA	AA	BB	AA	BB	BB	AA	AA	AA	AA	BB	-	BB	AA	BB	AA	BB	AA	BB	BB	AA
1692911.12.C.T	3B	3B	297.865	3B	840859490	TGCAGAGCGCGACGCCGCAGTTTTGTGTTACGGCGGCAAGGATACATCGGGGCGAGGTTGGCGGCGCGG	BB	AA	BB	AA	AA	AA	AA	AA	BB	BB	BB	BB	AA	-	-	BB	BB	AA	AA	BB	AA	BB	BB	AA	BB	BB	AA	BB	AA	AA	AA	AA	-	AA	-	BB	BB	AA	BB	AA	BB	BB	BB
2268570.26.G.A	3B	3B	297.865	3B	841026732	TGCAGCCGACGGAGCTCGCGAGCCACGTGAGCTCCCGCTGCCCTGCTCTCGAGGACTTGAAACTGCAAG	BB	AA	BB	AA	AA	AA	AA	AA	BB	BB	BB	BB	AA	-	-	BB	BB	AA	AA	BB	AA	BB	BB	AA	BB	BB	AA	BB	AA	AA	AA	AA	BB	AA	AA	BB	BB	AA	BB	AA	BB	BB	BB
1106778.12.G.C	3B	3B	297.865	3B	839911240	TGCAGTACTGATGGTGACTTGACACATGGGCTGGGATGTGTCATGACGGACTATTACGTAAATAAACGT	BB	AA	BB	AA	AA	AA	AA	AA	BB	BB	BB	BB	AA	-	-	BB	BB	AA	AA	BB	AA	BB	BB	AA	BB	BB	AA	BB	AA	AA	AA	AA	BB	AA	AA	BB	BB	AA	BB	-	BB	BB	BB
1340897.20.G.A	3B	3B	297.865			TGCAGCTGCATCACCGGCCCGTGACGCCGCGCCAGATCCCTTAAGCTCCG	BB	-	BB	AA	AA	AA	AA	AA	BB	BB	BB	BB	AA	-	BB	BB	BB	AA	-	BB	AA	BB	BB	AA	BB	BB	AA	BB	AA	AA	AA	AA	BB	-	AA	BB	-	-	-	-	BB	BB	BB
1049252.13.G.A	3B	3B	297.865			TGCAGGCCGTGGCGCGACTCATCCAAGCCGATCCACTCCTTCCCACCGTGGCTCCTCCCCACGCCGAGA	BB	AA	BB	AA	AA	AA	AA	AA	BB	BB	BB	BB	AA	-	-	BB	BB	AA	AA	BB	AA	BB	BB	AA	BB	BB	AA	BB	AA	AA	AA	AA	BB	AA	AA	BB	BB	AA	BB	AA	BB	BB	BB
1128015.23.A.C	3B	3B	297.865			TGCAGACTCAAAGTTACCAACCCAGCATGGAAGGATGGGGGTTGGGGAGGGCCTGGCCGCCCACGCTAG	BB	AA	BB	AA	AA	AA	AA	AA	BB	BB	BB	BB	AA	-	-	BB	BB	AA	AA	BB	AA	BB	BB	AA	BB	BB	AA	BB	AA	AA	AA	AA	BB	AA	AA	BB	BB	AA	BB	AA	BB	BB	BB
1004488.20.A.G	3B	3B	300.474			TGCAGGGTGCACCAGACGGCAAGGACGGCGGCGGATGGCAACAAGGAGGGGCAGGGAGAGTCCAGCAAG	BB	AA	-	AA	AA	AA	AA	AA	BB	BB	BB	BB	AA	-	-	BB	BB	AA	AA	BB	AA	BB	BB	AA	BB	BB	AA	BB	AA	AA	AA	AA	BB	AA	AA	BB	BB	AA	BB	AA	BB	BB	-
1098180.44.C.T	3B	3B	303.098	3B	841982303	TGCAGGATCTCGCCCTCGCTCCGCGGCGTCGGCGGCACCGTCGTCGGCGGCGAGGACGACACCCGAGAT	BB	AA	BB	AA	AA	AA	AA	AA	BB	BB	BB	BB	AA	-	-	BB	BB	AA	AA	BB	AA	BB	-	AA	BB	BB	AA	BB	AA	AA	AA	AA	BB	AA	AA	BB	BB	AA	BB	AA	BB	BB	BB
1035789.28.A.G	3B	3B	303.098	3D	613930248	TGCAGATCATATATTATAATGTCTCAAAATTTCTCTTAGAATGCTCACGAATGCTCAAGCATGTACGAG	BB	-	BB	AA	AA	AA	AA	-	BB	BB	BB	BB	-	-	-	BB	BB	AA	AA	BB	AA	BB	BB	AA	BB	BB	AA	BB	-	-	AA	AA	BB	AA	AA	BB	BB	AA	BB	-	BB	BB	BB
1124704.16.C.T	3B	3B	306.404	3B	844449100	TGCAGCATTGACTTCACGAAGACACGGCGGCGCATCAGGGGCTCTGAAATACACCG	BB	AA	BB	AA	AA	AA	AA	AA	BB	-	BB	BB	AA	AA	-	BB	BB	AA	AA	-	AA	BB	BB	-	BB	BB	-	BB	AA	AA	-	AA	BB	BB	AA	BB	BB	AA	BB	AA	BB	BB	BB
1125700.28.C.A	3D	3D	0	3D	463623457	TGCAGTCATGCTAGTGCCATGCATGCTGCCTTTACAATGCCTTTACCCATCCATGCAGTATGCATGCCG	BB	AA	AA	BB	AA	AA	BB	BB	AA	AA	BB	AA	BB	AA	AA	AA	AA	BB	-	AA	BB	BB	AA	AA	BB	BB	BB	BB	BB	BB	BB	AA	AA	BB	AA	AA	AA	AA	AA	-	AA	AA	BB
3951406.34.G.A	3D	3D	16.5785	3D	523801108	TGCAGGGCCGATGAATCCGCCGCTCCAAAGATGGGAGCAGGGGCCG	BB	AA	AA	AA	AA	AA	BB	BB	AA	AA	BB	-	BB	AA	AA	AA	AA	BB	BB	AA	BB	BB	AA	AA	BB	BB	AA	BB	BB	AA	BB	BB	AA	-	AA	AA	BB	AA	AA	BB	AA	AA	BB
2250702.15.G.A	3D	3D	19.6088	3D	530361042	TGCAGTGCCATGACTGAATCAAGCTCACCACAAGGGAGAACACTCTGTTCGCAGCAAGCTATTTCTCGA	BB	AA	AA	AA	AA	AA	BB	BB	AA	AA	BB	-	BB	AA	AA	AA	AA	BB	BB	AA	BB	BB	AA	AA	BB	BB	AA	-	BB	AA	BB	BB	AA	-	AA	AA	BB	AA	AA	BB	AA	AA	BB
13879428.51.T.C	3D	3D	21.008	3D	531953617	TGCAGGCGTCGGCGGCGTGGAACATCAGTGGCGAGCCTTGCAGCGGTGCCGTCATCGACGGCACCGACA	BB	AA	AA	AA	AA	AA	BB	BB	AA	AA	BB	-	BB	AA	AA	AA	AA	BB	BB	AA	BB	BB	AA	AA	BB	BB	-	BB	BB	AA	BB	BB	AA	-	AA	AA	BB	AA	AA	BB	AA	AA	-
1087528.55.A.G	3D	3D	23.558	3D	536580172	TGCAGACACATTTGTACTACATCTCAAACAGACATGGCCGACCACATGCGCATATACCATGAACCAACC	BB	AA	AA	AA	AA	AA	BB	BB	AA	AA	BB	-	BB	AA	AA	AA	AA	BB	BB	AA	BB	BB	AA	AA	BB	BB	AA	BB	BB	AA	BB	BB	AA	-	AA	AA	BB	AA	AA	BB	AA	AA	BB
5002287.12.T.G	3D	3D	61.4324	3D	613406564	TGCAGAGTGCGATGCCGCACTTGTATGTTATGGCGGCAAGGATACACCG	AA	BB	-	AA	AA	-	AA	BB	AA	-	BB	-	BB	AA	-	AA	AA	-	-	BB	BB	BB	AA	-	AA	BB	AA	BB	BB	BB	AA	BB	AA	AA	AA	AA	BB	AA	AA	BB	AA	AA	BB
7353048.5.T.C	3D	3D	63.9705			TGCAGTCACCAGCCGCAGGCCG	AA	BB	-	AA	AA	-	AA	BB	AA	-	BB	-	BB	-	-	-	AA	-	-	BB	-	BB	AA	-	AA	BB	-	BB	BB	BB	AA	BB	-	-	AA	AA	BB	-	AA	BB	AA	-	BB
986749.51.G.A	3D	3D	66.0594	3D	616215375	TGCAGCTCTTCAGTGGCAGTACTGTGGAGTTCGGTAGCAGCAGGAGCAACAGATGCTGATGGCGACGCT	AA	BB	AA	-	AA	AA	AA	BB	AA	AA	BB	-	BB	AA	AA	AA	AA	AA	AA	AA	BB	BB	AA	-	AA	BB	AA	BB	BB	BB	AA	BB	AA	AA	AA	AA	BB	AA	AA	BB	AA	AA	BB
1093906.53.C.T	3D	3D	66.0594	3D	612673738	TGCAGGGTACAACGTCGTACCAACGTCGGCGTCGCCGTCGCCGCCTGCCGCGCCCACATAGTCTTGCCG	AA	BB	AA	AA	AA	AA	-	BB	-	AA	BB	-	BB	AA	AA	AA	AA	-	AA	AA	-	BB	AA	AA	AA	BB	AA	BB	BB	BB	-	BB	AA	AA	-	AA	BB	AA	AA	BB	AA	AA	BB
1217061.18.T.C	3D	3D	66.0594	3D	614883377	TGCAGCTCGGACGAGCCATTGGGGCGAGGTGAGGTACAAGAGGATGAGCTTGAGGAGCTTGTCGGGGAT	AA	BB	AA	AA	AA	AA	AA	BB	AA	AA	BB	BB	BB	AA	AA	AA	AA	AA	AA	AA	-	BB	AA	AA	AA	BB	AA	BB	BB	BB	AA	BB	AA	-	-	AA	BB	AA	AA	BB	AA	AA	BB
3573083.20.G.A	3D	3D	66.0594	3D	609358747	TGCAGAGCCTCAAGTTGTTTGGCAACCTGGTTAAACTGCCG	AA	BB	AA	AA	AA	AA	AA	BB	AA	AA	BB	-	BB	AA	AA	AA	AA	AA	AA	AA	-	BB	AA	AA	AA	BB	AA	BB	BB	BB	AA	BB	AA	AA	AA	AA	BB	AA	AA	BB	-	AA	BB
1049114.20.A.G	3D	3D	67.6069	3D	599975595	TGCAGTTGACTTCCTACTCCAAACCCATCTCCCAAGTTTTGCTAGACGTACAGAAGTTTACAGGCTAAT	AA	BB	AA	AA	-	AA	AA	BB	AA	AA	BB	AA	BB	AA	AA	AA	-	-	-	-	BB	BB	AA	-	AA	BB	AA	BB	BB	BB	AA	BB	AA	AA	-	AA	BB	-	AA	BB	-	AA	BB
1237949.8.A.G	3D	3D	67.6069	3D	600513857	TGCAGCGGAATCAAGCTCAGGAACATCAGGCTGACGTACAAGCACAAGCGGCCG	AA	BB	AA	AA	AA	AA	-	BB	AA	AA	BB	-	BB	AA	AA	AA	AA	AA	AA	AA	-	BB	AA	-	AA	BB	AA	BB	BB	BB	AA	BB	AA	AA	AA	AA	BB	AA	AA	BB	-	AA	BB
1675439.11.T.C	3D	3D	67.6069	3D	614011685	TGCAGTACCTCTGTTCAGGCGAGAAGAATCCATCCACTGATAACGCTAGTTTGTCCGTTGGCGGCGGCT	AA	BB	AA	AA	AA	AA	AA	BB	AA	AA	BB	-	BB	AA	AA	AA	AA	AA	AA	AA	-	BB	AA	AA	AA	BB	AA	BB	BB	BB	AA	BB	AA	AA	AA	AA	BB	AA	AA	BB	AA	AA	BB
3573083.17.T.A	3D	3D	69.8732	3D	609358747	TGCAGAGCCTCAAGTTGTTTGGCAACCTGGTTAAACTGCCG	AA	BB	AA	AA	AA	AA	AA	-	AA	AA	-	-	-	AA	AA	AA	AA	AA	AA	AA	-	BB	AA	AA	AA	BB	AA	-	BB	BB	AA	BB	AA	AA	AA	AA	-	AA	AA	BB	AA	AA	BB
3939073.41.T.C	3D	3D	69.8732	3D	601408443	TGCAGCCAGTCCATGGCGGCCGGGTCGCCGTCGAGGCCTGGTGGAGCAACCATGTTACGCCG	AA	BB	AA	AA	AA	AA	AA	BB	AA	AA	BB	-	BB	-	AA	AA	AA	-	AA	AA	-	BB	AA	-	AA	BB	AA	-	BB	BB	AA	BB	AA	AA	AA	AA	BB	-	AA	BB	AA	AA	BB
12777678.8.A.G	3D	3D	71.9839			TGCAGGCCAGGCGACGCGATGCCG	AA	BB	AA	AA	AA	AA	AA	BB	AA	AA	BB	-	BB	AA	AA	AA	AA	-	AA	AA	-	BB	AA	AA	AA	BB	AA	BB	BB	-	AA	BB	AA	AA	-	AA	-	AA	AA	BB	AA	AA	BB
1022299.7.A.G	3D	3D	71.9839	3D	603689335	TGCAGGTAGGGTTTTACAGCACCACCTGCCCCAACGCCGAGGCCATCGTCCG	AA	BB	AA	AA	AA	AA	AA	BB	AA	AA	BB	-	BB	AA	AA	AA	AA	AA	AA	AA	BB	BB	-	AA	AA	BB	AA	BB	BB	BB	AA	BB	-	AA	AA	AA	BB	AA	AA	BB	AA	AA	BB
7351726.38.C.A	3D	3D	71.9839	3D	607540974	TGCAGAGCTACGTGCAGGGCACGCCGCCGCCGTTCTCCCCCTCCG	AA	BB	AA	AA	AA	AA	AA	-	AA	AA	BB	-	BB	AA	AA	AA	AA	AA	AA	AA	-	BB	AA	AA	AA	BB	AA	BB	BB	BB	AA	BB	AA	AA	AA	AA	BB	AA	AA	BB	AA	AA	BB
17572130.8.T.G	3D	3D	71.9839			TGCAGGGATAAGTTTTTGGGCCG	AA	BB	AA	AA	AA	AA	AA	BB	AA	AA	BB	-	BB	-	AA	AA	AA	AA	AA	AA	BB	BB	AA	AA	AA	BB	-	BB	BB	BB	-	BB	AA	AA	AA	AA	BB	AA	AA	BB	AA	AA	BB
1220081.18.T.C	3D	3D	71.9839	3D	604039348	TGCAGCTCTGGTGGAGGGTGTGAAGCTTGCAAATACAGCTGGTTGTAATGCAATCCG	AA	BB	AA	AA	AA	AA	AA	BB	AA	AA	BB	-	BB	AA	AA	AA	AA	AA	AA	AA	-	BB	AA	AA	AA	BB	AA	BB	BB	BB	AA	BB	AA	AA	AA	AA	BB	AA	AA	BB	-	AA	BB
5363094.6.C.T	3D	3D	71.9839			TGCAGACGGCGGCGAAGCGCGCCCG	AA	BB	AA	AA	AA	AA	AA	BB	AA	AA	BB	-	BB	AA	AA	AA	AA	AA	AA	AA	-	BB	AA	AA	AA	BB	AA	BB	BB	BB	AA	BB	AA	AA	AA	AA	BB	AA	AA	BB	AA	AA	BB
17568819.7.G.C	3D	3D	71.9839			TGCAGAGGCTCAAGTTGAAAGGCAACCTTGTTAAACTGCCG	AA	BB	AA	AA	AA	AA	AA	BB	AA	AA	BB	-	BB	AA	AA	AA	AA	-	AA	AA	-	BB	AA	AA	AA	BB	AA	BB	BB	BB	-	BB	-	-	AA	AA	BB	-	AA	BB	-	AA	BB
1017788.7.G.C	3D	3D	71.9839	3B	848039165	TGCAGTCGGCTGTTTGGAAAGAGAGCTCATCCTTGGCAAGGTCGTAGAGCAGGTGCATGTTCTGCAACT	AA	BB	AA	AA	AA	AA	AA	BB	AA	AA	BB	-	BB	AA	AA	AA	AA	AA	AA	AA	-	BB	AA	AA	AA	BB	AA	BB	BB	BB	AA	BB	AA	AA	AA	AA	BB	AA	AA	BB	AA	AA	BB
977800.34.C.T	3D	3D	71.9839	3D	608377505	TGCAGATTTCTTGGGTAGGGGCACAGCACAGACGCAGGATGACATGTTAATTTATACAGCTACTCGTTA	AA	BB	AA	AA	AA	AA	AA	BB	AA	AA	BB	AA	BB	AA	AA	AA	AA	AA	AA	AA	-	BB	AA	AA	AA	BB	AA	BB	BB	BB	AA	BB	AA	AA	AA	AA	BB	AA	AA	BB	AA	AA	BB
5573456.10.T.C	3D	3D	71.9839			TGCAGGCTAATTGTTGCTGCCG	AA	BB	AA	AA	AA	AA	AA	BB	AA	AA	BB	-	BB	AA	AA	AA	AA	AA	AA	AA	-	BB	AA	AA	AA	BB	AA	BB	BB	BB	AA	BB	AA	AA	AA	AA	BB	AA	AA	BB	AA	AA	BB
1128362.30.T.C	3D	3D	76.6232	3D	589118337	TGCAGCGTGGGCGAGGTGGTGATGCCAATGTCATCGTTCTTCAGGCTGGAGGACAGCATGGCGCCGAGA	AA	BB	AA	BB	AA	AA	AA	BB	AA	AA	BB	-	BB	AA	AA	AA	AA	AA	AA	AA	-	BB	AA	AA	AA	BB	AA	BB	BB	AA	AA	BB	AA	AA	AA	AA	BB	AA	AA	BB	AA	AA	AA
1065504.59.G.A	4A	4A	0	4A	2955580	TGCAGATCACTACTGGAGTCTTGAGAGCCACCCTTTTTGCAGGTGAGGCGTAAACATCAGTACTTCCCC	AA	AA	AA	AA	BB	BB	BB	BB	BB	BB	BB	-	BB	AA	AA	-	AA	-	BB	AA	-	AA	AA	AA	BB	BB	AA	BB	AA	BB	AA	AA	AA	AA	AA	BB	BB	AA	AA	BB	BB	AA	AA
2245963.15.T.C	4A	4A	4.37919	4D	466976513	TGCAGATTTTCTGGATCTCTTAGCTTGAATCTTTTTCGAGGGGCCTACCTCTGTTGAATTCTGACGATT	AA	AA	AA	AA	BB	BB	BB	BB	BB	BB	BB	-	BB	AA	AA	AA	AA	-	BB	AA	-	AA	AA	AA	BB	BB	AA	AA	AA	BB	AA	AA	AA	AA	AA	BB	BB	AA	AA	-	BB	AA	AA
1088490.67.C.A	4A	4A	7.11665	4A	3863580	TGCAGAGACAACATTAAAAACCAGCACGAAAAGGAGGTCAAGGTCACACACTGTGCGCAGATGAGAGCA	AA	AA	AA	AA	BB	BB	BB	BB	BB	BB	BB	-	BB	AA	AA	-	AA	-	BB	AA	AA	AA	AA	AA	BB	BB	AA	AA	AA	BB	AA	AA	AA	AA	AA	BB	BB	AA	AA	BB	BB	AA	AA
2279611.53.G.A	4A	4A	10.3781	4A	3335944	TGCAGGTCGACGTCGTCCTCGAAGTCCTCGAAGGCGGCCTCGAAGTCGTCGACGTCGGGGGTGCTGCTG	AA	AA	AA	AA	BB	BB	BB	BB	BB	BB	BB	-	BB	AA	AA	AA	AA	-	BB	AA	-	AA	AA	AA	BB	BB	AA	AA	AA	BB	AA	AA	AA	AA	AA	BB	BB	AA	AA	BB	BB	AA	AA
1057743.63.T.A	4A	4A	10.3781	4A	3367743	TGCAGGTTGAGTTCATTGCCAATATAATTCAGACCCCATACAGGGTACCTAATTCCTCCCTTCTGAAAA	AA	AA	AA	AA	BB	BB	BB	BB	BB	BB	BB	-	BB	AA	AA	AA	-	-	BB	AA	-	AA	AA	AA	BB	BB	AA	AA	AA	BB	-	AA	AA	AA	AA	BB	BB	AA	AA	BB	BB	AA	AA
12777160.17.A.C	4A	4A	15.7787	4A	5155658	TGCAGATTCGAGGAATTAGATCATGGTGTGTACCTTTTCAAGCACGTACGACGGCGGCGACCTGTGGTC	AA	AA	AA	BB	BB	BB	BB	BB	BB	BB	BB	-	BB	AA	AA	AA	AA	-	BB	AA	-	AA	AA	AA	BB	BB	AA	AA	AA	BB	AA	AA	AA	AA	AA	BB	BB	AA	BB	BB	BB	AA	AA
4989095.17.G.A	4A	4A	23.2865			TGCAGGCTGGTCACTGCGTCCGATCGACGGCCG	AA	AA	AA	BB	BB	BB	BB	BB	BB	BB	BB	-	BB	AA	AA	AA	AA	-	BB	AA	-	AA	AA	AA	BB	BB	AA	AA	AA	BB	AA	AA	AA	AA	AA	BB	BB	AA	BB	BB	BB	AA	AA
1054658.58.T.C	4A	4A	40.7102	4A	16906593	TGCAGCACTACATAGGTCTAGTGGCCTAATTGATCTCTTGACGCCTCGTGGTCGGTGTTGAACAGGAGT	AA	AA	BB	BB	BB	BB	BB	BB	BB	AA	BB	BB	BB	AA	BB	BB	AA	BB	BB	BB	AA	AA	AA	BB	BB	BB	AA	AA	AA	AA	AA	AA	AA	AA	BB	BB	BB	BB	BB	BB	BB	AA	AA
1090716.48.C.T	4A	4A	40.7102	4A	16238382	TGCAGTGTTTGCCTGTTCAAACTGCCGCGACCCCTCACTACTGTGTTCCATTGCTGAATCACTGAACGG	AA	AA	BB	BB	BB	BB	BB	BB	BB	AA	BB	BB	BB	AA	BB	BB	AA	BB	BB	BB	-	AA	AA	BB	BB	BB	AA	AA	AA	AA	AA	AA	AA	AA	BB	BB	BB	BB	BB	BB	BB	AA	AA
2248753.15.G.C	4A	4A	40.7102	4A	16912329	TGCAGCACTATAGGTGGATCTAGTGGCCTATTTGATCTCCTCTTCATGCTCGATGTTGAACAGTACGAA	AA	AA	BB	BB	BB	BB	BB	BB	BB	AA	BB	BB	BB	AA	BB	BB	AA	BB	BB	BB	AA	AA	AA	BB	BB	BB	AA	AA	AA	AA	AA	AA	AA	AA	BB	BB	BB	BB	BB	BB	BB	AA	AA
1094875.54.T.C	4A	4A	55.7371	4A	29416925	TGCAGCCTTGGCCGCAGGCTGGGGCCGCAGTGGAGAGCACCGCCGCGCCGCTTGTGCCCG	AA	AA	BB	BB	AA	BB	BB	BB	BB	AA	BB	BB	AA	AA	BB	BB	BB	-	BB	BB	AA	AA	AA	-	BB	BB	AA	BB	AA	AA	AA	AA	AA	AA	BB	BB	BB	-	BB	-	BB	AA	AA
5323449.54.C.T	4A	4A	55.7371	4A	29416916	TGCAGCCTTGGCCGCAGGCTGGGGCCGCAGTGGAGAGCACCGCCGCGCCGCTTGCGCCCGGGCAAGGAG	AA	AA	BB	BB	AA	BB	BB	BB	BB	AA	-	BB	AA	AA	BB	BB	BB	BB	-	-	AA	AA	AA	BB	BB	BB	AA	BB	AA	AA	AA	AA	AA	AA	BB	BB	BB	BB	BB	BB	BB	AA	AA
4261973.25.G.A	4A	4A	61.4009	4A	41876446	TGCAGACGCAGAATCGATCGATGGGGTCCTTCCTCTCTTCGGCTGCCG	AA	AA	BB	BB	AA	BB	BB	BB	AA	AA	BB	BB	AA	AA	BB	BB	BB	BB	BB	BB	AA	AA	AA	BB	BB	BB	AA	BB	BB	AA	AA	AA	AA	AA	BB	BB	BB	BB	BB	BB	BB	AA	AA
995112.64.C.T	4A	4A	61.4009	4A	40192869	TGCAGCCGCGACGGCACGCCGTGGGGTCCCTCCCAGTCTCTCTCTCTCTCTCTCTCTCTCTCTCCTCCT	AA	AA	BB	BB	AA	BB	BB	BB	AA	AA	BB	BB	AA	AA	BB	BB	BB	BB	-	BB	-	AA	AA	BB	BB	BB	AA	BB	BB	AA	AA	AA	AA	AA	BB	BB	BB	BB	-	-	BB	AA	AA
1126099.27.C.G	4A	4A	64.1056	4A	68548955	TGCAGCACGCTGGCCGTATGCCGCTTGCCGCAGCACCAAAGGATCCATGCGAGTCACATGACCCACAGG	AA	AA	BB	BB	AA	BB	BB	BB	AA	AA	BB	BB	AA	BB	BB	BB	BB	BB	BB	BB	AA	AA	AA	BB	BB	BB	AA	BB	BB	AA	AA	AA	AA	AA	BB	BB	BB	BB	BB	AA	BB	AA	AA
1044739.26.G.A	4A	4A	64.1056	4A	81241451	TGCAGTTCTGTACGACTTGTGTGGGAGTGTAAGTGCACTCCAAGCCTCGTGCTCGCTAGCTAGGGATAT	AA	AA	BB	BB	AA	BB	BB	BB	AA	AA	BB	BB	AA	BB	BB	BB	BB	BB	BB	BB	AA	AA	AA	BB	BB	BB	AA	BB	BB	AA	AA	AA	AA	AA	BB	BB	BB	BB	BB	AA	BB	AA	AA
1235654.43.G.A	4A	4A	64.1056	4A	88065900	TGCAGAACTACTACATGGTACGTGCTACGCTGCCAGCTGATGCGCCCAGCCAAAATCCTCTCCTCTGCT	AA	AA	BB	BB	AA	BB	BB	BB	AA	AA	BB	BB	AA	BB	BB	BB	BB	BB	-	BB	AA	AA	AA	BB	BB	BB	AA	BB	BB	AA	AA	AA	AA	AA	BB	BB	BB	BB	BB	AA	BB	AA	AA
991409.28.C.T	4A	4A	64.1056	4A	88591738	TGCAGTTTAACCAAACATAGCCTGAGTACGCAGTGGGCATTGACTTCCCG	AA	AA	BB	BB	AA	BB	BB	BB	AA	AA	BB	BB	AA	BB	BB	BB	BB	BB	BB	BB	AA	AA	AA	BB	BB	BB	AA	BB	BB	AA	AA	AA	AA	AA	BB	BB	BB	BB	BB	AA	BB	AA	AA
1103219.19.C.A	4A	4A	64.1056	4A	68282554	TGCAGGTCCAGCCGACCCCCCTCCTAATCCCTCTCTAAGGCCCTGGCCTTTTGCCTCTCCACTAGGCCG	AA	AA	BB	BB	AA	BB	BB	-	AA	AA	BB	BB	AA	BB	BB	BB	BB	BB	BB	BB	AA	AA	AA	BB	BB	BB	AA	BB	BB	AA	AA	AA	AA	AA	BB	BB	BB	BB	BB	AA	BB	AA	AA
978767.61.G.C	4A	4A	64.1056	4A	68118812	TGCAGGATGGATACTAGCCCAATTAAGGTACTGATCCTTGTTGGATAGATCGGACACTTTTGTGACTCT	AA	AA	BB	BB	AA	BB	BB	BB	AA	AA	BB	BB	AA	BB	BB	BB	BB	BB	BB	BB	AA	AA	AA	BB	BB	BB	AA	BB	BB	AA	AA	AA	AA	AA	BB	BB	BB	BB	BB	AA	BB	AA	AA
1112722.9.G.A	4A	4A	65.4986	4A	140473808	TGCAGAACTGGGCTACACAGGGAGCATGCGAGGAATAGCAAAACGTGCACCG	AA	-	BB	BB	AA	BB	BB	BB	AA	-	BB	BB	AA	BB	BB	BB	BB	BB	BB	BB	-	-	AA	BB	BB	BB	-	BB	BB	-	-	AA	-	-	BB	BB	BB	BB	BB	AA	BB	AA	-
3033371.20.T.G	4A	4A	65.4986			TGCAGCAGTTTGACGCACGCTGGCGTCAAATAGGGTTCGCCTCCG	AA	AA	BB	BB	AA	BB	BB	BB	AA	AA	BB	BB	AA	BB	BB	BB	BB	BB	BB	BB	AA	AA	AA	BB	BB	BB	AA	BB	BB	AA	AA	AA	AA	AA	BB	BB	BB	BB	BB	AA	BB	AA	AA
1128214.8.C.T	4A	4A	68.066	4A	137316938	TGCAGCATCTCTCCTGTGGATACACATGGCACCAGCAATACGAGCATCAGATGCAGCACCACACAGAGT	AA	AA	BB	BB	AA	BB	BB	BB	AA	AA	BB	BB	AA	BB	BB	BB	BB	BB	BB	BB	AA	AA	AA	BB	BB	BB	AA	BB	BB	AA	-	AA	AA	AA	BB	BB	BB	BB	BB	AA	BB	AA	AA
4910897.9.C.T	4A	4A	68.066			TGCAGACTTCGGAAAACAGCCG	AA	-	-	BB	AA	BB	BB	-	AA	-	BB	BB	AA	BB	BB	BB	-	-	-	BB	-	AA	AA	BB	BB	-	AA	BB	BB	-	AA	AA	AA	-	-	BB	-	BB	-	AA	BB	-	AA
1057100.32.T.C	4A	4A	68.066	4A	114399743	TGCAGTCTCATAGATTGTGAAAATAGTTTTGATGTGATGATGGCCCCAGCAGGACTTGGGCATGTGCCT	AA	AA	BB	BB	AA	BB	BB	BB	AA	AA	BB	BB	AA	BB	BB	BB	BB	BB	-	BB	AA	AA	AA	BB	BB	BB	AA	BB	BB	AA	AA	AA	AA	AA	BB	BB	BB	BB	-	AA	BB	AA	AA
1204980.36.A.G	4A	4A	68.066	4A	125214372	TGCAGTTCAGCGGCAAGCTCCTCCAGCCGCACCTCCATTTCCATGGCCTTGCGTGCCTTGTCCTGTACC	AA	AA	BB	BB	AA	BB	BB	BB	AA	AA	BB	BB	AA	BB	BB	BB	BB	BB	BB	BB	AA	AA	AA	BB	BB	BB	AA	BB	BB	AA	AA	AA	AA	AA	BB	BB	BB	BB	BB	AA	BB	AA	AA
978240.19.T.C	4A	4A	68.066	5B	502289073	TGCAGTTCGTAGCAGTGGTTGTAGCAAAAAAAGCAACGCTTGCAGCTTTGCGCGTATATGGTTGTAGCT	AA	AA	BB	BB	AA	BB	BB	BB	AA	AA	BB	BB	AA	BB	BB	BB	BB	BB	BB	BB	AA	AA	AA	BB	BB	BB	AA	BB	BB	AA	AA	AA	AA	AA	BB	BB	BB	BB	BB	AA	BB	AA	AA
1035902.31.A.G	4A	4A	68.066	4A	127831113	TGCAGCTCTGCATCACTTGTACCTCCTCCCTAGGCAGAGAAGCTCTTGTCTGAGCCGTCCCCTTCGGTC	AA	AA	BB	BB	AA	BB	BB	BB	AA	AA	BB	BB	AA	BB	BB	BB	BB	BB	BB	BB	AA	AA	AA	BB	BB	BB	AA	BB	BB	AA	AA	AA	AA	AA	BB	BB	BB	BB	BB	AA	BB	AA	AA
5970828.45.T.C	4A	4A	68.066	4A	104623595	TGCAGCAACTTTCAGATCGGCGGGTGCACCACGAGGAGCTTTTTTTCCCAAGCCG	AA	AA	BB	BB	AA	BB	BB	BB	AA	AA	BB	BB	AA	BB	BB	BB	BB	BB	BB	BB	AA	AA	AA	BB	BB	BB	AA	BB	BB	AA	AA	AA	AA	AA	BB	BB	BB	BB	BB	AA	BB	AA	AA
3022744.30.T.C	4A	4A	68.066			TGCAGAGCCTCTTCTATCGATCCATCACCTTCCTCCG	AA	AA	BB	BB	AA	BB	BB	BB	AA	AA	BB	BB	AA	BB	BB	BB	BB	BB	BB	BB	AA	AA	AA	BB	BB	BB	AA	BB	BB	AA	AA	AA	AA	AA	BB	BB	BB	BB	BB	AA	BB	AA	AA
1092585.33.A.T	4A	4A	68.066	4A	110976873	TGCAGGGTGCGCTACGAGATCTACCCCTTCTACATCCCGCTGGACGGCGCCG	AA	AA	BB	BB	AA	BB	BB	BB	AA	AA	BB	BB	AA	BB	BB	BB	BB	BB	BB	BB	AA	AA	AA	BB	BB	BB	AA	BB	BB	AA	AA	AA	AA	AA	BB	BB	BB	BB	BB	AA	BB	AA	AA
1082281.34.A.G	4A	4A	68.066	4A	110800687	TGCAGAGCAACCGACAAGACCAACCGACTAGGCTAAGTAACTTCTACGTATTTTTGCCG	AA	AA	BB	BB	AA	BB	BB	BB	AA	AA	BB	BB	AA	BB	BB	BB	BB	BB	BB	BB	AA	AA	AA	BB	BB	BB	AA	BB	BB	AA	AA	AA	AA	AA	BB	BB	BB	BB	BB	AA	BB	AA	AA
1402978.19.G.C	4A	4A	68.066	4A	133876604	TGCAGACGAGTTGCATATGGCCACTACGTGCGTTCGGCGTCAACGACCG	AA	AA	BB	BB	AA	BB	BB	BB	AA	AA	BB	BB	AA	BB	BB	BB	BB	BB	BB	BB	AA	AA	AA	BB	BB	BB	AA	BB	BB	AA	AA	AA	AA	AA	BB	BB	BB	BB	BB	AA	BB	AA	AA
1089414.36.G.A	4A	4A	68.066	4A	113516180	TGCAGACGAAACAAAACGTCTGTTAAACTTCTTTTCGTCTGCATATGTGGCCAATGCATGTTCATGTTC	AA	AA	BB	BB	AA	BB	BB	BB	AA	AA	BB	BB	AA	BB	BB	BB	BB	BB	BB	BB	AA	AA	AA	BB	BB	BB	AA	BB	BB	AA	AA	AA	AA	AA	BB	BB	BB	BB	BB	AA	BB	AA	AA
1105537.67.G.A	4A	4A	68.066	4A	125260654	TGCAGGCGGACTACTTCTTCGGGAGGCCATGGCCCGATCTCAACGAAGGACTCTCCTACACCGATACGT	AA	AA	BB	BB	AA	BB	BB	BB	AA	AA	BB	BB	AA	BB	BB	BB	-	BB	BB	BB	AA	AA	-	BB	BB	BB	AA	BB	BB	AA	AA	AA	AA	AA	BB	BB	BB	BB	BB	AA	BB	AA	AA
4910997.27.A.G	4A	4A	68.066	4D	351489884	TGCAGCGACAGCGGTGGAGGTGGCTGGAATTTCTCGGGGGTGTTAAAACTAGGCGGGCGGGGATTGGTG	AA	AA	BB	BB	AA	BB	BB	BB	AA	AA	BB	BB	AA	BB	BB	BB	BB	BB	BB	BB	AA	AA	AA	-	BB	BB	AA	BB	BB	AA	AA	AA	AA	AA	BB	BB	BB	BB	BB	AA	BB	AA	AA
1091070.17.A.C	4A	4A	68.066	4A	133865909	TGCAGGCGCCCGTTTGCAGAATACACGTTAACGGACGCCTGAAGCGTCAAATAGGATTCGCCCGCAAAA	AA	AA	BB	BB	AA	BB	BB	BB	AA	AA	BB	BB	AA	BB	BB	BB	BB	BB	BB	BB	AA	AA	AA	BB	BB	BB	AA	BB	BB	AA	AA	AA	AA	AA	BB	BB	BB	BB	BB	-	BB	AA	AA
1056875.5.A.G	4A	4A	68.066	4A	146689691	TGCAGATTGCGACGAATGGCTATAGATTCTTTTTCGTGAGACCAGCGGGCACAGAGGATAGGCACAAAT	AA	AA	BB	BB	AA	BB	BB	BB	AA	AA	BB	BB	AA	BB	BB	BB	BB	BB	BB	BB	AA	AA	AA	BB	BB	BB	AA	BB	BB	AA	AA	AA	AA	AA	BB	BB	BB	BB	BB	AA	BB	AA	AA
1080439.41.A.G	4A	4A	69.4648	4A	140473760	TGCAGGATTCGGCCCGACTATGTTTTTTCTCTGTCCGCTACAATTTCTGCCG	-	-	BB	BB	-	BB	BB	BB	-	-	BB	BB	AA	BB	BB	BB	BB	BB	BB	BB	-	-	AA	BB	BB	BB	-	BB	BB	-	AA	-	-	-	BB	BB	BB	BB	BB	AA	BB	-	AA
4993706.14.C.A	4A	4A	71.3271			TGCAGTGCCCCACCCAAAGTCCG	AA	AA	BB	BB	AA	BB	BB	BB	AA	AA	BB	BB	AA	BB	BB	BB	BB	BB	BB	BB	AA	AA	AA	BB	BB	BB	AA	-	BB	AA	AA	AA	AA	AA	BB	BB	BB	BB	BB	AA	BB	AA	AA
1002104.28.G.A	4A	4A	73.7135	4A	535830160	TGCAGTCGAGGATGCCCAACGCGAGAGCGTTGCACTGGTCCACTACATCGGTCGGGAGGTTAGTGAATG	AA	AA	BB	BB	AA	BB	BB	BB	AA	AA	BB	BB	AA	BB	BB	BB	BB	BB	BB	BB	AA	AA	-	BB	BB	BB	-	BB	BB	AA	AA	AA	AA	-	BB	BB	BB	BB	BB	AA	BB	AA	-
1081239.45.G.C	4A	4A	73.7135	4A	481592332	TGCAGAACACGGCAGATAGGAGGTCCCGACCAAACGCGCACTTCTGGGTTGGTTGCTACGTTAATTTGG	AA	AA	BB	BB	AA	BB	BB	BB	AA	AA	BB	BB	AA	BB	BB	BB	BB	BB	BB	BB	AA	AA	AA	BB	BB	BB	-	BB	BB	AA	AA	AA	AA	-	BB	BB	BB	BB	BB	AA	BB	AA	-
1054303.35.C.T	4A	4A	73.7135	4A	478084097	TGCAGTTCTGTCAAGATTGTTAAATTCAGTTAAAACATTTTTCACATGAGCAACACATCTATATGTAGC	AA	AA	BB	BB	AA	BB	BB	BB	AA	AA	BB	BB	AA	BB	BB	BB	BB	BB	BB	BB	AA	AA	AA	BB	BB	BB	AA	BB	BB	AA	AA	AA	AA	-	BB	BB	BB	BB	BB	AA	BB	AA	AA
1165073.36.T.C	4A	4A	73.7135	4A	530712886	TGCAGATCTCACGCTTTGCGCTCGCGCGAGCTTCCATCAGGTACTTTTTTTTTTGTCAAATTCGTGGCT	AA	AA	BB	BB	AA	BB	BB	BB	AA	AA	BB	BB	AA	BB	BB	BB	BB	BB	BB	BB	AA	AA	AA	BB	BB	BB	AA	BB	BB	AA	AA	AA	AA	AA	BB	BB	BB	BB	BB	AA	BB	AA	AA
1072050.42.A.C	4A	4A	73.7135	4A	534053980	TGCAGCCCCTGTCGGTGCTGTTACTGTGGCCTGCCTGCCTGCATGCATGCATGCATGCCTATGCCTGAT	AA	AA	BB	BB	AA	BB	BB	BB	AA	AA	BB	BB	AA	BB	BB	BB	BB	BB	BB	BB	AA	AA	AA	BB	BB	BB	AA	BB	BB	AA	AA	AA	AA	-	BB	BB	BB	BB	BB	AA	BB	AA	AA
3028945.17.A.T	4A	4A	73.7135			TGCAGAGGTAGCGGTGGAAAGGTTACTAGTACCGCCG	AA	AA	BB	BB	AA	BB	BB	BB	AA	AA	BB	BB	AA	BB	BB	BB	BB	BB	BB	BB	AA	AA	AA	BB	BB	BB	AA	BB	BB	AA	AA	AA	AA	-	BB	BB	BB	BB	BB	AA	BB	AA	AA
977534.37.G.C	4A	4A	73.7135	4A	536453815	TGCAGCGATAAGTAGTAGTAGTACTTAGTGTTGTAATGACACTTAACTATCAACAGTAACCG	AA	AA	BB	BB	AA	BB	BB	BB	AA	AA	BB	BB	AA	BB	BB	BB	BB	BB	BB	BB	AA	AA	AA	BB	BB	BB	AA	BB	BB	AA	AA	AA	AA	-	BB	BB	BB	BB	BB	AA	BB	AA	AA
3025953.25.G.A	4A	4A	73.7135	4A	520686248	TGCAGTAAACCCTACATGGTACGCCGCCGCAAAGCTCCCCG	AA	AA	BB	BB	AA	BB	BB	BB	AA	AA	BB	BB	AA	BB	BB	BB	BB	BB	BB	BB	AA	AA	AA	BB	BB	BB	AA	BB	BB	AA	AA	AA	AA	-	BB	BB	BB	BB	BB	AA	BB	AA	AA
3020781.18.T.C	4A	4A	73.7135	4D	62937917	TGCAGAGCATCAGATTTGTGTGATGATCAATCTCCGTCCG	AA	AA	BB	BB	AA	BB	BB	BB	AA	AA	BB	BB	AA	BB	BB	BB	BB	BB	BB	BB	AA	AA	AA	BB	BB	BB	AA	BB	BB	AA	AA	AA	AA	-	BB	BB	BB	BB	BB	AA	BB	AA	AA
2257480.67.T.C	4A	4A	73.7135	4A	537891480	TGCAGAAAAGGATGCCGTCCCACACGTCGATGAACGCCATGGCGCCGCCACCGCCAACCACGATCGCTT	AA	AA	BB	BB	AA	BB	BB	BB	AA	AA	BB	BB	AA	BB	BB	BB	BB	BB	BB	BB	AA	AA	AA	BB	BB	BB	AA	BB	BB	AA	AA	AA	AA	-	BB	BB	BB	BB	BB	AA	BB	AA	AA
2255707.67.G.A	4A	4A	73.7135	4A	520690454	TGCAGCTATTTGTGCATGCTTCGTCGTCGTCGACGGTGTGAAGGCATTTTTCGACGGCTACCCCGAAGC	AA	AA	BB	BB	AA	BB	BB	BB	AA	-	-	BB	AA	BB	BB	BB	BB	BB	BB	BB	AA	AA	-	BB	BB	BB	-	BB	BB	AA	AA	AA	AA	-	BB	BB	BB	BB	BB	AA	BB	AA	-
979934.39.T.C	4A	4A	76.8675	4B	50134408	TGCAGTGAAGCATTCGTCGTAGGGTTTACGCCGATTCATTCATGCGCTAGCTAGCTCTTGGCTGGCTAC	AA	AA	BB	BB	AA	BB	BB	BB	AA	AA	BB	BB	AA	BB	BB	BB	BB	BB	BB	BB	AA	AA	AA	BB	BB	BB	AA	BB	BB	AA	AA	AA	AA	-	BB	BB	BB	BB	BB	AA	BB	AA	AA
1240877.66.T.C	4A	4A	78.9672	4A	574720559	TGCAGAGGGAGTGCTGGCTAGCTGCTGCTATGCTGTGGAACTTTACAACTCAACGAGCACCGTGTATAC	AA	AA	BB	BB	AA	BB	BB	BB	AA	AA	BB	BB	AA	BB	BB	BB	BB	BB	BB	BB	AA	AA	AA	BB	BB	BB	AA	BB	BB	AA	AA	AA	AA	-	BB	BB	BB	BB	BB	AA	BB	AA	AA
9724124.5.C.T	4A	4A	78.9672	4A	574958454	TGCAGCAAGACTTTAGTACGGATGTACTACAAGGACAAGAATGAAGCTTTCATAATTTGTAATCGGGGA	AA	AA	BB	BB	AA	BB	BB	BB	AA	AA	BB	BB	AA	BB	BB	BB	BB	BB	BB	BB	AA	AA	AA	BB	BB	BB	-	BB	BB	-	-	AA	AA	-	BB	BB	BB	BB	BB	AA	BB	AA	AA
1208402.10.T.C	4A	4A	82.48	4A	583276492	TGCAGGGGAATCGGCCTCCAAATCCGCCACCACAGATGCGGCTCGGTTCCGTCCACAGCCTGCCACTTG	AA	AA	BB	BB	AA	BB	BB	BB	AA	AA	BB	BB	AA	BB	BB	BB	BB	BB	BB	BB	AA	AA	AA	BB	BB	BB	AA	BB	BB	AA	AA	AA	AA	-	BB	BB	BB	BB	BB	AA	BB	AA	AA
4988988.22.T.C	4A	4A	84.8925	4A	582916599	TGCAGGCGCCGATTGTTCTAGCTAGCTCTAGCTCCATGGCGGCACGGCACCG	AA	AA	BB	BB	AA	BB	BB	BB	AA	AA	BB	BB	AA	BB	BB	BB	BB	BB	BB	BB	AA	AA	AA	BB	BB	BB	AA	BB	BB	AA	AA	AA	AA	-	BB	BB	BB	BB	BB	AA	BB	AA	AA
4989175.29.A.G	4A	4A	84.8925			TGCAGTACAAAGAGCACCAAAAGCAGCTGACCG	AA	AA	BB	BB	AA	BB	BB	BB	AA	AA	BB	BB	AA	BB	BB	BB	BB	BB	BB	BB	AA	AA	AA	BB	BB	BB	AA	BB	BB	AA	AA	AA	AA	-	BB	BB	BB	BB	BB	AA	BB	AA	AA
4988969.8.A.G	4A	4A	84.8925	4A	582636430	TGCAGGACACTCAAGGGGAAGAGGGCTTCCGTCGCCAAGAAGAAGTCGGCTTCGTCCTCCGACGAATAA	-	-	BB	BB	AA	BB	BB	BB	AA	AA	BB	BB	AA	BB	BB	BB	BB	BB	BB	BB	AA	AA	AA	BB	BB	BB	AA	BB	BB	AA	AA	AA	AA	-	BB	BB	BB	BB	BB	AA	BB	AA	AA
1237971.39.T.C	4A	4A	84.8925	4B	33134292	TGCAGCCTTGCAGGTGGAGGCGAGAGTGCATGGCATGCATGCCTGCACGCGCCTGCCCCGCGCGGCACG	AA	AA	BB	BB	AA	BB	BB	BB	AA	AA	BB	BB	AA	BB	BB	BB	-	BB	BB	BB	AA	AA	-	BB	BB	BB	AA	BB	BB	AA	AA	AA	AA	-	BB	BB	BB	-	BB	AA	BB	AA	-
1391903.29.C.A	4A	4A	84.8925	4A	582629676	TGCAGCGCCAGGGATGTCGTCGCGATGGACCGAGGAGCTACACTTGGACTGCTGCTCCCTGGCCGAATC	AA	AA	BB	BB	AA	BB	BB	BB	AA	AA	BB	BB	AA	BB	BB	BB	BB	BB	BB	BB	AA	AA	AA	BB	BB	BB	AA	-	BB	AA	AA	AA	AA	-	BB	BB	BB	BB	BB	-	BB	AA	AA
5323583.6.A.G	4A	4A	87.3777			TGCAGCACTGGGTGGTTCACAGATGGGCCG	AA	AA	BB	BB	AA	BB	BB	BB	AA	AA	BB	BB	AA	BB	BB	BB	BB	BB	BB	BB	AA	AA	AA	BB	BB	BB	AA	BB	BB	AA	AA	AA	AA	-	BB	BB	BB	BB	BB	AA	BB	AA	AA
1197118.65.T.C	4A	4A	91.5675	4A	590752526	TGCAGCCGCCACGGCCGCCTTGAAGGCGTTGTTGGCCTTCTCAGTTAGCTTCTGCTCCTCGGTCGTCGC	AA	AA	BB	BB	AA	BB	BB	BB	AA	AA	BB	BB	AA	BB	BB	BB	BB	BB	BB	BB	AA	AA	AA	BB	BB	BB	AA	BB	BB	AA	AA	AA	AA	-	BB	BB	BB	BB	BB	AA	BB	AA	AA
1093181.18.C.A	4A	4A	91.5675	4B	23015551	TGCAGCACAACATGTCTCCTTCTTGCTGCTGCTGCTCCTTGTGTCAATGGCCGCAGTTAGATCGACCGC	AA	AA	BB	BB	AA	BB	BB	BB	AA	AA	BB	BB	AA	BB	BB	BB	BB	BB	BB	BB	AA	AA	AA	BB	BB	BB	AA	BB	BB	AA	AA	AA	AA	-	BB	BB	BB	BB	BB	AA	BB	AA	AA
1244074.66.C.G	4A	4A	91.5675	4A	592094820	TGCAGCGTGCTCTTAATGGCGATTAGACGTGGCGGGGGTGCGAGAACGTGCCCCCGCGCGCGCCGACCC	AA	AA	BB	BB	AA	BB	BB	BB	AA	AA	BB	BB	AA	BB	BB	BB	-	BB	BB	BB	AA	AA	AA	BB	BB	BB	AA	BB	BB	AA	AA	AA	AA	-	BB	BB	BB	BB	BB	AA	BB	AA	AA
3024473.23.C.A	4A	4A	95.3284			TGCAGCAACGGCTCAGAAGCCAACCCTTGTTCACCACTTTTTCCG	AA	AA	BB	BB	AA	BB	BB	BB	AA	AA	BB	BB	AA	BB	BB	BB	BB	BB	BB	BB	AA	AA	AA	BB	BB	BB	AA	BB	BB	AA	BB	AA	AA	-	BB	BB	BB	BB	BB	AA	BB	AA	AA
7338618.17.A.G	4A	4A	98.7484			TGCAGCAGGGCAGCGACAGCCG	AA	AA	BB	BB	AA	BB	BB	BB	AA	AA	BB	BB	AA	BB	BB	BB	BB	-	BB	BB	AA	AA	AA	BB	BB	BB	AA	BB	BB	AA	BB	AA	AA	-	BB	BB	BB	BB	BB	AA	BB	AA	AA
3534447.8.G.A	4A	4A	102.485	4A	594227494	TGCAGCAGGTGGCAACAAGCACGTACCTAAACTTGTTATCACTTGACCG	AA	AA	BB	BB	AA	BB	BB	BB	AA	AA	BB	BB	AA	BB	BB	BB	BB	-	BB	BB	AA	AA	AA	BB	BB	BB	AA	BB	BB	AA	BB	AA	AA	-	BB	BB	BB	BB	BB	AA	BB	AA	AA
1107438.36.C.T	4A	4A	102.485	4A	594335633	TGCAGACAAACGCACACGCACACATCCATCGGTCACCAGTTCCCAAACGCACCCG	AA	AA	BB	BB	AA	BB	BB	BB	AA	AA	BB	BB	AA	BB	BB	BB	BB	-	BB	BB	AA	AA	AA	BB	BB	BB	AA	BB	BB	AA	BB	AA	AA	-	BB	BB	BB	BB	BB	AA	BB	AA	AA
4989902.55.A.G	4A	4A	107.129	4A	595376584	TGCAGAAACGACCGCGGTAGGAGCGGCTCAAGGGCGGTCGATGAGTGAGGCCGCGACAGCAGCTTGACA	AA	AA	BB	BB	AA	BB	BB	BB	AA	AA	AA	BB	AA	BB	BB	BB	-	-	BB	BB	AA	AA	AA	BB	BB	BB	AA	BB	BB	AA	BB	BB	AA	-	BB	BB	BB	BB	AA	AA	BB	AA	AA
1228304.15.A.G	4A	4A	110.993	4A	595619580	TGCAGAGTGGACGACAACGGCGAGAAATCGCCGAGAAAGCTCCGCCGAGAGTCCAGTCGTCGGGGTCGT	AA	AA	BB	BB	AA	BB	BB	BB	AA	AA	AA	BB	AA	BB	BB	BB	BB	AA	BB	BB	AA	AA	AA	BB	BB	BB	AA	BB	BB	AA	BB	BB	AA	-	BB	BB	BB	BB	AA	AA	BB	AA	AA
1252793.28.C.G	4A	4A	123.682	4A	601814093	TGCAGGAGATGGATGCACTCCAGAGGCTCGTGCTAACAGTTCAGTACAGCGAGAGCCGGCTCCCATTGT	AA	AA	BB	BB	AA	BB	BB	BB	AA	AA	AA	BB	AA	BB	BB	AA	-	AA	AA	AA	AA	AA	-	BB	AA	-	AA	BB	BB	-	-	BB	AA	AA	BB	BB	BB	BB	AA	-	BB	AA	AA
980406.28.G.C	4A	4A	126.211	4A	601814104	TGCAGGAGATGGATGCACTCCAGAGGCTGGTGCTAACAGTTCAGTACAGCGAGAGCCG	AA	AA	BB	BB	AA	BB	-	BB	AA	AA	AA	BB	AA	BB	BB	AA	BB	AA	AA	AA	-	AA	AA	-	AA	BB	AA	BB	BB	BB	BB	BB	AA	AA	BB	BB	BB	BB	AA	AA	BB	AA	AA
5324091.6.T.G	4A	4A	130.796			TGCAGCTGCCGGCGGCGGTCGTAGTGGACGCAGCCG	AA	AA	BB	BB	AA	BB	BB	BB	AA	AA	AA	BB	AA	BB	BB	AA	BB	-	AA	AA	AA	AA	AA	BB	AA	BB	AA	BB	BB	BB	BB	BB	AA	AA	BB	BB	AA	BB	AA	AA	BB	AA	AA
1060737.67.T.A	4A	4A	130.796	4A	604102270	TGCAGCAATTGAGGGAAACCTCAGTTCTAGCCATGCATAGCCATCGGTGGATGTTACCTCCTTGAAATT	AA	AA	BB	BB	AA	BB	BB	BB	AA	AA	AA	BB	AA	BB	BB	AA	BB	BB	AA	AA	AA	AA	AA	BB	AA	BB	AA	BB	BB	BB	BB	BB	AA	AA	BB	BB	AA	BB	AA	AA	-	AA	AA
4909497.22.A.G	4A	4A	135.471	4A	605287733	TGCAGAACAATGGGACGACGGCAGTGGCGGTGGCGGGGGAGGGGAAGCGGAGTCCGAGGACGACGGCGG	AA	-	BB	BB	AA	BB	BB	BB	AA	AA	AA	BB	AA	BB	BB	AA	BB	BB	AA	AA	-	AA	AA	BB	AA	AA	AA	BB	BB	BB	BB	BB	-	AA	BB	BB	AA	BB	-	AA	BB	AA	AA
1091267.8.A.G	4A	4A	140.887	4A	607843318	TGCAGGCCATGTCCAACTATACAAGGCATGCATTGCAACTGAGCAAATGGCCACCG	AA	-	-	BB	AA	-	BB	-	AA	-	AA	BB	AA	BB	BB	AA	-	AA	AA	AA	AA	AA	AA	BB	AA	AA	AA	BB	AA	BB	-	BB	AA	AA	-	-	AA	-	AA	AA	BB	AA	AA
1214325.54.T.A	4A	4A	150.859	4A	616305554	TGCAGGCTTCCGTAGTGGATGCTTCAGCGTCCGAGCGAGGCCGCTGTGACTTGTTCACCTTGCAGAGCA	AA	AA	AA	BB	AA	BB	BB	AA	AA	AA	AA	BB	AA	BB	BB	AA	BB	-	AA	AA	AA	AA	AA	BB	AA	AA	AA	BB	AA	BB	BB	BB	AA	AA	BB	BB	AA	BB	AA	AA	BB	AA	AA
7333571.16.G.A	4A	4A	152.464			TGCAGCCCAGCAGTTTGCCACCACATCCCG	AA	AA	AA	BB	AA	BB	BB	AA	AA	AA	AA	BB	AA	BB	BB	AA	BB	-	AA	AA	AA	AA	AA	BB	AA	AA	AA	BB	AA	BB	BB	BB	AA	AA	BB	BB	AA	BB	AA	AA	BB	AA	AA
5323672.22.C.A	4A	4A	152.464			TGCAGTCGCCCCTCGCTGGCTCCTGTAGGCCG	AA	AA	AA	BB	AA	BB	BB	AA	AA	AA	AA	BB	AA	BB	BB	AA	BB	-	AA	AA	AA	AA	AA	BB	AA	AA	AA	BB	AA	BB	BB	BB	AA	AA	BB	BB	AA	BB	AA	AA	BB	AA	AA
984136.67.C.T	4A	4A	157.064	4A	619901485	TGCAGCAGCATCAAGAAGAGACATACACAGGTCAACACTAGCTCCCCATGATGAAAATTTCAGAACTCA	AA	AA	AA	BB	AA	BB	BB	AA	AA	AA	BB	BB	AA	BB	BB	AA	BB	-	AA	AA	AA	AA	AA	BB	BB	BB	AA	BB	AA	BB	BB	BB	-	AA	BB	BB	AA	BB	AA	AA	BB	AA	AA
1124790.14.A.G	4A	4A	159.989	4A	621290171	TGCAGCCCCGCACAACGTTTTTACCATCATTCATTACCGTCACGGATGGCACTAGATGGCCAGCCCAAC	AA	AA	AA	BB	AA	BB	BB	AA	AA	AA	BB	BB	AA	BB	BB	-	BB	-	AA	AA	AA	AA	AA	BB	BB	BB	AA	BB	AA	-	BB	BB	AA	AA	BB	BB	AA	BB	AA	AA	BB	AA	AA
1015566.18.T.A	4A	4A	162.402	4A	621453009	TGCAGCCCAATTTTTTTTTGATTAGCCAGCTGCTAGCCTTGTTGATTAATTTTTTCTTGATCCAGTTTA	AA	AA	AA	BB	AA	BB	BB	AA	AA	AA	BB	BB	AA	BB	BB	AA	BB	-	AA	AA	AA	AA	AA	BB	BB	BB	AA	BB	AA	BB	BB	BB	AA	AA	BB	BB	AA	BB	AA	AA	BB	AA	AA
1191841.13.A.G	4A	4A	162.402	4A	621291501	TGCAGGATCTGCGACAACGTCATGGCCGACGCAGTGGTCGCCAGCAACTGCTGCTTCTGGAGCTACTGC	AA	AA	AA	BB	AA	BB	BB	AA	AA	AA	BB	BB	AA	BB	BB	AA	BB	-	AA	AA	AA	AA	AA	BB	BB	BB	AA	BB	AA	BB	BB	BB	AA	AA	BB	BB	AA	-	-	AA	BB	AA	AA
4410348.21.T.C	4A	4A	165.53			TGCAGCTAGCAGCTACAACTATTCCTTCCAGCCG	AA	AA	AA	BB	AA	BB	BB	AA	AA	AA	BB	BB	AA	BB	BB	AA	BB	-	AA	AA	AA	AA	AA	BB	BB	BB	AA	BB	AA	BB	BB	BB	AA	AA	BB	BB	AA	BB	AA	AA	BB	AA	AA
1067040.27.A.G	4A	4A	165.53	4A	624527938	TGCAGCCTCCTCTCGCTTCCATGTGCGACCGTGCAGTATTTTCAGGAAGAGGATGAAGAAGACGGACGA	AA	AA	AA	BB	AA	BB	BB	AA	AA	AA	BB	BB	AA	BB	BB	AA	BB	-	AA	AA	AA	AA	AA	BB	BB	-	AA	BB	AA	-	BB	BB	-	AA	BB	BB	AA	BB	AA	AA	BB	AA	AA
1206976.59.G.C	4A	4A	165.53	4A	624706191	TGCAGCGCTAAATAGGAAATGTCCCTACTCGGCGCCTTCAGCGTCGCCGAAGGCAGCTCGTGGTGGGCC	AA	AA	AA	BB	AA	BB	BB	AA	AA	AA	BB	BB	AA	BB	BB	AA	BB	-	AA	AA	AA	AA	AA	BB	BB	BB	AA	BB	AA	BB	BB	BB	AA	AA	BB	BB	AA	BB	AA	AA	BB	AA	AA
3022857.27.G.A	4A	4A	168.216	4A	624932995	TGCAGAAAACCATCAAAAACAACATGAGGGACTAAACTTATCCG	AA	AA	AA	BB	AA	BB	BB	AA	-	AA	BB	BB	AA	BB	BB	AA	BB	BB	AA	AA	AA	AA	AA	BB	BB	BB	AA	BB	-	BB	BB	BB	AA	AA	BB	BB	AA	BB	AA	-	BB	AA	AA
1006887.11.A.G	4A	4A	171.414	4A	625610410	TGCAGGGCGGCAGCGTGAGGGACAGGGTGGATCTGGCCACCAAGTTCGGCGCCTTCCTTTCAGAGGATG	AA	BB	AA	BB	AA	BB	BB	AA	AA	AA	BB	BB	AA	BB	BB	AA	BB	-	AA	AA	AA	AA	AA	BB	BB	BB	AA	BB	AA	BB	BB	BB	AA	AA	BB	BB	AA	BB	AA	AA	BB	AA	AA
1209509.33.A.G	4A	4A	173.885	4A	626457733	TGCAGCTTGCGCGCCGCCGTCGCTGCCTGTGCCAAGCTGCGCGGGGCCGCTGGTGAATTTGGGCTGCCC	AA	BB	AA	BB	AA	BB	BB	AA	AA	AA	BB	BB	AA	BB	BB	AA	BB	-	AA	AA	AA	AA	AA	BB	BB	AA	AA	BB	AA	BB	BB	BB	AA	AA	BB	BB	AA	BB	AA	AA	BB	AA	AA
2257698.13.A.G	4A	4A	178.684	4A	628968839	TGCAGGGATCGTGACCCACAACTCGAGTAGGACTAGGGGCCCACCATAGGAGCCAGCCGTTGTCGTAGC	AA	BB	AA	BB	AA	BB	BB	AA	AA	AA	BB	BB	AA	BB	BB	AA	BB	-	AA	AA	AA	AA	AA	BB	BB	AA	AA	BB	AA	BB	BB	BB	AA	AA	BB	BB	AA	BB	AA	AA	BB	AA	AA
6046351.55.C.G	4A	4A	178.684	4A	628966409	TGCAGGAGGGGGTCGGCGAGGACGGAGTAGTAGGCGGCGGTGGGCGGCACGGTGGCGTGCGGGCCGAGA	AA	BB	AA	BB	AA	BB	BB	AA	AA	AA	BB	BB	AA	BB	BB	AA	BB	-	AA	AA	AA	AA	AA	BB	BB	AA	AA	BB	AA	BB	BB	BB	AA	AA	BB	BB	AA	BB	AA	AA	BB	AA	AA
2278367.43.C.T	4A	4A	181.188	4A	631682047	TGCAGTAACGCCGTCGAGGTGATGCTGTGAGCCGATGCTGCGACGGACGTTGCCGTGCTGCGAGCCGAG	-	BB	AA	BB	AA	BB	BB	AA	AA	AA	BB	BB	BB	BB	BB	-	BB	BB	-	AA	AA	-	AA	BB	BB	-	AA	BB	-	BB	BB	AA	AA	AA	BB	BB	-	BB	AA	-	BB	AA	AA
5324152.12.A.G	4A	4A	181.188	4A	634971866	TGCAGGTGCAGCAGGTGCGGCTTGGCCGAGGCGCACCGAGGCAGGCGCAGGAGCCCG	AA	BB	AA	BB	AA	BB	BB	AA	AA	AA	BB	BB	BB	BB	BB	AA	BB	-	AA	AA	AA	AA	AA	BB	BB	AA	AA	BB	AA	BB	BB	AA	AA	AA	BB	BB	AA	BB	AA	AA	BB	AA	AA
3026831.27.A.T	4A	4A	181.188	4A	631449741	TGCAGCTTGGGATTGAACAAGATAGAAAGATAGCGACCG	AA	BB	AA	BB	AA	BB	BB	AA	AA	AA	BB	BB	BB	BB	BB	AA	BB	-	AA	AA	AA	AA	AA	BB	BB	AA	AA	BB	AA	BB	BB	AA	AA	AA	BB	BB	AA	BB	AA	AA	BB	AA	AA
1247419.45.T.C	4A	4A	181.188	4A	631449776	TGCAGCCGCTGCTCTCTCGTTGCTAGAGATAAATAATGGTGAGTATGCTGAGCAGACCTAGCTCAAGAA	AA	BB	AA	BB	AA	BB	BB	AA	AA	AA	BB	BB	BB	BB	BB	AA	BB	-	AA	AA	AA	AA	AA	BB	BB	AA	AA	-	AA	BB	BB	AA	AA	AA	BB	BB	AA	BB	-	-	BB	AA	AA
1104586.67.T.A	4A	4A	183.934	4A	635483210	TGCAGCAAGGACGCTCAGATCTGCGATGTGCCGCCAGAGCATGCAGTGACAACCCCACGCTAGAGCCTG	AA	BB	AA	BB	AA	BB	BB	AA	AA	AA	BB	BB	BB	BB	BB	AA	BB	-	AA	AA	AA	AA	AA	BB	BB	AA	AA	BB	AA	-	BB	AA	AA	AA	BB	BB	AA	BB	AA	AA	-	AA	AA
5576909.45.T.C	4A	4A	186.643	4A	636095065	TGCAGAGCGGGTCTGCGTGCGAAGCGGCTAGGGGGTTTTGTTGTCTGCCGATACGGCCTTGAGATTCGT	AA	BB	AA	BB	AA	BB	BB	AA	AA	AA	BB	BB	BB	BB	BB	AA	BB	-	AA	AA	AA	AA	AA	BB	BB	AA	AA	BB	AA	BB	BB	AA	AA	AA	BB	BB	AA	BB	AA	AA	BB	AA	AA
978708.14.G.A	4A	4A	186.643	4A	637322027	TGCAGGCGGAGACGGCACGCATAAGCACAAGAAATGGAAGAAAAGGAGACGCATTCAACCCAACATAAA	AA	BB	AA	BB	AA	BB	BB	AA	AA	AA	BB	-	BB	BB	BB	AA	BB	-	AA	AA	AA	AA	AA	BB	BB	AA	AA	BB	AA	BB	BB	AA	AA	AA	BB	BB	AA	BB	AA	AA	BB	AA	AA
4003876.9.T.C	4A	4A	186.643	4A	637318888	TGCAGCTGGTGAGGAAGACGGCGGCAAGGCTTGGAGGATGTCCCG	AA	BB	AA	BB	AA	BB	BB	AA	AA	AA	BB	BB	BB	BB	BB	AA	BB	BB	AA	AA	AA	AA	AA	BB	BB	AA	AA	BB	AA	BB	BB	AA	AA	AA	BB	BB	AA	BB	AA	-	BB	AA	AA
1075082.56.C.T	4A	4A	187.853	4A	637382551	TGCAGGTGCTGCCGAAGCCGCTGCGTTCCACCGCACAACCTTTGTCGCCGTCGTCGCGAACCTTAGGTA	AA	BB	AA	BB	AA	BB	BB	AA	AA	AA	BB	BB	BB	BB	BB	AA	BB	-	AA	AA	AA	AA	AA	BB	BB	AA	AA	BB	AA	-	BB	AA	AA	AA	BB	BB	AA	BB	AA	AA	-	AA	AA
2265419.25.G.A	4A	4A	190.099	4A	638478931	TGCAGGGATACTTACGTAGGCCGCGGCCAGCTTGACGGCTCGAACAAAGCTACACTAGTTCAACACGCC	AA	BB	AA	BB	AA	BB	BB	AA	AA	AA	BB	BB	BB	BB	BB	AA	BB	-	AA	AA	AA	AA	AA	BB	BB	AA	AA	BB	AA	BB	BB	AA	AA	AA	BB	BB	AA	BB	AA	AA	BB	AA	-
3954058.8.C.T	4A	4A	193.079	4D	479111605	TGCAGCTGCTGCTGGAGCAGCGGGTGCATCGCCGTCGCCGCCG	AA	BB	AA	BB	AA	BB	BB	AA	AA	AA	BB	BB	BB	BB	BB	AA	BB	-	AA	AA	AA	AA	AA	-	BB	AA	AA	BB	AA	BB	BB	AA	AA	AA	BB	BB	AA	BB	AA	AA	BB	AA	AA
1066988.27.C.G	4A	4A	193.079			TGCAGCTAGGGTTGCTCCTCTGCTCTGCTCTGCTCTGTGATGAGATGACCG	AA	BB	AA	BB	AA	BB	BB	AA	AA	AA	BB	BB	BB	BB	BB	AA	BB	-	AA	AA	AA	AA	AA	BB	BB	AA	AA	BB	AA	BB	BB	AA	AA	AA	BB	BB	AA	BB	AA	AA	BB	AA	AA
1091678.40.C.A	4A	4A	195.082	4A	686996223	TGCAGCCAGCGGGCAACATTGCCTACCAGCCAGAGCCCAGCCTGCTGCTGACTGTTGACCG	AA	BB	AA	BB	AA	BB	BB	AA	AA	AA	BB	BB	BB	BB	BB	AA	BB	-	AA	AA	AA	AA	AA	AA	BB	AA	AA	BB	AA	BB	BB	AA	AA	AA	BB	BB	AA	BB	AA	AA	BB	AA	AA
2277244.22.G.A	4A	4A	200.393	4A	683182194	TGCAGTTATGCTACGCCTGGCCGCGTACTACACCCCTGTCGCTGGCTGCATCCATGTCTTGATCGATGT	AA	BB	AA	BB	AA	BB	BB	AA	AA	AA	BB	BB	BB	BB	BB	AA	BB	-	AA	AA	-	AA	AA	AA	BB	AA	AA	AA	AA	BB	BB	AA	AA	AA	BB	BB	AA	BB	AA	AA	AA	AA	AA
3027878.9.G.A	4A	4A	200.393	4A	683680104	TGCAGCGCCGGTCTCCGTCTGTCTGTTGGCCTGCCAGCCG	AA	BB	AA	BB	AA	BB	BB	AA	AA	AA	BB	BB	BB	BB	BB	AA	BB	-	AA	AA	AA	AA	AA	AA	BB	AA	AA	AA	AA	BB	BB	AA	AA	AA	BB	BB	AA	BB	AA	-	-	AA	-
4733474.16.T.C	4A	4A	207.456	4A	680804683	TGCAGGCGCTCCTCCGTGGCGTCGGCATTGCCGGCGGCCTCCGCCTTCACCGACGTCTCCG	AA	BB	AA	BB	AA	BB	BB	BB	AA	AA	BB	BB	BB	BB	BB	AA	BB	AA	-	AA	AA	AA	AA	AA	BB	AA	AA	-	-	BB	BB	AA	AA	AA	BB	BB	AA	-	-	AA	AA	AA	AA
5324123.16.T.C	4A	4A	209.89			TGCAGGCGCTCCTCCGTGGCGTCGGCATTGCCG	AA	BB	AA	BB	AA	BB	BB	BB	AA	AA	BB	BB	BB	BB	BB	AA	BB	-	AA	AA	AA	AA	AA	AA	BB	AA	AA	AA	AA	BB	BB	AA	AA	AA	BB	BB	AA	BB	AA	AA	AA	AA	AA
5411454.16.T.A	4A	4A	209.89			TGCAGGGCGGAGCAGTTGCAGAACAGCGTCTCCG	AA	BB	AA	BB	AA	BB	BB	BB	AA	AA	BB	BB	BB	BB	BB	AA	BB	-	AA	AA	AA	AA	AA	AA	BB	AA	AA	AA	AA	BB	BB	AA	AA	AA	BB	BB	AA	BB	AA	AA	AA	AA	AA
3064735.20.A.G	4A	4A	209.89	4A	676399626	TGCAGCTGTAGTAGCCCCGAACCCCCGACCACGGCTGCCATATCCG	AA	BB	AA	BB	AA	BB	BB	BB	AA	AA	BB	BB	BB	BB	BB	AA	-	-	AA	AA	-	AA	AA	AA	BB	AA	AA	AA	AA	BB	BB	AA	AA	AA	BB	BB	AA	BB	AA	AA	AA	AA	AA
1204051.46.C.T	4A	4A	209.89	4A	679610822	TGCAGGGCATCCAGCGAGGCTGCCTCGTCCTGAGCCCCTAGTGCATCACGTGGCTGCACAACCCCAACC	AA	BB	AA	BB	AA	BB	BB	BB	AA	AA	BB	BB	BB	BB	BB	-	BB	BB	AA	AA	AA	AA	-	AA	BB	AA	AA	-	-	BB	BB	AA	AA	AA	BB	BB	AA	BB	AA	AA	AA	AA	AA
5583011.16.A.G	4A	4A	212.074			TGCAGGAGGCCGCCGAAGCGTACCTGGTCGGGCTGTTCGAGGACACCAACCTGTGCGCCATCCACGCCA	AA	BB	AA	BB	AA	BB	BB	BB	AA	AA	BB	BB	BB	BB	BB	AA	BB	BB	-	AA	AA	AA	AA	AA	BB	AA	-	AA	AA	BB	BB	AA	AA	AA	BB	BB	AA	BB	-	AA	AA	AA	AA
1695549.17.A.T	4A	4A	215.348	4A	670233348	TGCAGTTTCGAACCAACACAGGGATGTTAATCAACACCAAGTTTCAGCACAGACAGTACTACACAAAGC	AA	BB	AA	BB	AA	BB	BB	BB	AA	AA	BB	BB	BB	BB	BB	AA	BB	BB	AA	AA	AA	AA	AA	AA	BB	AA	AA	AA	AA	BB	BB	AA	AA	AA	BB	BB	AA	BB	AA	AA	AA	AA	AA
3064580.8.T.A	4A	4A	215.348	4A	668670980	TGCAGGTGTTGTTCGACGATGGCGCCGACGATGGCGTATGTGGATCATGGTTAGCACTGTGCACGGGCT	AA	BB	AA	BB	AA	BB	BB	BB	AA	AA	BB	BB	BB	BB	BB	AA	BB	BB	AA	AA	AA	AA	AA	AA	BB	AA	AA	AA	AA	BB	BB	AA	AA	AA	BB	BB	AA	BB	AA	AA	AA	AA	AA
1093381.54.C.G	4A	4A	215.348	4A	673619513	TGCAGCCCCGCGCGCATCCGCTTCGTCTCTCGCCCCGCCCCTTCCCAACGGAACCCCCTCCCG	AA	BB	AA	BB	AA	BB	BB	BB	AA	AA	BB	BB	BB	BB	BB	AA	BB	BB	AA	AA	AA	AA	AA	AA	BB	AA	AA	AA	AA	BB	BB	AA	AA	-	BB	BB	-	BB	AA	AA	AA	-	AA
2256857.44.C.T	4A	4A	218.586	4A	674798392	TGCAGCACCTCGATCTCTCTGATAACCAGCTTGTGGGCTCGATCCCACCG	AA	BB	AA	BB	AA	BB	BB	BB	AA	AA	BB	BB	BB	BB	BB	AA	BB	-	AA	AA	AA	AA	AA	AA	BB	AA	AA	AA	AA	BB	BB	AA	AA	AA	BB	BB	AA	BB	AA	AA	AA	AA	AA
7940378.55.T.C	4A	4A	218.586	4A	674797838	TGCAGGTTGGGCATTTGATCAAGTCAAAAGACGAGTAAAAGTCTACATCGGCCAGTTATTGAAAGTGAA	AA	BB	AA	BB	AA	BB	BB	BB	AA	AA	BB	BB	BB	BB	BB	AA	BB	-	AA	AA	AA	AA	AA	AA	BB	AA	AA	AA	AA	BB	BB	AA	AA	AA	BB	BB	AA	BB	AA	AA	AA	AA	AA
1091937.15.T.C	4A	4A	218.586	4A	670270513	TGCAGAGCCCGCCACTTGTGTTCTGCCGCACCAAAAAAACCACGGTCTTGCTGGCTTCCCACCGTATCA	AA	BB	AA	BB	AA	BB	BB	BB	AA	AA	BB	BB	BB	BB	BB	AA	BB	-	AA	AA	AA	AA	AA	AA	BB	AA	AA	AA	AA	BB	BB	AA	AA	AA	BB	BB	AA	BB	AA	AA	AA	AA	AA
4909997.21.A.G	4A	4A	218.586			TGCAGGTGGCGTAAGTGCCTGAGGCTCCCCG	AA	BB	AA	BB	AA	BB	BB	BB	AA	AA	BB	BB	BB	BB	BB	AA	BB	-	AA	AA	AA	AA	AA	AA	BB	AA	AA	AA	AA	BB	BB	AA	-	AA	BB	BB	AA	BB	AA	AA	AA	AA	AA
1067484.20.G.C	4A	4A	218.586	4A	670743823	TGCAGTGCATGTACTCAATTGATACTCGCACATGCCCCTAATCTTACCAATTGACGGCAAGAGCGATGA	AA	BB	AA	BB	AA	BB	BB	BB	AA	AA	BB	BB	BB	BB	BB	AA	BB	-	AA	AA	AA	AA	AA	AA	BB	AA	AA	AA	AA	BB	BB	AA	AA	AA	BB	BB	AA	BB	-	-	AA	AA	AA
1217741.7.T.G	4A	4A	218.586	4A	668664692	TGCAGGCTACAGCTACAATGGAGCAACTAATTGCTCTCTGAAAATGAAAGCTTGTGTTTCCATGAAATT	AA	BB	AA	BB	AA	BB	BB	BB	AA	AA	BB	BB	BB	BB	BB	AA	BB	-	AA	AA	AA	AA	AA	AA	BB	AA	AA	AA	-	BB	BB	AA	AA	AA	BB	BB	AA	BB	AA	AA	AA	AA	AA
3021636.12.T.C	4A	4A	218.586	4A	673587949	TGCAGCGTCATGTCATCTTTGGATTTTATTACACGATGATCCG	AA	BB	AA	BB	AA	BB	BB	BB	AA	AA	BB	BB	BB	BB	BB	AA	BB	-	AA	AA	AA	AA	AA	AA	BB	AA	AA	AA	AA	BB	BB	AA	AA	AA	BB	BB	AA	BB	AA	AA	AA	AA	AA
1346099.58.G.C	4A	4A	218.586	4A	670284226	TGCAGTTCCGGAGCAAAAGAGACATTTTAGTTACGATCAAGTTTCAGCAGAGACAGTAGAGAAAGCTGC	AA	BB	AA	BB	AA	BB	BB	BB	AA	AA	BB	BB	BB	BB	BB	AA	BB	AA	-	AA	AA	AA	AA	-	BB	AA	-	AA	AA	BB	BB	AA	AA	AA	BB	-	AA	BB	AA	AA	AA	AA	AA
7335770.7.A.G	4A	4A	222.056			TGCAGGCAGGGGCGGCTTCCG	AA	-	AA	BB	AA	BB	BB	BB	AA	-	BB	BB	-	-	BB	AA	-	-	AA	AA	AA	AA	AA	AA	BB	AA	AA	AA	-	BB	-	AA	AA	AA	-	BB	AA	BB	-	-	AA	AA	AA
1127470.32.A.G	4A	4A	222.056	4A	670307538	TGCAGCGTTTGCTAGATTTGGGCACGACCCGGATTGGATGACGTTGTGGTTCTCCAACTTGGCCGAGAT	AA	-	AA	-	AA	-	BB	-	AA	AA	-	BB	BB	AA	BB	-	BB	AA	AA	AA	AA	AA	AA	AA	BB	AA	AA	AA	AA	BB	-	AA	AA	AA	BB	-	AA	BB	AA	AA	AA	AA	AA
3028064.26.G.A	4A	4A	224.989	4A	674798320	TGCAGAAGCTCGACCTGAGCTCCAACGGGCTCCACGGGGAGATTCCG	AA	BB	-	BB	AA	BB	BB	BB	AA	AA	BB	BB	BB	BB	BB	AA	BB	-	AA	AA	AA	AA	AA	AA	BB	AA	AA	AA	AA	-	BB	AA	AA	AA	-	BB	AA	BB	AA	AA	AA	AA	AA
7338849.61.T.C	4A	4A	224.989	4A	650844116	TGCAGAGCACGATACCAAGTAGATGAGCACCCTTGAGGCCAGGACAGGGCGAGGATCCTCCTAGGATCA	AA	-	-	BB	AA	BB	BB	-	AA	AA	BB	-	-	BB	-	-	-	AA	AA	AA	AA	AA	-	-	BB	-	AA	AA	AA	BB	-	AA	AA	AA	BB	-	AA	-	AA	AA	-	-	-
1071986.14.T.A	4A	4A	229.039	4A	661035636	TGCAGCTAAATCCTTGCCTGGCTGGGAGAGCCGAATTGGCTCTCTCGCGACGGCAAACTAGCACATCGT	AA	BB	AA	BB	AA	BB	BB	BB	AA	AA	-	BB	BB	BB	BB	AA	BB	-	AA	AA	AA	AA	AA	AA	BB	AA	AA	AA	AA	BB	BB	AA	AA	AA	BB	BB	AA	BB	AA	AA	AA	AA	AA
1091756.21.T.G	4A	4A	231.53	4A	656513207	TGCAGCCACCTCACCTCACCATGTGACTGCATGGATACAGCCGCGCACTGCTAGACACCG	AA	BB	AA	BB	AA	BB	BB	BB	AA	AA	BB	BB	BB	BB	BB	AA	BB	-	AA	AA	AA	AA	AA	AA	BB	AA	AA	AA	AA	BB	BB	AA	AA	AA	BB	BB	AA	BB	AA	AA	AA	AA	AA
5411117.9.G.T	4A	4A	231.53	4A	659542244	TGCAGCTACGGACCGTGCTCGCGCAACTAAAGTTGGCATGCGTGCTGAACTATTGTGTACGCGTCCGTA	AA	BB	AA	BB	AA	BB	BB	BB	AA	AA	BB	BB	BB	BB	BB	AA	BB	-	AA	AA	AA	AA	AA	AA	BB	AA	AA	AA	AA	-	BB	AA	AA	AA	BB	BB	AA	BB	AA	AA	AA	AA	AA
3022829.35.G.T	4A	4A	234.17	4A	651334588	TGCAGAAAAGCCTCCGATGCGCGAAAAGCAACCATGTCATCCATCCG	AA	BB	AA	BB	AA	BB	BB	BB	AA	AA	BB	BB	BB	BB	BB	AA	BB	AA	AA	AA	AA	AA	AA	AA	BB	AA	AA	AA	AA	BB	BB	AA	AA	AA	BB	BB	AA	BB	AA	AA	AA	AA	AA
1051389.44.G.T	4A	4A	236.877	4A	650559144	TGCAGGGTTTATCCAAGGGATCCATGACTGGAAAGCTAAGTAGGGATACAATCAGATTTCAAGATATAG	AA	BB	AA	-	AA	BB	BB	BB	AA	AA	BB	BB	BB	BB	BB	AA	BB	AA	AA	AA	AA	AA	AA	AA	BB	AA	AA	AA	AA	BB	BB	AA	AA	AA	BB	BB	AA	BB	AA	AA	AA	AA	AA
1079926.53.G.T	4A	4A	236.877	4A	649710109	TGCAGCAGTTGCCTCGCCGCCTTCCAGCCGCTCGTGTCCCCGTCGTCGCCGCCGTGGAGTTGCTTCCCG	AA	BB	AA	BB	AA	BB	BB	BB	AA	AA	BB	BB	BB	BB	BB	AA	BB	AA	AA	AA	AA	AA	AA	AA	BB	AA	AA	AA	AA	BB	BB	AA	AA	AA	BB	BB	AA	BB	AA	AA	AA	AA	AA
4411740.11.C.T	4A	4A	239.656			TGCAGTTCTATCATCAAAACCAGTGCCG	AA	BB	AA	-	AA	-	BB	BB	AA	AA	BB	BB	-	BB	-	AA	BB	AA	AA	AA	AA	AA	AA	AA	BB	AA	AA	AA	AA	BB	BB	AA	AA	AA	BB	BB	AA	BB	AA	BB	AA	AA	AA
1152450.23.T.C	4A	4A	239.656	4A	649596533	TGCAGGGTGCATGTATGCGTGCGTGCACTCAGAGAAGCTAGCGAGCGGCCGAGCATGCATGCAGCGATG	AA	BB	AA	BB	AA	BB	BB	BB	AA	AA	BB	BB	BB	BB	BB	AA	-	AA	AA	AA	AA	AA	AA	AA	BB	AA	AA	AA	AA	BB	BB	AA	AA	AA	BB	BB	AA	BB	AA	BB	AA	AA	AA
2278667.27.A.C	4A	4A	244.513	4A	647180359	TGCAGAATCCTCGGATGGATTTACATGATATGATCGATGCTACCGCATTGGTCAAACAAAACCG	AA	BB	AA	BB	AA	BB	BB	BB	AA	AA	BB	BB	BB	BB	-	AA	AA	AA	AA	AA	AA	BB	AA	AA	BB	AA	-	AA	AA	BB	BB	AA	AA	AA	BB	BB	AA	BB	AA	BB	AA	AA	AA
984754.42.G.A	4A	4A	247.872	4A	642380156	TGCAGTCTCAGTGCCTCACATAAGCATGAGCACGTGTGTGTAGACGTGTAGTTCATCATCCACCGAGAT	AA	BB	AA	BB	AA	BB	BB	BB	AA	AA	BB	BB	BB	-	-	AA	AA	AA	AA	AA	AA	BB	AA	AA	BB	AA	AA	AA	AA	BB	BB	AA	AA	AA	BB	BB	AA	BB	AA	BB	AA	AA	-
2254068.57.C.G	4A	4A	254.334	4A	691286883	TGCAGATGCAGAGAACATGTGCATGCTCTGGTATGGCCATCGAATGAGTGGAACTTTCTCGCGGACGCC	AA	BB	AA	BB	AA	BB	BB	BB	AA	AA	BB	BB	BB	BB	BB	AA	AA	AA	AA	AA	-	BB	AA	AA	AA	AA	AA	AA	AA	BB	BB	AA	AA	AA	BB	BB	AA	BB	AA	BB	AA	AA	AA
1104865.10.G.A	4A	4A	254.334	4A	691716009	TGCAGCAATGGAACTACCTCTCACTTTCTGACCTGGGACGCACACATCCGAACCTAGGGCCG	AA	BB	AA	BB	AA	BB	BB	BB	AA	AA	BB	BB	BB	BB	BB	AA	AA	AA	AA	AA	-	BB	AA	AA	AA	AA	AA	AA	AA	BB	BB	AA	AA	AA	BB	BB	AA	BB	AA	BB	AA	AA	AA
2258428.41.C.A	4A	4A	254.334	4A	690664818	TGCAGTGACCCGCAGCTAATAATTCGAATTCTAGATTGGACCAATGCTCAAGTACGAGTGCATCAGGAA	AA	BB	AA	BB	AA	BB	BB	-	AA	AA	BB	BB	BB	BB	BB	AA	AA	AA	AA	AA	-	BB	-	AA	AA	-	AA	AA	AA	BB	BB	AA	AA	AA	BB	BB	-	BB	AA	-	AA	AA	AA
7940442.37.A.G	4A	4A	258.95	4A	693223202	TGCAGCAGCGCCCGCGACCAAACGCGCGCTTTGGTATATTTGCCAGCCG	AA	BB	AA	BB	AA	BB	BB	BB	AA	AA	BB	BB	BB	BB	BB	AA	AA	AA	AA	AA	-	BB	BB	AA	AA	AA	AA	AA	AA	BB	BB	AA	AA	AA	BB	BB	-	BB	AA	BB	AA	AA	AA
1242399.45.G.T	4A	4A	262.307	4A	694127361	TGCAGGGCTAGTTAGAACTGGTAGCTTCTTGTAAAATCCTCAATCGCTCACTAGGCTCGGTAGTGTGGG	AA	BB	AA	BB	AA	BB	BB	BB	AA	AA	BB	BB	BB	BB	BB	AA	AA	AA	AA	AA	-	BB	BB	AA	AA	AA	AA	AA	AA	BB	BB	AA	AA	AA	BB	BB	-	BB	AA	BB	AA	AA	AA
1127072.27.A.G	4A	4A	266.723	4A	698177757	TGCAGTGGGCGATTTGCCTGGCGCCTCACCAGCAGCCAAGCATGCCAAGAGGTGGCTATCTCCCATGGC	AA	BB	AA	BB	AA	BB	-	BB	AA	AA	BB	BB	BB	BB	BB	AA	AA	AA	AA	AA	-	BB	BB	AA	AA	AA	AA	AA	AA	BB	BB	AA	AA	AA	BB	BB	-	BB	AA	BB	AA	AA	AA
983765.29.A.C	4A	4A	266.723	4A	698220240	TGCAGCTGTGTTTGCAGCCGAATAAGAAGAACTTCCAACGTCCAGACGGGATGGAACTTGTCGTAGACC	AA	BB	AA	BB	AA	BB	BB	BB	AA	AA	BB	BB	BB	BB	BB	AA	AA	AA	-	AA	BB	BB	BB	AA	AA	AA	AA	AA	AA	BB	BB	AA	AA	AA	BB	BB	-	BB	AA	BB	AA	AA	AA
3064572.8.C.G	4A	4A	277.241	4A	713461311	TGCAGAGCCAACAAAAAGAAGTGCTTTGCTTAATTAGGACCCTAGCGTGCAACGCACTTTATTCGAATT	AA	BB	AA	BB	AA	BB	BB	BB	AA	AA	BB	BB	BB	-	BB	AA	AA	AA	AA	AA	-	BB	BB	AA	AA	BB	AA	AA	AA	BB	BB	AA	AA	AA	BB	BB	-	BB	AA	BB	AA	AA	AA
1124416.25.C.T	4A	4A	277.241	4A	715950163	TGCAGAGGGCGAGGAGATGGTTCTCCATGGTGTGGTCACTGGACCCGTGAAAGCAAGGGGAGGGGAGAT	AA	BB	AA	BB	AA	BB	BB	BB	AA	AA	BB	BB	BB	-	BB	AA	AA	AA	AA	AA	-	BB	BB	AA	AA	BB	AA	AA	AA	BB	BB	AA	AA	AA	BB	BB	-	BB	AA	BB	AA	AA	AA
1179916.45.A.G	4A	4A	277.241			TGCAGCCGGCCTCGTCCAACTGCCCCACAGAGATGATGTTGCTACACAGGCTTGGGATGAAAAACACTC	-	BB	AA	BB	AA	BB	BB	BB	AA	AA	BB	BB	BB	-	BB	AA	AA	AA	AA	AA	-	BB	BB	AA	AA	BB	AA	AA	AA	BB	BB	AA	-	AA	BB	BB	-	BB	-	BB	AA	AA	AA
1128917.48.T.C	4A	4A	277.241			TGCAGCATCAACATTGAGCATGGTGTCATGGTGATTCGGGACCCTTCGTGTCGCATGATGGCGCGCATC	AA	BB	AA	BB	AA	BB	BB	BB	AA	AA	BB	BB	BB	-	BB	-	AA	AA	AA	-	BB	BB	BB	AA	AA	BB	AA	AA	-	BB	BB	AA	-	AA	BB	BB	-	BB	AA	-	AA	AA	AA
2258640.53.C.T	4A	4A	277.241	4A	712050890	TGCAGTAAGTGTCCACCAGTTCGACAGACGTGGATGATGCCATCGCCACTATCCGCCAGACAGAACAGG	AA	BB	AA	BB	AA	-	BB	BB	AA	AA	BB	BB	BB	-	BB	AA	AA	AA	AA	AA	BB	BB	BB	AA	AA	BB	AA	-	-	BB	-	AA	AA	AA	BB	-	-	-	AA	BB	AA	AA	AA
1139871.12.T.G	4A	4A	277.241	4A	712338761	TGCAGCCGAGGATGATTTCATATTGGACTTGTGCCACTCGCCTGAAAGTCGTCAGCAACAGCAGCGAGA	AA	BB	AA	BB	AA	BB	BB	BB	AA	AA	BB	BB	BB	-	BB	AA	AA	AA	AA	AA	-	BB	BB	AA	AA	BB	AA	AA	AA	BB	BB	AA	AA	AA	BB	BB	-	BB	-	BB	AA	AA	AA
998585.24.A.G	4A	4A	277.241	4A	716874949	TGCAGCCACAGCGGCCGTTTGGAGAAGCGCCAGCACGGCGGGGCCACAGCCGAGTAGTAGTCGGAAGCA	AA	BB	AA	BB	AA	BB	BB	BB	AA	AA	BB	BB	BB	-	BB	AA	AA	AA	AA	AA	-	BB	BB	AA	AA	BB	AA	AA	AA	BB	BB	AA	AA	AA	BB	BB	-	BB	AA	BB	AA	AA	AA
1098802.13.T.G	4A	4A	277.241	4A	712168505	TGCAGATTCGGACTTCGCGGGATGGCACGGCAGTCTCGGATCTCAGCGGACTGGCCG	AA	BB	AA	BB	AA	BB	BB	BB	AA	AA	BB	BB	BB	-	BB	AA	AA	AA	AA	AA	-	BB	BB	AA	AA	BB	AA	AA	AA	BB	BB	AA	AA	AA	BB	BB	-	BB	AA	BB	-	AA	AA
988493.56.G.C	4A	4A	277.241	7D	26485697	TGCAGCGCGTGGGCATCGGCCACGTGTTGAACGTGGGGGCCCTGGTCGCCGCCGCAGTGGTGGAGCGCC	-	BB	-	BB	-	BB	BB	BB	AA	-	BB	BB	BB	-	BB	AA	-	AA	-	-	-	BB	BB	AA	AA	BB	-	AA	AA	BB	BB	AA	-	AA	BB	BB	-	BB	AA	BB	-	AA	AA
1238857.55.C.T	4A	4A	281.127	4A	714587565	TGCAGAAGAGAGGTGGCAGTAGCTCGGATCTTGGTAGCCATAACATGAAAAGCATCCCG	AA	BB	AA	BB	AA	BB	BB	BB	AA	-	BB	BB	BB	-	BB	AA	AA	-	AA	-	AA	BB	BB	AA	AA	-	AA	-	AA	BB	BB	AA	AA	AA	BB	BB	-	BB	AA	BB	AA	AA	AA
1022435.26.G.C	4A	4A	281.127			TGCAGGCGGAGGCGCTTGGCGGCGAGGCCGCCCATGGACCAGTGAGCGTCGCGGGCCCAGCAGAGGAGC	AA	BB	AA	BB	AA	BB	BB	BB	AA	AA	BB	BB	BB	-	BB	AA	AA	AA	AA	AA	-	BB	BB	AA	AA	BB	AA	AA	AA	BB	BB	AA	AA	AA	BB	BB	-	BB	AA	BB	AA	AA	AA
1095278.65.G.C	4A	4A	281.127	4A	709393427	TGCAGGCGGAGGCGCTTGGCGGCGAGCCCGCCCATGGACCAGTGCGCGTCGCGCGCCCAGCAGAGGAGC	AA	BB	AA	BB	AA	BB	BB	BB	AA	AA	BB	BB	BB	-	BB	AA	AA	AA	AA	AA	-	BB	BB	AA	AA	BB	AA	AA	AA	BB	BB	AA	AA	AA	BB	BB	-	BB	AA	BB	AA	AA	AA
2331540.22.C.G	4A	4A	281.127	4A	711083109	TGCAGCGCCCGCTGACATCGATCACACGCAGAACCAGCAGCAGCCGCGGTCCG	AA	BB	AA	BB	AA	BB	BB	BB	AA	AA	BB	BB	BB	-	BB	AA	AA	AA	AA	AA	-	BB	BB	AA	AA	BB	AA	AA	AA	BB	BB	AA	AA	AA	BB	BB	-	BB	AA	BB	AA	AA	AA
5325217.19.T.C	4A	4A	281.127	4A	709634774	TGCAGGGCCGCATCGAGGGTAACCTCGTCAAGCTCCGCCGCACCGCGCGCCGCGACGCCAGGGTCTCCG	AA	-	AA	BB	AA	BB	BB	BB	AA	AA	BB	BB	BB	-	BB	AA	AA	-	AA	AA	-	BB	BB	AA	AA	BB	AA	AA	AA	BB	BB	AA	AA	AA	BB	BB	-	BB	AA	BB	AA	AA	AA
5411131.62.T.C	4A	4A	281.127	4A	710201296	TGCAGGTCGCGTCGGCCGCGGCTGTCGCCTTGGTAGCGGCGCTGGTGGTGGCCGCAGTCGGGTCGTCGT	AA	BB	AA	BB	AA	BB	BB	BB	AA	AA	BB	BB	BB	-	BB	AA	AA	AA	AA	AA	-	BB	BB	AA	AA	BB	AA	AA	AA	BB	BB	AA	AA	AA	BB	BB	-	BB	AA	BB	AA	AA	AA
1127786.47.G.A	4A	4A	281.127	4A	714594035	TGCAGCCGAAGAAGTTGCAGCCCAAACAAACACACCCTAAGCCAACTGGAAGTCAAACCAATCTACGCG	AA	BB	AA	BB	AA	BB	BB	BB	AA	AA	BB	BB	BB	-	BB	AA	AA	AA	AA	AA	-	BB	BB	AA	AA	BB	AA	AA	AA	BB	BB	AA	AA	AA	BB	BB	-	BB	AA	-	-	AA	AA
1129274.8.G.T	4A	4A	281.127	4A	711478050	TGCAGGTGGGCGAGATATTCCTGGCATTACTGCTAAACTTCTAAGAATTTGTGATGGCTTGCCACTGGC	AA	BB	AA	BB	AA	BB	BB	BB	AA	AA	BB	BB	BB	-	BB	AA	AA	AA	AA	AA	-	BB	BB	AA	AA	BB	AA	AA	AA	BB	-	AA	AA	AA	BB	BB	-	BB	AA	BB	AA	AA	AA
4329414.44.T.G	4A	4A	281.127	4A	709393362	TGCAGGGCCGCATCGAGGGCAACCTCGTCAAGCTCCGCCGCACCTCGCGCCGCGACGCCAGGGTCTCTG	AA	-	AA	BB	AA	BB	BB	BB	AA	AA	BB	BB	BB	-	BB	AA	AA	AA	AA	AA	-	BB	BB	AA	AA	BB	AA	AA	AA	BB	BB	AA	AA	AA	BB	BB	-	BB	AA	BB	AA	AA	AA
4991083.30.T.G	4A	4A	281.127	4A	711331761	TGCAGCCTCATATACTTCTGCACAAACATATGCATCAGACACCCCCG	AA	BB	AA	BB	AA	BB	-	BB	AA	AA	BB	BB	BB	-	BB	AA	AA	AA	AA	AA	-	BB	-	AA	AA	BB	AA	AA	AA	BB	BB	AA	AA	AA	BB	BB	-	BB	AA	-	AA	AA	AA
1088980.23.G.T	4A	4A	281.127			TGCAGCCCTATACATAGAAAAAGGTTAAAGAAAAAAGTATTTCAACTCTCCG	AA	BB	AA	BB	AA	BB	BB	-	AA	AA	BB	BB	BB	-	-	AA	AA	AA	AA	AA	BB	BB	BB	AA	AA	BB	AA	AA	AA	-	BB	AA	AA	AA	BB	BB	-	BB	AA	-	-	AA	AA
7336089.39.T.A	4A	4A	281.127	4A	713486058	TGCAGCAGCGGCGGGAGCATAGGATCGTGGAGAGGGAGCTGGGACGGCGAGCTTACGGAGCGGGGAGGT	AA	BB	AA	BB	AA	BB	BB	BB	AA	AA	BB	BB	BB	-	BB	AA	AA	AA	AA	AA	-	BB	BB	AA	AA	BB	AA	AA	AA	BB	BB	AA	AA	AA	BB	BB	-	BB	AA	BB	AA	AA	AA
5970723.16.C.T	4A	4A	281.127	4A	713436194	TGCAGCCGTACTGTCGCCGTCCTTGTCCTCACCGTCGCCGATGGCGATGGGCGAGCAGTAGTAGACGAC	AA	BB	AA	BB	AA	BB	BB	BB	AA	AA	BB	BB	BB	-	BB	AA	AA	AA	AA	AA	-	BB	BB	AA	AA	BB	AA	AA	AA	BB	BB	AA	AA	AA	BB	BB	-	BB	AA	BB	AA	AA	AA
1125529.56.C.G	4A	4A	284.765	4A	711340378	TGCAGGGGCTGAAGCAGCGCTACCAAGACTACCATGGACTCACAATTCGCGACGATCCTCTGGTTGTTG	AA	BB	AA	BB	AA	-	BB	BB	AA	AA	BB	-	BB	BB	-	-	AA	AA	AA	AA	-	BB	BB	AA	AA	BB	AA	-	AA	-	-	AA	AA	AA	BB	BB	-	BB	AA	BB	AA	AA	AA
1671472.34.C.T	4A	4A	288.551	4A	711451700	TGCAGGGACATCTGTTGCAGGTGCAGACTCTTCACGAATTTCACTTTGGTATGTCGACCG	AA	BB	AA	BB	AA	BB	BB	-	AA	AA	-	-	BB	AA	-	AA	AA	AA	AA	AA	-	BB	BB	AA	AA	BB	AA	-	-	-	-	AA	AA	AA	-	BB	-	-	AA	-	AA	AA	AA
5578503.25.T.C	4A	4A	314.974			TGCAGCCATTCTCTTCACAGCAGTATGTGTTCTCCG	AA	BB	AA	AA	AA	AA	BB	BB	BB	AA	BB	BB	BB	-	-	AA	AA	AA	AA	AA	AA	BB	BB	AA	AA	BB	AA	AA	AA	BB	BB	AA	AA	AA	BB	BB	-	BB	BB	-	AA	BB	BB
3570072.28.G.A	4A	4A	314.974	4A	734361865	TGCAGCTACGGTGCGTCTGCAAGGCCTGGCGCGACATCATCTCCG	AA	BB	AA	AA	AA	AA	BB	BB	BB	AA	BB	BB	BB	AA	AA	AA	AA	AA	AA	AA	AA	BB	BB	AA	AA	BB	AA	AA	AA	BB	BB	AA	AA	AA	BB	BB	-	-	BB	BB	AA	BB	-
2263646.62.G.C	4A	4A	318.473	4A	734241248	TGCAGGAAGCGGTCGACGCAGTCCTCGATGTCGAACGCGAAGCGCGTCAGGTCGTGGATCCAGGCCTCC	AA	BB	AA	AA	AA	AA	BB	BB	BB	AA	BB	BB	BB	-	-	AA	AA	AA	AA	AA	AA	BB	BB	AA	AA	BB	AA	AA	AA	BB	BB	AA	AA	AA	BB	BB	-	BB	BB	BB	AA	BB	BB
1267445.26.G.C	4A	4A	318.473	4A	733338233	TGCAGCCTTGTGGTGAGCCCCTTCGTGGAGCCTTTAACGCTGACTTTTTGCAAGGTGATGGGGCGGAAC	AA	BB	AA	AA	AA	AA	BB	BB	BB	AA	BB	BB	BB	-	-	AA	AA	AA	AA	AA	AA	BB	BB	AA	AA	BB	AA	AA	-	BB	BB	AA	AA	AA	BB	BB	-	BB	BB	BB	AA	BB	BB
1151030.49.T.C	4A	4A	318.473			TGCAGCAGTCGGCGTCGTGCGTCTTGAGCACGTCCCGCGCCGCGTCCGCTGACGACACCACCACAGTGG	AA	BB	AA	AA	AA	AA	BB	BB	BB	AA	BB	BB	BB	-	-	AA	AA	AA	AA	AA	AA	BB	BB	AA	AA	BB	AA	AA	AA	BB	BB	AA	-	AA	BB	BB	-	BB	BB	BB	AA	BB	BB
1159306.22.A.G	4A	4A	318.473			TGCAGGTGACGAGGTACCGTACACTGGTGGCCGGAGGGCCGCGTACCTCAAAGTTGTGCCCG	AA	-	-	AA	AA	AA	BB	BB	BB	AA	BB	BB	BB	AA	BB	AA	AA	AA	AA	AA	AA	BB	BB	AA	AA	BB	-	AA	AA	BB	-	AA	AA	AA	BB	BB	-	-	BB	BB	AA	-	BB
5325056.5.C.G	4A	4A	318.473			TGCAGCGAAGGATCAAACGGGGCTGCGCCGTCGCCG	AA	BB	AA	AA	AA	AA	BB	BB	BB	AA	BB	BB	BB	BB	-	AA	AA	AA	-	AA	AA	BB	-	-	AA	BB	AA	AA	AA	BB	BB	AA	AA	AA	BB	BB	-	BB	BB	BB	AA	BB	BB
11914823.59.A.G	4A	4A	318.473	4A	733562977	TGCAGGCGAAGCGGGGCCGGTGCTCACCGTCCGCCACCGCGGCCTTGGTCGCCGACCTCAGCATCAACA	AA	BB	AA	AA	AA	AA	BB	BB	BB	AA	BB	BB	BB	-	BB	AA	AA	AA	AA	-	-	BB	BB	AA	AA	BB	AA	-	AA	BB	BB	AA	AA	-	BB	BB	-	BB	BB	BB	AA	BB	BB
1096700.58.T.C	4A	4A	318.473	4A	733562977	TGCAGGCGAAGCGGGGCCGGTGCTCACCGTCCGCCACCGCGGCCTTGGTCGCCGACCTTGGCATCAACA	AA	BB	AA	AA	AA	AA	-	BB	BB	AA	BB	-	BB	-	BB	AA	AA	AA	AA	-	-	BB	BB	AA	AA	BB	AA	-	AA	BB	-	AA	AA	-	BB	BB	-	BB	BB	BB	AA	BB	BB
12009902.56.C.G	4A	4A	322.186			TGCAGCGAGTCGAGGGTAACTATGCAGTTGTATACCCGCCAATCATAGGGGTTTCCCGAAGGATCTTTG	AA	BB	AA	AA	AA	AA	BB	AA	BB	AA	BB	BB	BB	-	-	AA	AA	AA	AA	AA	AA	BB	BB	AA	AA	BB	AA	AA	AA	BB	AA	AA	AA	AA	BB	BB	-	BB	BB	BB	AA	BB	BB
2277160.43.C.G	4A	4A	330.57	4A	741248050	TGCAGGATCTGGGTCAAGAGCTTTTGCCTCAGAACCTTGTACGCGGCCTGTTCGAGGTAGGTGACGGGA	AA	BB	AA	AA	AA	AA	BB	AA	BB	AA	AA	BB	AA	-	-	AA	AA	AA	AA	AA	AA	BB	BB	AA	AA	BB	AA	AA	AA	BB	AA	AA	AA	AA	BB	BB	-	BB	BB	BB	AA	BB	BB
4989023.17.C.T	4A	4A	334.621			TGCAGTGGGGCACATGGCGCTGGGGTGACGCCG	AA	BB	AA	AA	AA	AA	BB	AA	BB	AA	AA	BB	AA	-	-	AA	AA	AA	AA	AA	AA	BB	BB	AA	AA	BB	AA	AA	AA	BB	AA	AA	AA	AA	BB	BB	-	BB	BB	BB	-	BB	BB
7926715.6.G.A	4A	4A	334.621			TGCAGCGGCGCGCAAGGCGCCG	AA	-	AA	AA	AA	AA	BB	AA	BB	AA	AA	-	AA	-	-	AA	AA	AA	AA	AA	AA	BB	BB	AA	AA	BB	AA	AA	AA	-	AA	AA	AA	AA	-	BB	-	-	BB	BB	AA	BB	BB
4989023.5.T.C	4A	4A	334.621			TGCAGTGGGGCACATGGCGCTGGGGTGACGCCG	AA	BB	AA	AA	AA	AA	BB	AA	BB	AA	AA	BB	AA	-	-	AA	AA	-	AA	AA	-	BB	BB	AA	AA	BB	AA	AA	AA	BB	AA	AA	AA	AA	BB	BB	-	BB	BB	BB	-	BB	BB
15434708.18.A.G	4A	4A	334.621	7D	7146217	TGCAGGGCCGGCACGGCGATCGCGGCGGGGCTGGGCGTGGCGGCCG	AA	BB	AA	AA	AA	AA	BB	AA	BB	AA	AA	BB	AA	-	-	AA	AA	AA	AA	AA	AA	BB	BB	AA	AA	BB	AA	AA	AA	BB	AA	AA	AA	AA	BB	BB	-	BB	BB	BB	AA	BB	BB
7926715.17.C.T	4A	4A	334.621			TGCAGCGGCGCGCAAGGCGCCG	AA	BB	AA	AA	AA	AA	BB	AA	BB	AA	AA	BB	AA	-	-	AA	AA	AA	AA	AA	AA	BB	BB	AA	AA	BB	AA	AA	AA	BB	AA	AA	AA	AA	BB	BB	-	BB	BB	BB	AA	BB	BB
3533369.9.G.T	4A	4A	338.326			TGCAGGTACGTCTATGTGTACGGACAGGGGTTCAACACCACCG	AA	-	AA	AA	AA	AA	BB	AA	BB	AA	AA	BB	AA	AA	AA	AA	AA	AA	AA	AA	AA	-	-	AA	AA	-	AA	AA	AA	-	AA	AA	AA	AA	-	-	-	-	-	-	AA	-	BB
1162186.22.A.G	4A	4A	341.822			TGCAGCTGGTTGCTCCTGCTCTACAAAGAAGTGCATGAGAGCCTCCACAGTTGCTCCTGATGTTGGCTG	AA	AA	AA	AA	AA	AA	BB	AA	BB	AA	AA	-	AA	-	-	AA	AA	AA	AA	-	AA	BB	BB	BB	AA	BB	AA	AA	AA	BB	AA	AA	AA	AA	BB	BB	-	BB	BB	BB	AA	BB	BB
982497.25.A.C	4A	4A	341.822	4A	748575768	TGCAGATTTAGCAAGCAGAAAGACTAATTTTTCAACAATGTTTGCAGGTGTGAGATAACATTCATCCTC	AA	AA	AA	AA	AA	AA	BB	AA	BB	AA	AA	BB	AA	-	-	AA	AA	AA	AA	AA	AA	BB	BB	BB	AA	BB	AA	AA	AA	BB	-	AA	AA	AA	BB	BB	-	BB	BB	BB	-	BB	BB
2264325.44.G.A	4A	4A	345.314	7D	4882982	TGCAGCATCTCGTTGCTCCACGGGAACCCGCCCGCCGCCTCCTCGTCGACGGCCTGGTCCACCCGAGAT	AA	BB	AA	AA	AA	AA	BB	AA	BB	AA	AA	BB	AA	-	-	AA	AA	AA	AA	AA	AA	BB	BB	BB	AA	BB	AA	AA	AA	BB	AA	AA	AA	AA	BB	BB	-	BB	BB	BB	-	BB	BB
3957691.23.G.A	4A	4A	345.314	4A	742832900	TGCAGCTGGGTCTCGAGTGCTGCGAGCTCTTCAGGTGTCATGGCAGAGGGAGGGGTTTGAGGAGGAGGA	AA	BB	AA	AA	AA	AA	BB	AA	BB	AA	AA	BB	AA	-	-	AA	AA	AA	AA	AA	AA	BB	BB	BB	AA	BB	AA	AA	AA	BB	AA	AA	AA	AA	BB	BB	-	BB	BB	BB	AA	BB	BB
3026586.11.C.G	4A	4A	345.314	4A	748070516	TGCAGGGGATTCCAAGGAAAGTAGTGCTAGACCAGAAAACCCG	AA	BB	AA	AA	AA	AA	BB	AA	BB	-	AA	BB	AA	BB	-	AA	-	-	-	AA	AA	BB	BB	BB	AA	BB	AA	AA	-	BB	-	AA	AA	AA	BB	BB	-	BB	BB	BB	AA	BB	BB
995839.22.C.T	4A	4A	348.359	4A	747735107	TGCAGCTCCGCGCGGAGCATGCCCACCAGCTTCTCGCCGTCGTTCAGCACGATGTCCTCCAGCGCGTTC	AA	BB	AA	AA	AA	AA	BB	AA	BB	AA	AA	BB	AA	-	-	AA	-	AA	AA	AA	AA	BB	BB	BB	AA	BB	AA	AA	AA	BB	-	AA	AA	AA	BB	BB	-	BB	BB	BB	AA	BB	BB
1167944.18.C.G	4A	4A	351.52	4A	750763087	TGCAGTCTTCACAGGGTTCGGAGCCGACCCTCTTACAGGCTTGGCAGACCAAGGCGGGGCTCGGCCTTG	AA	BB	AA	AA	AA	AA	BB	AA	BB	AA	-	BB	AA	BB	AA	AA	AA	AA	-	AA	AA	BB	BB	BB	AA	BB	AA	AA	-	BB	AA	AA	-	AA	BB	BB	-	BB	BB	BB	AA	BB	BB
1305526.27.C.T	4A	4A	351.52	4A	747700577	TGCAGTGGGTGTCGGTCCACGGCCCGTCGGTGAGCCGTGTCACCGTGCCCTGGCCGAACTCCCCCTCCT	AA	BB	AA	AA	AA	AA	BB	AA	BB	AA	AA	BB	AA	-	-	AA	AA	AA	AA	AA	AA	BB	BB	BB	AA	BB	AA	AA	AA	BB	AA	AA	AA	AA	BB	BB	-	BB	BB	BB	AA	BB	BB
1119489.12.C.T	4A	4A	355.448	7A	3086312	TGCAGATTTAAACATGTAGTCCACTCAGAGAAGACAAAAACATTGAATATGTAAACTATCTAGCCATGG	AA	AA	AA	AA	AA	AA	BB	AA	BB	AA	AA	-	AA	-	-	AA	AA	AA	AA	AA	AA	BB	BB	BB	AA	BB	AA	AA	AA	BB	AA	AA	AA	AA	BB	BB	-	BB	BB	BB	AA	BB	BB
5324598.46.G.C	4A	4A	355.448	4A	751849533	TGCAGCTGCGCGAGCGGATGCTGCACTTCTCGGCCGACTCGCTGGCGGCGCTCAAGGAGCGCGCGCGGG	AA	AA	AA	AA	AA	AA	BB	AA	BB	AA	AA	AA	AA	-	BB	-	-	AA	AA	AA	AA	BB	BB	BB	AA	-	AA	AA	AA	BB	AA	AA	AA	AA	BB	BB	-	BB	BB	BB	AA	BB	BB
1162186.59.A.G	4A	4A	355.448			TGCAGCTGGTTGCTCCTGCTCTACAAAGAAGTGCATGAGAGCCTCCACAGTTGCTCCTGATGTTGGCTG	AA	AA	-	AA	AA	AA	BB	AA	BB	AA	AA	AA	AA	-	BB	AA	AA	AA	AA	AA	AA	BB	BB	BB	AA	BB	AA	AA	AA	BB	AA	AA	AA	AA	BB	BB	-	BB	BB	BB	AA	BB	BB
3533071.5.C.T	4A	4A	359.797	4A	748672445	TGCAGCACGGCATGGCAAACTCGCTGCCTTCAACCTCTCACCG	AA	AA	AA	AA	AA	AA	BB	AA	BB	AA	AA	AA	AA	-	-	AA	AA	AA	AA	AA	AA	BB	BB	BB	AA	BB	AA	AA	AA	BB	AA	AA	AA	AA	BB	BB	-	BB	BB	BB	AA	BB	BB
3946217.23.A.G	4A	4A	359.797	4A	751727012	TGCAGATTCCACTTGTTCCTACTAGATCACTCCTGTTTCTCCCTTCACAGAAGCATCATAACCG	AA	AA	AA	AA	AA	AA	BB	AA	BB	AA	AA	AA	AA	-	-	AA	AA	AA	AA	AA	AA	BB	BB	BB	AA	BB	AA	AA	AA	BB	AA	AA	AA	AA	BB	BB	-	BB	BB	BB	-	BB	BB
5050425.35.C.G	4A	4A	359.797			TGCAGCTGGCATGGCGTCAGCTGCACAGTGCACCACTGCCG	AA	AA	AA	AA	AA	AA	BB	AA	BB	AA	AA	AA	AA	AA	-	AA	AA	AA	AA	AA	AA	-	BB	-	AA	-	AA	AA	AA	BB	AA	AA	AA	AA	-	BB	-	BB	-	-	AA	BB	BB
1019460.39.T.C	4B	4B	0	4B	1323440	TGCAGGTGCAGATGCTGCTGCTGATGCCACGGATGCCACTGCTGTCGGTTCTGCTACCCTGCCTGCTCC	AA	AA	BB	BB	AA	BB	BB	BB	AA	AA	AA	AA	BB	AA	BB	AA	BB	BB	AA	AA	AA	AA	BB	BB	-	AA	AA	AA	AA	BB	BB	AA	BB	BB	AA	BB	BB	AA	AA	AA	BB	AA	BB
4992236.61.G.T	4B	4B	2.71094	4B	871997	TGCAGCACGTCGTCGTCCAGGTACTCGAACTCGATCACCCCGCTCTGCCCCTGCTGCTGCTGGTTCTGC	AA	AA	BB	BB	AA	BB	BB	BB	AA	AA	-	-	BB	AA	BB	AA	BB	BB	AA	AA	AA	AA	BB	BB	BB	AA	AA	AA	AA	BB	BB	AA	BB	BB	AA	BB	BB	AA	AA	AA	BB	AA	BB
1230702.5.T.G	4B	4B	2.71094	4B	886123	TGCAGTCCATGCTCCACGACCACGACAAGGGCAACAAGTAGTACATCATCCACCCATCCATGCGTGCAC	AA	AA	BB	BB	AA	BB	BB	BB	AA	AA	AA	AA	BB	AA	BB	AA	BB	BB	AA	AA	AA	AA	BB	BB	BB	AA	AA	AA	AA	BB	BB	AA	BB	BB	AA	BB	BB	AA	AA	AA	BB	AA	BB
4992408.29.C.G	4B	4B	2.71094			TGCAGGGCGGCGAGCGCGAAAGCCCCGTCCATTCCG	AA	AA	BB	BB	AA	BB	BB	BB	AA	AA	AA	AA	BB	AA	BB	AA	BB	BB	AA	AA	AA	AA	BB	BB	BB	AA	AA	AA	AA	BB	BB	AA	BB	BB	AA	BB	BB	AA	AA	AA	BB	AA	BB
3023622.31.T.A	4B	4B	5.94162	4B	1763134	TGCAGGGAGGAATCTCAGCTCAGCTCAGGGATGCATCTGTCTCCG	AA	AA	BB	BB	AA	BB	BB	BB	AA	AA	AA	AA	BB	AA	BB	AA	BB	BB	AA	AA	AA	AA	BB	BB	BB	AA	AA	AA	AA	-	BB	AA	BB	BB	AA	BB	BB	AA	AA	AA	BB	AA	BB
3534063.27.A.C	4B	4B	9.46685	4B	2954700	TGCAGAAAGCTCAAGACACTGAAGGACATGGATGCACTCCG	AA	AA	BB	BB	AA	BB	-	BB	AA	AA	AA	BB	BB	AA	BB	AA	-	BB	AA	AA	AA	AA	BB	BB	BB	AA	AA	AA	AA	BB	BB	AA	BB	BB	AA	BB	BB	AA	AA	AA	BB	AA	BB
1254934.6.C.T	4B	4B	12.2645	4B	2134303	TGCAGGCACGACACGGCACGGAGAGGAAATGAGACGAAGCACCAGCTGCCTGAGCACGCACGCAAAGCC	AA	AA	BB	BB	AA	BB	BB	BB	AA	AA	AA	BB	BB	AA	BB	AA	BB	BB	AA	AA	AA	AA	BB	BB	BB	AA	AA	AA	AA	BB	BB	AA	BB	BB	AA	BB	BB	AA	AA	-	BB	AA	BB
3533506.13.C.T	4B	4B	14.1078	4B	2214195	TGCAGGCTACATCCCGTGTTGCCTATTCGCAGCTGGTCGAACGCGTCTTTCACGTCCG	AA	AA	BB	BB	AA	BB	BB	BB	AA	AA	AA	BB	BB	AA	BB	AA	BB	BB	AA	AA	AA	AA	BB	BB	BB	AA	AA	AA	AA	BB	BB	AA	BB	BB	AA	BB	BB	AA	AA	AA	BB	AA	BB
3025629.5.A.G	4B	4B	18.3288	4B	3622208	TGCAGAATGTCCTCGTCTTCCAGTGGAGGTGCCGTCGCCG	AA	AA	BB	BB	AA	BB	BB	BB	AA	AA	AA	BB	BB	AA	BB	AA	BB	BB	AA	AA	AA	AA	BB	BB	BB	AA	AA	AA	AA	BB	BB	AA	AA	-	AA	BB	BB	AA	AA	AA	-	AA	BB
5412102.27.G.C	4B	4B	25.0009	4B	6903492	TGCAGGTGGTGATGGTGGAGGTGCTCGGCAGGCTCGCCG	AA	AA	BB	BB	AA	BB	BB	BB	AA	AA	AA	BB	BB	AA	BB	AA	BB	BB	AA	BB	AA	AA	BB	BB	BB	BB	AA	AA	AA	BB	BB	AA	AA	BB	AA	BB	BB	AA	AA	AA	BB	AA	BB
5582082.25.C.G	4B	4B	27.97			TGCAGTCCATGGAGGAGGATGGCACCGCAGACCG	AA	AA	BB	BB	AA	BB	BB	BB	AA	-	AA	BB	-	AA	BB	AA	BB	-	AA	BB	-	AA	-	BB	BB	-	AA	AA	AA	BB	BB	AA	AA	BB	AA	BB	AA	AA	AA	AA	BB	AA	BB
3938894.24.T.C	4B	4B	37.54	4B	13388089	TGCAGAAGCGGCCGGAGCGATCGATCTTGGCGTGACCCG	AA	AA	BB	AA	AA	BB	BB	BB	AA	AA	AA	BB	BB	AA	BB	-	BB	BB	AA	BB	AA	BB	BB	BB	BB	BB	AA	AA	AA	BB	BB	BB	AA	BB	BB	BB	AA	AA	AA	AA	BB	AA	BB
997214.25.A.G	4B	4B	41.0634	4B	13447358	TGCAGTACGACTCGCAACCTTACCTAGAGGCGCGGATACTATCGCCGTCTTGCCG	AA	AA	BB	AA	AA	BB	BB	BB	AA	AA	AA	BB	BB	AA	BB	AA	BB	BB	AA	BB	AA	BB	BB	BB	BB	BB	AA	AA	AA	BB	BB	BB	AA	BB	BB	BB	AA	AA	AA	AA	BB	AA	BB
1036721.31.G.T	4B	4B	48.9904	4B	18115271	TGCAGCCTTATCTTGAAAATAAAATATCCATGCGTATGGTTATTTATTTGTTTCTTATTTTTATTATTG	AA	AA	BB	AA	AA	BB	BB	BB	AA	AA	AA	BB	BB	AA	BB	AA	BB	BB	AA	BB	AA	BB	BB	BB	BB	BB	BB	-	-	BB	BB	BB	AA	BB	BB	BB	AA	AA	AA	AA	BB	AA	BB
3021601.24.G.A	4B	4B	54.6099	4B	19638183	TGCAGAGCGATGCGTGCAAGCAGCGGGCCATCAGAAAATTGCACCGATACTGACCGCTTTGCTAGCTAG	AA	AA	BB	AA	AA	BB	BB	BB	AA	AA	AA	BB	BB	AA	BB	BB	BB	BB	-	BB	AA	BB	BB	-	BB	BB	BB	AA	AA	BB	BB	BB	AA	BB	BB	BB	AA	AA	AA	AA	BB	AA	BB
1092528.52.G.A	4B	4B	56.7626	4B	22704276	TGCAGCCGCCACTGCCCACCCAGTCCCACTCTCAGTCTGTCGTCCCGACTACGACGACCACGGCCGTCG	AA	AA	BB	AA	AA	BB	BB	AA	AA	AA	AA	BB	BB	AA	BB	BB	BB	BB	AA	BB	AA	BB	BB	BB	BB	BB	BB	AA	AA	BB	BB	BB	AA	BB	BB	BB	AA	AA	AA	AA	BB	AA	BB
1102320.55.C.A	4B	4B	56.7626	4B	23263748	TGCAGAATGACCTGACTGATTGACAAATCGCTTTCTCTAGTGTGACACAAATATTCAGGAGACTTGGCG	AA	AA	BB	AA	AA	BB	BB	AA	AA	AA	AA	BB	BB	AA	BB	BB	BB	BB	AA	BB	AA	BB	BB	BB	BB	BB	BB	AA	AA	BB	BB	BB	AA	BB	BB	BB	AA	AA	AA	AA	BB	AA	BB
3570086.17.T.G	4B	4B	62.7969			TGCAGGACGTGGTCGACTACAGCGTCGTCGGCCTTGCCG	AA	AA	BB	AA	AA	BB	BB	AA	AA	AA	AA	BB	BB	AA	BB	BB	BB	BB	-	BB	AA	BB	BB	BB	BB	BB	BB	AA	AA	BB	BB	BB	AA	BB	BB	BB	AA	AA	AA	AA	BB	AA	BB
5325184.17.G.A	4B	4B	66.6268			TGCAGCGCCGTGCTGCGGGCGCACCCGCCG	AA	AA	BB	AA	AA	BB	BB	AA	AA	AA	AA	BB	BB	BB	BB	BB	BB	BB	AA	BB	AA	BB	BB	BB	BB	BB	BB	AA	AA	BB	BB	BB	AA	BB	-	BB	AA	AA	AA	AA	BB	AA	BB
1212987.37.T.C	4B	4B	66.6268	4B	26121153	TGCAGTGCGGGGGCGGCGACGGGTTCTACACCCTGCGTGGAGTGAAGCTGCCG	AA	AA	BB	AA	AA	BB	BB	AA	AA	AA	AA	BB	BB	BB	BB	BB	BB	BB	AA	BB	AA	BB	BB	BB	BB	BB	BB	AA	AA	BB	BB	BB	AA	BB	BB	BB	AA	AA	AA	AA	BB	AA	BB
3024027.39.T.C	4B	4B	88.9304	4B	35012959	TGCAGCTAAACTGTGCTAGAGTCTTCTGTCCGTCCTGACTGAAGCCG	BB	BB	BB	AA	AA	BB	BB	AA	AA	AA	AA	-	BB	BB	BB	BB	BB	BB	AA	BB	-	BB	BB	BB	BB	BB	BB	AA	AA	BB	BB	BB	AA	BB	BB	AA	AA	BB	AA	AA	BB	BB	BB
3941560.40.G.A	4B	4B	92.3735	4B	36754298	TGCAGCACCCGCAGCCTCTCCTTGTCGATGTACATGGGACGCTTCTCCTCCTGCTCCTCTTCCTCGGCG	BB	BB	BB	AA	AA	BB	BB	AA	AA	AA	AA	-	AA	BB	BB	BB	BB	BB	AA	BB	-	BB	BB	BB	BB	BB	BB	AA	AA	BB	BB	BB	AA	BB	BB	AA	AA	BB	AA	AA	BB	BB	BB
985312.35.G.A	4B	4B	96.8992	4B	40270887	TGCAGATTTGTGGAAGAAAAATTAAGTGCTGGACGGATGGGCCTCCGATCCGTAGGTGCCATGCATGCC	BB	BB	BB	AA	AA	BB	BB	AA	AA	AA	AA	-	AA	BB	BB	BB	BB	BB	AA	BB	AA	BB	BB	BB	BB	BB	BB	AA	AA	BB	BB	BB	AA	BB	BB	AA	AA	BB	AA	-	BB	BB	-
3958247.52.C.G	4B	4B	96.8992	4B	40314586	TGCAGCAGGCGCTGGGAAGGATGCTGGGTTCGAAGCTGGCGCGGCGGATCCTCGGAGGGGAGGCGGAGG	BB	BB	BB	AA	AA	BB	BB	AA	AA	AA	AA	-	AA	BB	BB	BB	BB	BB	AA	-	-	BB	BB	BB	BB	BB	BB	AA	AA	BB	BB	BB	AA	BB	BB	AA	AA	BB	AA	AA	BB	BB	BB
1078626.12.G.A	4B	4B	100.104	4B	40315368	TGCAGTGGTAGTGTATCTTCTTCGCAAGATGGTTCACGTGTTACGAGTAGTATAGAGGATACGGTGTAC	BB	BB	BB	AA	AA	BB	BB	AA	AA	AA	AA	-	AA	BB	BB	BB	BB	BB	AA	BB	-	BB	BB	-	BB	BB	BB	AA	AA	BB	BB	BB	AA	BB	BB	AA	AA	BB	AA	AA	BB	BB	BB
1102155.14.G.C	4B	4B	105.651	4B	45753984	TGCAGATCTAGGACGCAACTTTCGCCATCAGGTAACACATCACCCGCCGTCAGACGCCACCG	BB	BB	BB	AA	AA	BB	BB	AA	AA	AA	AA	-	AA	BB	BB	BB	BB	BB	AA	BB	-	BB	BB	BB	BB	BB	BB	AA	AA	BB	BB	BB	AA	BB	BB	AA	AA	BB	AA	AA	BB	BB	BB
5577133.14.A.G	4B	4B	109.789			TGCAGGGCGACTGCACTGTCTCATGGATCGGCATCGTCGATTTGGAGCCCAGCAGTTGGCGATGGATGG	BB	BB	BB	AA	AA	BB	BB	AA	AA	AA	AA	-	AA	BB	BB	BB	BB	BB	AA	BB	-	BB	BB	BB	BB	BB	BB	AA	AA	BB	BB	BB	AA	BB	BB	AA	AA	BB	AA	AA	BB	BB	BB
11313561.16.G.A	4B	4B	112.821			TGCAGTTGTGAAGCACGTGTGAGTATCCG	BB	BB	BB	AA	AA	BB	-	AA	AA	AA	AA	-	AA	BB	BB	BB	BB	BB	AA	BB	BB	BB	BB	BB	BB	BB	BB	-	AA	BB	BB	BB	AA	BB	BB	AA	AA	BB	AA	AA	BB	BB	BB
1862758.20.A.C	4B	4B	112.821	4D	42483666	TGCAGATCCTGGGCCTGTTCAAGGTGCTCCCCCGCCTCGTCGTCTTCGACCTCGACTACACCCTGTGGC	BB	BB	BB	AA	AA	BB	BB	AA	AA	AA	AA	-	AA	BB	BB	BB	BB	BB	AA	BB	-	BB	BB	BB	BB	BB	BB	AA	AA	-	BB	BB	AA	BB	BB	AA	AA	BB	AA	AA	BB	BB	BB
1094083.7.G.A	4B	4B	115.635	4B	63801662	TGCAGCGGGTAGCGTTCCTCAAGGCGTCGTCGGAGGAGGCGCCGTACGTGGGGGTGGAGACGGCGAGAC	BB	BB	BB	AA	AA	BB	BB	AA	AA	AA	AA	-	AA	BB	BB	BB	BB	BB	AA	BB	BB	BB	BB	BB	BB	BB	BB	AA	AA	BB	BB	BB	AA	BB	BB	AA	AA	BB	AA	AA	BB	BB	BB
5325352.14.T.C	4B	4B	118.948			TGCAGCTCCGCTAATTCCGCTCCCG	-	BB	BB	AA	AA	BB	BB	AA	AA	AA	AA	-	AA	BB	BB	BB	BB	BB	AA	-	-	BB	BB	BB	BB	-	BB	AA	AA	BB	BB	BB	AA	BB	BB	AA	AA	BB	AA	-	BB	BB	BB
2276441.65.C.G	4B	4B	121.53	4B	71830281	TGCAGCGCCAAATAGGAAATGCCATCGATTCCTGCTTCTCCCTTTTCCTTTGCTCTTACTACTTACTAC	BB	BB	BB	AA	AA	BB	BB	AA	AA	AA	AA	BB	AA	BB	BB	BB	BB	BB	AA	BB	-	BB	BB	BB	BB	BB	BB	AA	-	BB	BB	BB	AA	BB	BB	AA	AA	BB	AA	AA	BB	BB	BB
1151981.20.C.T	4B	4B	124.262	4B	92484551	TGCAGCGAAGAAGAGACTTCCCCAACATCATAGCCTCTGGGGTCCCGGGAGAAGGAGAACCCG	BB	BB	BB	AA	AA	BB	BB	AA	AA	AA	AA	-	AA	BB	BB	BB	BB	BB	AA	BB	BB	BB	BB	BB	BB	BB	BB	AA	AA	BB	BB	BB	AA	BB	BB	AA	AA	BB	AA	AA	BB	BB	BB
3025058.20.C.T	4B	4B	124.262	4B	92484551	TGCAGCGAAGAAGAGACTTCCCCAACATCATAGCCTCTGGGGTCCCG	BB	-	BB	AA	AA	BB	BB	AA	AA	AA	AA	-	AA	BB	BB	BB	BB	-	AA	BB	-	BB	BB	BB	BB	BB	BB	AA	AA	BB	BB	BB	AA	BB	BB	AA	AA	BB	AA	AA	BB	BB	BB
2254072.62.T.G	4B	4B	124.262	4B	104258740	TGCAGATCATAACCTCACCACCCAGAATGATCAGTAAGGAAATACACCGTCGAGCCATCGATTTCGCCG	BB	BB	BB	AA	AA	BB	BB	AA	AA	AA	AA	-	AA	BB	BB	BB	BB	BB	AA	BB	-	BB	BB	BB	BB	BB	BB	AA	AA	BB	BB	BB	AA	BB	BB	AA	AA	BB	AA	-	BB	BB	BB
2324081.19.C.T	4B	4B	124.262	4B	72460355	TGCAGACGTCGGCCTGCTGCAAGCACGCCACGGCGTACGACCTGGAGGACTGGAACGGCGTGGCCCGCT	BB	BB	BB	AA	AA	BB	BB	AA	AA	AA	AA	-	AA	BB	BB	BB	BB	BB	-	BB	AA	BB	BB	BB	BB	BB	BB	AA	AA	BB	BB	BB	AA	BB	BB	AA	AA	BB	AA	AA	BB	BB	-
3064819.8.G.A	4B	4B	124.262	4B	73651061	TGCAGGAGGTGGCGTTCTTCGCCGCAGGGACAGGGGAGGCCG	BB	BB	BB	AA	AA	BB	BB	AA	AA	-	AA	-	AA	BB	BB	BB	BB	BB	AA	BB	-	BB	BB	BB	BB	BB	-	AA	AA	BB	BB	BB	AA	BB	BB	AA	AA	-	AA	AA	BB	BB	BB
1024149.15.T.C	4B	4B	124.262	5B	703198389	TGCAGCACACGTGCGTTCAACACTAGCAAACCAACATGACAGCCAAGTTGACTGACCAACAGTAACCAT	BB	BB	BB	AA	AA	BB	BB	AA	AA	AA	AA	-	AA	BB	BB	BB	BB	BB	AA	BB	-	BB	BB	BB	BB	BB	BB	AA	AA	BB	BB	BB	AA	BB	BB	AA	AA	BB	AA	AA	BB	BB	BB
1094141.17.G.T	4B	4B	124.262	4B	86039808	TGCAGCGGCAAGCAGAAGCAGTGCAGCAGCAAGGGCGGTAGGCAGAGCAGGGGCCGCGGGCGGCTGCGG	-	BB	BB	AA	AA	BB	BB	AA	AA	AA	AA	-	AA	BB	BB	BB	BB	BB	AA	BB	-	BB	-	BB	BB	BB	BB	AA	AA	BB	BB	BB	AA	BB	BB	AA	AA	BB	AA	AA	BB	BB	BB
988680.37.C.T	4B	4B	127.148	4B	141547188	TGCAGTTGAGAACTAGCAGGATCAAGGCACAAATCAACAGAGCAAACTGGTGGGAAATTAAGAATTACC	BB	BB	-	AA	AA	BB	-	AA	AA	AA	AA	-	AA	BB	BB	BB	BB	BB	AA	BB	AA	BB	BB	-	BB	BB	BB	AA	-	BB	BB	BB	AA	BB	BB	AA	BB	BB	AA	AA	BB	BB	BB
3222467.7.C.T	4B	4B	140.582	4B	482996583	TGCAGCACCGAGTCATCGTCGCATGGGGAGAGCGCCGCGCCGCCGCCG	BB	BB	BB	AA	AA	BB	BB	AA	BB	AA	AA	-	AA	-	-	BB	BB	AA	AA	AA	-	BB	BB	BB	BB	AA	BB	AA	AA	BB	BB	BB	AA	BB	BB	AA	BB	BB	AA	AA	AA	BB	BB
1088410.18.G.A	4B	4B	140.582	4B	480447527	TGCAGAAAGGTACCACTCGTTCGTACATCACTCCAACTGATGTATGAAGGTTGTTCATGGCGACAAAGT	BB	BB	BB	AA	AA	BB	BB	AA	BB	AA	AA	-	AA	-	-	BB	BB	AA	AA	AA	-	BB	BB	BB	BB	AA	BB	AA	AA	BB	BB	BB	AA	BB	BB	AA	BB	BB	AA	AA	AA	BB	BB
3222514.5.T.C	4B	4B	140.582	4B	482726727	TGCAGTGCGCCTCCGCCGTGGAGACCGTCGCTGGTGATTGGCGCCG	BB	BB	BB	AA	AA	BB	BB	AA	BB	AA	AA	BB	AA	-	-	BB	BB	AA	AA	AA	-	BB	BB	BB	BB	AA	BB	AA	-	BB	BB	BB	AA	BB	BB	AA	BB	BB	AA	AA	AA	BB	BB
4261310.21.C.T	4B	4B	140.582	4B	481058169	TGCAGAGAGGCACCGATGTTGCGGTTCATGGCGTCGCCAGCCATAGCCG	BB	BB	BB	AA	AA	BB	BB	AA	BB	AA	AA	-	AA	-	-	BB	BB	AA	AA	AA	-	BB	BB	BB	BB	AA	BB	AA	AA	BB	BB	BB	AA	BB	BB	AA	BB	BB	AA	AA	AA	BB	BB
1092200.54.C.T	4B	4B	144.448	4B	499761050	TGCAGGCGCACGTTACAGTGCAATTTTGCAAACGGGCGCCTGCACCAGTACAAACTGGGCCG	BB	BB	BB	AA	AA	BB	BB	AA	BB	AA	AA	-	AA	-	AA	BB	BB	AA	AA	AA	-	BB	BB	BB	BB	AA	BB	AA	AA	BB	BB	BB	AA	BB	BB	AA	BB	BB	AA	AA	AA	BB	BB
1054401.23.T.G	4B	4B	151.381	4B	583101113	TGCAGTAAGAGATTAAATTTATTTCTCACTGAGATATTCAATTTATTTCTCACTGAGCACATGTATTTT	BB	BB	BB	AA	AA	BB	BB	AA	BB	AA	AA	-	AA	-	AA	BB	BB	AA	AA	AA	-	BB	BB	BB	AA	AA	BB	AA	AA	BB	BB	BB	BB	BB	BB	AA	BB	BB	AA	AA	AA	BB	BB
1862715.13.G.A	4B	4B	153.912	4B	612242232	TGCAGTCTGGGCGGGCGCGAGAAACATGCTGCAACCGCCAGGTCGACCTAAGGAACCAACAGCGTGGCC	BB	BB	BB	AA	AA	BB	BB	AA	BB	AA	AA	-	-	-	AA	BB	BB	AA	AA	AA	-	BB	BB	BB	AA	AA	BB	AA	AA	BB	BB	BB	BB	BB	BB	AA	BB	BB	AA	AA	AA	BB	BB
1090479.31.C.A	4B	4B	153.912	4B	593855014	TGCAGGTACGTTATTCCATTTCTTTTGATTGCCTGTTGTTTCCTCATGTGATATCCG	BB	BB	BB	AA	AA	BB	BB	AA	BB	AA	AA	-	AA	-	AA	BB	BB	AA	AA	AA	-	BB	BB	BB	AA	AA	BB	AA	AA	BB	BB	BB	BB	BB	BB	AA	BB	BB	AA	AA	-	BB	BB
1125266.55.G.A	4B	4B	153.912	4B	599835942	TGCAGCAAACTGCCCCCGCTTCGCACACGGGCGAGCGCGGAGCGATGCTTTTTGGGCCG	BB	BB	BB	AA	AA	BB	BB	-	BB	AA	AA	-	AA	-	AA	BB	BB	AA	AA	AA	-	BB	BB	BB	AA	AA	BB	AA	AA	BB	BB	BB	BB	BB	BB	AA	BB	BB	AA	AA	AA	BB	BB
4009211.20.A.C	4B	4B	160.676	4B	636508386	TGCAGGCGAGTCGTGTGGTAAGGCTCGATGCGAGCGGCACATAGCCGCGCCTGGGCACACAACGGCCTT	BB	BB	BB	AA	AA	AA	BB	AA	BB	AA	AA	-	AA	-	AA	BB	BB	AA	AA	AA	-	BB	BB	BB	AA	AA	BB	AA	AA	BB	BB	BB	BB	BB	BB	AA	BB	BB	AA	AA	AA	BB	BB
3025153.31.A.T	4B	4B	160.676	4B	636543342	TGCAGGTTAATTTCAGTACTATACTGGCCGCAGGGATATCATCCCG	BB	BB	BB	AA	AA	AA	BB	AA	BB	AA	AA	-	AA	-	AA	BB	BB	AA	AA	AA	-	BB	BB	BB	AA	AA	BB	AA	AA	BB	BB	BB	BB	BB	BB	AA	BB	BB	AA	AA	AA	BB	BB
1125612.15.C.T	4B	4B	164.089	4B	638029348	TGCAGCCGTACGTCACGCCAACATGAGGAGATGCGTACGTATCAGGCAACAAAAAGACCACCAAAAGCT	BB	BB	BB	AA	AA	AA	BB	AA	BB	AA	AA	AA	AA	-	AA	BB	BB	AA	AA	AA	-	BB	BB	BB	AA	AA	BB	AA	AA	BB	-	BB	BB	BB	BB	AA	BB	BB	AA	AA	-	BB	BB
3570104.35.C.G	4B	4B	164.089	4B	637725242	TGCAGCTGGAGGCAGTACTCGAGGTTCCACAGCACCTCGCCCATGGACACGGCCG	BB	BB	BB	AA	AA	AA	BB	AA	BB	AA	AA	-	AA	-	AA	BB	BB	AA	AA	AA	-	BB	BB	BB	AA	AA	BB	AA	AA	BB	BB	BB	BB	BB	BB	AA	BB	BB	AA	AA	AA	BB	BB
4991271.13.C.G	4B	4B	169.565	4D	500806694	TGCAGCACAGCGCCCTCGACCTCTGCCTAGGCGTGGCGCTCGGCCGCCTCCCCTTGGCCAAAGGGGCCT	BB	-	BB	AA	AA	AA	BB	AA	BB	AA	AA	AA	AA	AA	AA	BB	BB	AA	AA	-	-	BB	BB	-	AA	-	-	AA	AA	BB	BB	BB	BB	BB	BB	AA	BB	BB	-	-	AA	BB	BB
1092405.7.G.C	4B	4B	169.565	4B	643462950	TGCAGGAGCAGCGTTACCTGGTACTCATCGTCGCAGGCCAGGGCGGGGAACCG	BB	BB	BB	AA	AA	AA	BB	AA	BB	AA	AA	-	AA	AA	AA	BB	BB	AA	AA	AA	-	BB	BB	BB	AA	BB	BB	AA	AA	BB	BB	BB	BB	BB	BB	AA	BB	BB	AA	AA	AA	BB	BB
1081667.17.G.A	4B	4B	175.5	4B	647647604	TGCAGCCGCTGGAGCCAGCGCACCGCCGCGCACAAAACCTGGCTCATCCG	BB	AA	BB	AA	AA	AA	BB	AA	BB	AA	AA	BB	AA	AA	AA	BB	BB	AA	AA	AA	-	BB	BB	BB	AA	BB	BB	AA	AA	BB	BB	AA	BB	BB	BB	AA	BB	BB	AA	BB	AA	BB	BB
1126368.33.C.T	4B	4B	178.142	4B	650062471	TGCAGCGGGAACATCACCCAGGGGACCACCTCCCTGTAGCAGATGCAGAACCTCGCGCCG	BB	AA	BB	AA	AA	AA	BB	AA	BB	AA	AA	BB	AA	-	AA	BB	BB	AA	AA	AA	-	BB	BB	BB	AA	BB	BB	AA	-	BB	BB	AA	BB	BB	BB	AA	BB	BB	AA	BB	AA	BB	BB
7940547.19.T.C	4B	4B	180.878	4B	652333490	TGCAGCGACGATGAGAGGATAGTGATGGCGGCGTTGCCGACAAAAACGCCGGCCGCCCTGAGCACGCGC	BB	AA	BB	AA	AA	AA	AA	AA	BB	AA	AA	BB	AA	-	AA	BB	BB	AA	AA	-	-	BB	BB	BB	AA	BB	-	-	AA	BB	BB	AA	BB	BB	BB	AA	BB	BB	AA	BB	AA	-	BB
1021749.19.C.T	4B	4B	180.878	4B	652333490	TGCAGCGACGATGAGAGGACAGTGATGGCGGCGTTGCCGACAAAAACGCCG	BB	AA	BB	AA	AA	AA	-	AA	BB	AA	AA	BB	AA	-	AA	BB	BB	AA	AA	AA	-	BB	BB	BB	AA	BB	BB	AA	AA	BB	BB	AA	BB	BB	BB	AA	BB	BB	AA	BB	AA	BB	BB
5324581.55.G.C	4B	4B	182.874			TGCAGCCAGGCTCGCCGACGACGTCGGTCGTCGGCGACGGAAGGAAGGAAGGAATGAGAAGGAGAAGCC	BB	AA	BB	AA	AA	AA	AA	AA	BB	AA	AA	BB	AA	-	AA	BB	BB	AA	AA	AA	-	BB	BB	BB	AA	BB	BB	AA	AA	BB	BB	AA	BB	BB	BB	AA	BB	BB	AA	BB	AA	BB	BB
997944.19.C.T	4B	4B	182.874	4B	651781310	TGCAGAAGAAGGACGGGAGCAGAATCATGGCGAGTTCGTCGTGTGAGAACACGGAGGCGACGGCGAAGT	BB	AA	BB	AA	AA	AA	AA	AA	BB	AA	AA	BB	AA	-	AA	BB	BB	AA	AA	AA	-	BB	BB	BB	AA	BB	BB	AA	AA	BB	BB	AA	BB	BB	BB	AA	BB	BB	AA	BB	AA	BB	BB
1095421.53.C.G	4B	4B	182.874	5A	692072040	TGCAGCGCGTGGGAGGTCAACATCCGCATGCCGACCTCGGCCGCGGACGTGGACGAGGCCGTGGTGGCG	BB	AA	BB	AA	AA	AA	AA	AA	BB	AA	AA	BB	AA	-	AA	BB	BB	AA	AA	AA	BB	BB	BB	BB	AA	BB	BB	AA	AA	BB	BB	AA	BB	BB	BB	AA	BB	BB	AA	BB	AA	BB	BB
1126576.38.A.G	4B	4B	182.874	4B	652815222	TGCAGCACATCTAAACTATTTGACACAACAGCCAGATTAGGTACGGAAGATGAGAAAGAGGGCCTGGAC	BB	AA	BB	AA	AA	AA	AA	AA	BB	AA	AA	BB	AA	AA	AA	BB	BB	AA	AA	AA	-	BB	BB	BB	AA	BB	BB	AA	AA	-	BB	AA	BB	BB	BB	AA	BB	BB	AA	BB	AA	BB	BB
1112402.37.C.T	4B	4B	182.874	4B	652993078	TGCAGCAATTCGTGTGCATGTGTGCAGCCCTTCCCCTCCCCCTTCTCTAGTCTGGTGCTTGGATTCTTC	BB	AA	BB	AA	AA	AA	AA	AA	BB	AA	AA	BB	AA	-	AA	BB	BB	AA	AA	AA	-	BB	BB	BB	AA	BB	-	AA	AA	BB	BB	AA	BB	BB	BB	AA	BB	BB	AA	BB	AA	BB	BB
1054888.59.T.G	4B	4B	188.355	4B	653809362	TGCAGTGCATCCTACACCATACGCAAACCAGCTAGCTAGCTTAATCCTCCGCATGATGTTCCTATGACT	BB	AA	BB	AA	AA	AA	AA	AA	BB	AA	AA	BB	AA	-	AA	BB	BB	AA	AA	AA	-	BB	BB	BB	AA	BB	BB	AA	AA	BB	BB	AA	BB	BB	BB	AA	BB	BB	AA	BB	AA	BB	BB
1380954.27.G.T	4B	4B	190.752	4B	655672722	TGCAGCCTGATCACATCATGTAAAACAGCTGCCTAATTAACATGCGCATGCAAGTCGCCTGCTGCTGAC	BB	AA	BB	AA	AA	AA	AA	AA	BB	AA	AA	BB	AA	-	AA	BB	BB	AA	AA	AA	-	BB	BB	BB	AA	BB	BB	AA	AA	BB	BB	AA	BB	BB	BB	-	BB	BB	AA	BB	AA	BB	BB
4909511.25.C.G	4B	4B	190.752			TGCAGGAAGGGACAACCAGAAGTGCCTCCG	BB	AA	BB	AA	AA	AA	AA	AA	BB	AA	AA	BB	AA	-	AA	BB	BB	AA	AA	AA	-	BB	BB	BB	AA	BB	BB	AA	AA	BB	BB	AA	BB	BB	BB	AA	BB	BB	AA	BB	AA	BB	BB
4393960.6.T.C	4B	4B	196.502	4B	657086245	TGCAGCTGTGAGAGGCTCGCTGGGATGGCGCCCCTGAGTTGGTTGGCGCTGAGGTCGAGCGCGGTCAGA	BB	AA	BB	AA	AA	AA	AA	AA	BB	AA	AA	BB	BB	-	AA	BB	BB	AA	AA	AA	-	BB	BB	BB	AA	BB	BB	AA	AA	BB	BB	AA	BB	BB	BB	AA	BB	BB	AA	BB	AA	BB	BB
1017576.47.G.A	4B	4B	200.712	4B	657401386	TGCAGGGAACAGCAGCAGGCTCACACTGGAGGTGGGCGTAGGCGGCCGACACATGGCTCACCTAGTGCA	BB	AA	BB	AA	AA	-	AA	AA	BB	AA	AA	BB	BB	-	AA	BB	BB	AA	AA	AA	AA	BB	BB	BB	AA	BB	BB	-	AA	BB	BB	AA	BB	BB	BB	AA	BB	BB	-	BB	AA	BB	BB
1004582.28.C.G	4B	4B	204.308	4B	657376493	TGCAGGCGATTTCTCTGCTGAGCTACCTCAAGATCAAATCCATCGCCCCCG	BB	AA	BB	AA	AA	AA	AA	AA	BB	AA	AA	BB	BB	-	AA	BB	-	AA	AA	AA	AA	BB	BB	BB	AA	BB	BB	AA	AA	BB	BB	AA	BB	BB	BB	AA	BB	BB	AA	BB	AA	BB	BB
1091993.59.C.T	4B	4B	220.376	4B	660586859	TGCAGGCCACCTTGCTCTGCCGAGCCGCCGCGGCCTCGTTCCAGCCTCGCCTCGGGCTGCCCCCACCGA	BB	AA	BB	AA	AA	AA	AA	AA	BB	AA	AA	BB	BB	-	AA	BB	BB	AA	AA	AA	AA	BB	BB	BB	BB	BB	AA	AA	AA	BB	BB	AA	BB	BB	BB	AA	BB	BB	AA	BB	-	BB	BB
12469784.22.G.A	4B	4B	220.376			TGCAGCGGCCCGCCAAGGGGGGGAAAGGCCG	BB	AA	BB	AA	AA	AA	AA	AA	BB	AA	AA	BB	BB	-	AA	BB	BB	AA	AA	AA	AA	BB	BB	BB	BB	BB	AA	AA	AA	BB	BB	AA	BB	BB	BB	AA	BB	BB	AA	BB	BB	BB	BB
1020618.39.T.C	4B	4B	220.376	4B	660763200	TGCAGCTGAAGTTTTGCCGCATGTCTGGCGCAAAAACTGTCCCCCTACCTAGTTGCTGGAACAGCACAA	BB	AA	BB	AA	AA	AA	AA	-	BB	AA	AA	BB	BB	-	AA	BB	BB	AA	AA	AA	AA	BB	BB	BB	BB	BB	AA	AA	AA	BB	BB	AA	BB	BB	BB	AA	BB	BB	AA	BB	BB	BB	BB
1229551.35.T.C	4B	4B	228.064	4B	664930370	TGCAGGAGCCTGGGAGCGTGGGCGCGGCCAGGAGGTGCCTCTTCCGCGTCCTACACCTATGCTGCGGGA	BB	AA	BB	AA	AA	AA	AA	AA	AA	AA	BB	BB	BB	-	AA	BB	BB	AA	AA	AA	AA	BB	BB	BB	BB	BB	AA	AA	AA	BB	BB	AA	BB	BB	BB	AA	BB	BB	AA	BB	BB	BB	BB
14393777.6.C.T	4B	4B	231.495			TGCAGCCGGCGCCCTAGCCACCGCCG	BB	AA	BB	AA	AA	AA	AA	AA	AA	AA	BB	BB	BB	-	AA	-	BB	AA	AA	AA	AA	BB	BB	-	BB	-	AA	AA	AA	BB	BB	AA	BB	-	BB	AA	BB	BB	AA	BB	BB	BB	BB
3026342.23.C.G	4B	4B	231.495			TGCAGCGCCTCGACCTTCCGCCCCAGCATGCACGCCCG	BB	AA	BB	AA	AA	AA	AA	AA	AA	AA	BB	BB	BB	-	AA	BB	BB	AA	AA	AA	AA	BB	BB	BB	BB	BB	AA	AA	AA	BB	BB	AA	BB	BB	BB	AA	BB	BB	AA	BB	BB	BB	BB
4404439.20.T.C	4B	4B	239.102			TGCAGCGGCGTGTTCATGAATGTGACGATTCCG	BB	AA	BB	AA	AA	AA	AA	AA	AA	AA	BB	AA	BB	-	AA	BB	BB	AA	AA	AA	AA	BB	BB	BB	AA	BB	AA	AA	AA	BB	BB	AA	BB	BB	BB	AA	BB	BB	AA	BB	BB	BB	BB
1250840.42.A.C	4B	4B	242.336	4B	668233139	TGCAGCGCCGTATAGGGGGAAAACCCTATTTGCCGCTCTTTGAGGCAAACAGTCGGGCTACCGCACAGG	BB	AA	BB	AA	AA	AA	AA	AA	AA	AA	BB	AA	BB	BB	AA	BB	BB	AA	AA	AA	AA	BB	BB	BB	AA	BB	AA	AA	AA	BB	BB	AA	BB	BB	BB	AA	BB	BB	AA	BB	BB	BB	BB
3064706.35.C.T	4B	4B	242.336	4B	669014053	TGCAGGAAGTCGCCCACGTTCACCACCAGCGACGCCTCCCCCGTCGCCG	BB	AA	BB	AA	AA	AA	AA	AA	AA	AA	BB	AA	BB	-	AA	BB	BB	AA	AA	AA	AA	BB	BB	BB	AA	BB	AA	AA	AA	BB	BB	AA	BB	BB	BB	AA	BB	BB	AA	BB	BB	BB	BB
1188173.39.G.A	4B	4B	246.558	4B	670312773	TGCAGCTCCAAGGCCACGGCGCGGAGGCGAGGGTGCTGAGCTTCATGGACGGCGTGTCCTCGTGGTGCG	BB	AA	BB	AA	AA	AA	AA	AA	AA	AA	BB	AA	BB	-	AA	BB	BB	AA	AA	AA	AA	BB	BB	BB	AA	BB	AA	AA	AA	BB	BB	AA	BB	BB	BB	AA	BB	BB	AA	BB	BB	BB	BB
980490.11.G.A	4B	4B	246.558	6B	34621432	TGCAGGCCTCTGGGCCGCAAGTGGAGAAGGCCAGCCGCAGGCCATGGGCCGCGTCCG	BB	AA	BB	AA	AA	AA	AA	AA	AA	AA	BB	AA	BB	-	AA	BB	BB	AA	AA	AA	AA	BB	BB	BB	AA	BB	AA	AA	AA	BB	BB	AA	BB	BB	BB	AA	BB	BB	AA	BB	BB	BB	BB
3064475.8.G.A	4B	4B	246.558	4B	670107343	TGCAGGCAGAAAGGGACAACATCTCGAGCGTAGAGAAGTTGTGATCCG	BB	AA	BB	AA	AA	AA	AA	AA	AA	AA	BB	AA	BB	-	AA	BB	BB	AA	AA	AA	AA	BB	BB	BB	AA	BB	AA	AA	AA	BB	BB	AA	BB	BB	BB	AA	BB	BB	AA	BB	BB	BB	BB
12419628.44.C.T	4B	4B	250.491	4D	516673594	TGCAGCACGAGTTCATGGCGTCCCCGCCAACCTATCCCGCACCGCTCCACGTCACCATGAAGGAGCTCA	-	AA	BB	AA	AA	-	AA	AA	AA	AA	BB	AA	BB	-	AA	BB	BB	AA	-	AA	-	BB	BB	BB	AA	BB	AA	AA	AA	BB	BB	AA	BB	-	AA	AA	BB	BB	AA	BB	BB	-	BB
3954275.55.A.T	4D	4D	0	4D	488894670	TGCAGCCACGGCAACGGCCACTTGCTCGATCGCTGACAGCAATATACAACGATCTATTAACTGATTGCC	BB	AA	AA	AA	BB	AA	BB	AA	BB	AA	BB	-	BB	AA	-	BB	BB	BB	BB	BB	BB	AA	BB	BB	AA	AA	BB	AA	AA	BB	BB	AA	BB	BB	BB	AA	BB	BB	BB	AA	AA	AA	BB
1012563.56.T.C	4D	4D	13.1221	4D	498683229	TGCAGCGACAGCACAGGACGCGCGCGCGGGCAGGCCAGGCCAGAAAGCCGCATGCATGCGCCGCACGGA	BB	AA	AA	AA	BB	AA	BB	AA	BB	AA	BB	BB	BB	AA	AA	BB	-	BB	-	BB	-	AA	BB	AA	BB	AA	-	AA	AA	BB	BB	AA	BB	BB	BB	AA	BB	BB	BB	BB	AA	BB	BB
997512.15.G.A	4D	4D	48.6475	4D	509914496	TGCAGCTGAGCGTCGGAGACGTGGGTGAGGCTGCCGAAGCACAGGTACACCACGGAACGGTCCG	AA	AA	AA	AA	BB	AA	BB	AA	AA	AA	AA	-	AA	AA	AA	BB	AA	BB	BB	BB	BB	AA	BB	AA	BB	AA	AA	AA	AA	BB	BB	BB	BB	BB	BB	AA	BB	AA	AA	BB	AA	BB	AA
1065922.43.G.A	4D	4D	48.6475	4D	509874541	TGCAGTAGATGCGTAGGGTTCATGCGTAGGGTGGCCGCTGATCGCGAGAGCACTGAGCTGCCGCAAGCA	AA	AA	AA	AA	BB	AA	BB	AA	AA	AA	AA	-	AA	AA	AA	BB	AA	BB	BB	BB	BB	AA	BB	AA	BB	AA	AA	AA	AA	BB	BB	BB	BB	BB	BB	AA	BB	AA	AA	BB	AA	BB	AA
1703090.60.T.C	4D	4D	53.8304	4D	511988886	TGCAGATGATTGAACCCAAAAGAAAAAGGTGATTGAACAATATACAAACGACAACGTCGATGGTACGCT	AA	AA	AA	AA	BB	AA	BB	AA	AA	AA	AA	BB	AA	AA	AA	BB	AA	BB	BB	BB	BB	AA	BB	AA	BB	AA	AA	AA	AA	BB	-	BB	BB	BB	BB	AA	BB	AA	AA	BB	AA	BB	AA
1052686.37.G.T	4D	4D	56.757	4D	513018515	TGCAGATCTTGTTCTTCCGCTGTGGTCGCCGCAAGTTGCCAGAGCAGCCGCACGGCGAGAACGAAGGCG	AA	BB	AA	AA	BB	AA	BB	AA	AA	AA	AA	-	AA	AA	AA	BB	AA	BB	BB	BB	BB	AA	BB	AA	BB	AA	AA	AA	AA	BB	BB	BB	BB	BB	BB	AA	BB	AA	AA	BB	AA	BB	AA
2262288.33.A.G	5A	5A	0	5A	4885440	TGCAGGTCATTTAGATCGATTCCATGCGACCACACCGCCGCCCACCGCTGTTCTCGCCGCCGCGCGCCG	BB	AA	BB	BB	BB	BB	AA	BB	BB	AA	AA	BB	BB	-	-	BB	BB	BB	BB	AA	-	BB	BB	-	BB	AA	BB	BB	BB	BB	BB	AA	BB	-	BB	AA	AA	AA	AA	AA	AA	BB	BB
3222226.25.T.C	5A	5A	3.76858			TGCAGAGTAGCTCACCTAGTTGCCGTGCGTGCCTCCG	BB	AA	BB	BB	BB	BB	AA	BB	BB	AA	AA	BB	BB	-	-	BB	BB	BB	BB	AA	-	BB	BB	AA	BB	AA	BB	BB	BB	BB	BB	AA	BB	-	BB	AA	AA	AA	AA	AA	AA	BB	BB
1253196.5.G.C	5A	5A	3.76858	5A	5261501	TGCAGGAGGCTTGGCCGAAGCAGCGGCTCGCAGCAGGCAGCTGTGGGGAACCATGGAGGGTCGGGCGCC	BB	AA	BB	BB	BB	BB	AA	BB	BB	AA	AA	BB	BB	-	-	BB	BB	BB	BB	AA	-	BB	BB	AA	BB	AA	BB	BB	BB	BB	BB	AA	BB	-	BB	AA	AA	AA	AA	AA	AA	BB	BB
1125771.30.A.G	5A	5A	8.07412	5A	7337216	TGCAGTGGCTCAATATTGCAATGCAGGCACAGTGGCCATGGTTAAAACGCACCGATCCG	BB	AA	BB	BB	BB	BB	AA	BB	BB	AA	AA	BB	BB	-	-	BB	BB	BB	BB	AA	-	BB	BB	AA	BB	AA	BB	BB	BB	-	BB	AA	BB	-	BB	AA	AA	AA	AA	AA	AA	BB	BB
1068453.7.C.T	5A	5A	12.1833			TGCAGTGCGTCAACAGAGAAACATGCCTCATGGGCCAGAATTTGCAGTGGGCCG	BB	AA	BB	BB	BB	BB	AA	BB	BB	AA	AA	BB	BB	-	-	BB	BB	BB	BB	AA	-	BB	BB	AA	BB	AA	BB	BB	BB	BB	BB	AA	BB	-	BB	AA	AA	AA	AA	AA	AA	BB	BB
1017329.63.C.A	5A	5A	18.0187	5A	8061260	TGCAGCTTTTATTCCGTCGTGCCGTGCTTAATTTTCTCGGTCGCTCTTGGACAACGATTATTGCTCGGC	BB	AA	BB	BB	BB	BB	AA	BB	BB	AA	AA	BB	BB	-	-	BB	BB	BB	BB	AA	-	BB	BB	AA	BB	AA	BB	BB	BB	BB	BB	AA	BB	-	BB	AA	AA	AA	AA	AA	AA	BB	BB
1252795.40.G.A	5A	5A	26.7858	5A	11636985	TGCAGCTGAGGGCGCTGGCCTTCCCATTGCCGCAGGCACTGTGCTCCAGGCGTTGAGGTCCATTGGTTC	BB	AA	BB	BB	BB	BB	AA	BB	BB	AA	AA	BB	BB	-	-	BB	BB	BB	BB	AA	-	BB	BB	AA	BB	BB	BB	AA	BB	BB	BB	AA	BB	BB	AA	AA	BB	AA	AA	AA	AA	BB	BB
979392.32.T.C	5A	5A	29.6719	5A	11718901	TGCAGATCCTGGTGGTTGGCGTCATGTACATGTCCCTGGGCGTGCTCTAGAGGATGCGTTGTTCCAAGA	BB	AA	BB	BB	BB	BB	AA	BB	BB	AA	AA	BB	BB	-	-	BB	BB	BB	BB	AA	-	BB	BB	AA	BB	BB	BB	AA	BB	BB	BB	AA	BB	BB	AA	AA	BB	AA	AA	AA	AA	BB	BB
2281369.31.G.A	5A	5A	29.6719	5A	11660086	TGCAGCTGATTAGCACAACGCGTCCAACTACGACCGACGCGACCTGGCTGGAATGAAGTGAGGGGCGGA	BB	AA	BB	BB	BB	BB	AA	BB	BB	AA	AA	BB	BB	BB	-	BB	BB	BB	BB	-	-	BB	BB	AA	BB	BB	BB	AA	BB	BB	BB	AA	BB	BB	AA	AA	BB	AA	AA	AA	AA	BB	-
1108615.15.A.G	5A	5A	39.2543	5A	14654582	TGCAGGTTGGACAATAGAGCACTGACTTCAAGGCGTGTGTGGTGGAGAGCGGCAAGAAAGAAGCAGATC	BB	BB	BB	BB	BB	BB	AA	BB	BB	AA	AA	BB	BB	-	-	BB	BB	BB	BB	AA	BB	BB	BB	AA	BB	BB	BB	AA	BB	BB	BB	AA	BB	BB	AA	AA	BB	AA	AA	AA	AA	BB	BB
1089710.27.G.T	5A	5A	39.2543	5A	13790978	TGCAGGGGAAACCAGCCTCATGGTGATGGGAGAGTGGATGAAGCCGCCGTTAGCCG	BB	BB	BB	BB	BB	BB	AA	BB	BB	AA	AA	BB	BB	-	-	BB	BB	BB	BB	AA	-	BB	BB	AA	BB	BB	BB	AA	BB	BB	BB	AA	BB	BB	AA	AA	BB	AA	AA	AA	AA	BB	BB
1207181.8.A.G	5A	5A	47.5337	5A	21473353	TGCAGCAGAGAGACGGCGCTGGGGAGCTGGAACGACACGTTGTTCATGCTCGCGCCCAGCCG	-	BB	BB	BB	BB	BB	AA	BB	BB	AA	AA	BB	BB	-	AA	BB	BB	BB	BB	AA	-	BB	BB	AA	BB	BB	BB	AA	AA	BB	BB	AA	BB	BB	AA	AA	BB	AA	AA	AA	AA	BB	BB
7487766.26.A.G	5A	5A	47.5337	5A	20860311	TGCAGGGGCTGATGGCCCGCGTCCCCATCCACTGTAGCGGTCGACGCCAGCCCGCCACCGCTGCCGAGA	BB	BB	BB	BB	BB	BB	AA	BB	BB	AA	AA	BB	BB	-	AA	BB	BB	BB	BB	AA	-	BB	BB	AA	BB	BB	BB	AA	AA	BB	BB	AA	BB	BB	AA	AA	BB	AA	AA	AA	AA	BB	BB
3064861.20.G.A	5A	5A	49.6571	5A	23338953	TGCAGCTGCGGGCGCTCGCGGCACCCCGTGCAGCCGCCG	BB	BB	BB	BB	BB	BB	AA	BB	BB	AA	AA	BB	BB	-	AA	BB	BB	BB	BB	AA	-	BB	BB	AA	BB	BB	BB	AA	AA	BB	BB	AA	BB	BB	AA	AA	BB	AA	AA	AA	AA	BB	BB
5324577.43.C.G	5A	5A	49.6571	5A	22923730	TGCAGCAGATCGTTTTGCGACGAGAACATCATCGTCGGCATCCCGAATTTGGACGACGATGAAGAAGAA	-	BB	BB	BB	BB	BB	AA	BB	BB	AA	AA	BB	BB	-	AA	-	BB	BB	BB	AA	AA	BB	BB	AA	BB	BB	-	AA	AA	BB	-	AA	BB	BB	AA	AA	BB	AA	AA	AA	AA	BB	BB
3027327.33.A.G	5A	5A	52.2772	5A	31676872	TGCAGGTTTGCTACAGCGTTAGCAGCGCTCACCATCGGTCCG	BB	BB	BB	BB	BB	BB	AA	BB	BB	AA	AA	BB	BB	AA	AA	BB	BB	BB	BB	AA	-	BB	-	AA	BB	BB	BB	AA	AA	BB	BB	AA	BB	BB	AA	AA	BB	-	AA	AA	AA	BB	BB
1142058.29.C.T	5A	5A	68.8966	5A	329340122	TGCAGGGCGTTCCTGGGGAGCGTGAGCGACTACTGCGCGCACCACGCCAGCTGCCCCGTCATGGTGGTC	BB	BB	BB	AA	BB	BB	AA	BB	BB	AA	AA	AA	BB	AA	AA	BB	BB	BB	BB	BB	AA	AA	BB	AA	AA	BB	BB	AA	AA	BB	BB	AA	BB	BB	AA	AA	AA	AA	AA	BB	AA	AA	AA
1101422.57.A.G	5A	5A	68.8966	5A	329340187	TGCAGCCAAAAGAATGAGCAATCGTACGTACGTGCATGTATCGCGATCAATCGTGAGACGGGCACACGT	BB	BB	BB	AA	BB	BB	AA	BB	BB	AA	AA	AA	BB	AA	AA	BB	BB	BB	BB	BB	AA	AA	BB	AA	AA	BB	BB	AA	AA	BB	BB	AA	BB	BB	AA	AA	AA	AA	AA	BB	AA	AA	AA
2261417.60.T.C	5A	5A	74.5097	5A	401253033	TGCAGACACAGCGTGTCACGATACATGTGGTTTGGTCGCAGTACCTGTACGGCCACAGCGTGTCGACCT	BB	BB	BB	AA	BB	BB	AA	BB	BB	AA	AA	AA	BB	-	AA	BB	BB	BB	BB	BB	AA	AA	BB	AA	BB	BB	BB	AA	AA	BB	-	AA	BB	BB	AA	AA	AA	BB	AA	BB	AA	AA	AA
7352379.5.T.C	5A	5A	76.7711	5D	318492409	TGCAGTCCGTCGGTGATCCCCGAGTGCCCGCGCCACCTCACGCGCTGGTTGTACGGCAGCCGCCCGAGA	BB	BB	BB	AA	BB	BB	AA	BB	BB	AA	AA	AA	BB	-	AA	BB	BB	BB	BB	BB	AA	AA	BB	AA	BB	BB	BB	AA	AA	BB	BB	AA	AA	BB	AA	AA	AA	BB	AA	BB	AA	AA	AA
1703104.27.T.C	5A	5A	80.236	5A	437027687	TGCAGACGAAGAACAGAGCAGGTAAAATAAAATCTCTTCAACTCGAGCACTACCGCCACAGTTTCTAGT	BB	BB	BB	AA	BB	BB	AA	BB	BB	AA	AA	AA	BB	-	AA	BB	BB	BB	BB	BB	-	AA	BB	AA	BB	BB	BB	AA	AA	BB	BB	AA	AA	BB	AA	AA	AA	BB	AA	BB	AA	AA	AA
1080739.44.A.T	5A	5A	82.2742	5A	436766597	TGCAGCCCCATGGCAACCCGAAGCATCTGCATAGGAGGCAATGAAGATGGGACGACGCTTGTGATGGCC	BB	BB	BB	AA	BB	BB	AA	BB	BB	AA	AA	AA	BB	-	AA	BB	BB	BB	BB	BB	-	AA	BB	AA	BB	BB	BB	AA	AA	BB	-	AA	AA	BB	AA	AA	AA	BB	AA	BB	AA	AA	AA
3026293.8.C.T	5A	5A	84.6875	5A	438482102	TGCAGCGACATCGCCGAGGGGGTTGCCTACCTGCACCACCACTCACCG	BB	BB	BB	AA	BB	BB	AA	BB	BB	AA	AA	AA	BB	-	AA	BB	BB	BB	BB	BB	-	AA	BB	AA	BB	BB	BB	AA	AA	BB	BB	AA	AA	BB	AA	AA	AA	BB	AA	BB	AA	AA	AA
12470366.11.A.G	5A	5A	84.6875			TGCAGTCGTCCACTACTCCG	BB	BB	BB	AA	BB	BB	AA	BB	BB	AA	AA	AA	BB	BB	AA	BB	BB	BB	BB	BB	BB	AA	BB	AA	BB	BB	BB	AA	AA	BB	BB	AA	AA	BB	AA	AA	AA	BB	AA	BB	AA	AA	AA
12772264.17.C.T	5A	5A	84.6875	5A	437480688	TGCAGCGTGGATCCAAGCGGCTTTTTCACCGACATGCTTCCAGAATTAGGACTGACGCTCGAGGGAAAT	BB	BB	BB	AA	BB	BB	AA	BB	BB	AA	AA	AA	BB	BB	AA	BB	BB	BB	BB	BB	-	AA	BB	AA	BB	BB	BB	AA	AA	BB	BB	AA	AA	BB	AA	AA	AA	BB	AA	BB	AA	AA	AA
995925.61.T.C	5A	5A	84.6875	5A	438376844	TGCAGCCGCGCCTTGTCCTCGGGCGGCGCCAACTTGCTCGGCTTCGGCCTCCGAATGAGCGTGGCACCG	BB	BB	BB	AA	BB	BB	AA	BB	BB	AA	AA	AA	BB	-	AA	BB	BB	BB	BB	BB	BB	AA	BB	AA	BB	BB	BB	AA	AA	BB	BB	AA	AA	BB	AA	-	AA	BB	AA	BB	AA	AA	AA
3028001.37.C.T	5A	5A	87.4026	5A	441663793	TGCAGCTCCAAGTCAAGGCAAGCTATGCTATGCATGACGGATTAATTTCCACAATCTACTTTCTGTTGC	BB	BB	BB	AA	BB	BB	AA	BB	BB	AA	AA	AA	BB	-	AA	BB	BB	BB	BB	BB	AA	AA	BB	AA	BB	BB	BB	AA	AA	BB	BB	AA	AA	BB	AA	AA	AA	BB	AA	BB	AA	AA	AA
1008802.30.G.C	5A	5A	89.3045	5A	441661972	TGCAGCACCATCTGCTTCGCGGAGGCGGCGGCGCCGCCAGGGCCGCCGCTAATCTGGTGCTGCCGAGAT	BB	BB	BB	AA	BB	BB	AA	BB	BB	AA	AA	AA	BB	-	AA	BB	BB	BB	BB	BB	AA	AA	BB	AA	BB	BB	-	AA	AA	BB	BB	AA	AA	BB	AA	AA	AA	BB	AA	BB	AA	AA	AA
5563216.33.G.A	5A	5A	96.8267	5A	457517226	TGCAGCAGGTCCCTCTCCTGCCTCGTCAGGGAGGCCTACGCGCTCTGCCATGGCCCCTGCCTCGGCATC	BB	BB	BB	AA	BB	BB	AA	BB	BB	AA	AA	AA	BB	-	AA	BB	AA	BB	BB	BB	-	AA	BB	AA	BB	BB	BB	AA	AA	BB	BB	AA	AA	BB	AA	AA	AA	BB	AA	BB	AA	AA	AA
3064545.20.T.C	5A	5A	96.8267	5A	455647977	TGCAGGCTCATCCTCGACGGTTTCAGGAAGCAGTGCAGAAGCGACATTCGCGCCAAACTGCTAATGTGC	BB	BB	BB	AA	BB	BB	AA	BB	BB	AA	AA	AA	BB	-	AA	BB	AA	BB	BB	BB	-	AA	BB	AA	BB	BB	BB	AA	AA	BB	BB	AA	AA	BB	AA	AA	AA	BB	AA	BB	AA	AA	AA
3954825.6.T.C	5A	5A	99.8616	5A	459203642	TGCAGGTAGAGGCAGCAGGCACGGCTGATTTGAGTAGGCCGTTCCCG	BB	BB	BB	AA	BB	BB	AA	BB	BB	AA	AA	AA	BB	-	AA	BB	AA	BB	BB	BB	-	AA	BB	AA	BB	BB	BB	AA	AA	BB	AA	AA	AA	BB	AA	AA	AA	BB	AA	BB	AA	AA	AA
2259167.24.C.T	5A	5A	102.543	5A	459096169	TGCAGCAGAAGGACGTGCTGAGGGCCTTCATCGAATCGAGGGCCCAGAAGCGCGCCAGCGGGCCGAGAT	BB	BB	BB	AA	BB	BB	AA	BB	BB	AA	AA	AA	BB	-	AA	BB	AA	BB	BB	BB	-	AA	BB	AA	BB	BB	BB	AA	AA	BB	AA	AA	AA	BB	AA	AA	AA	BB	AA	BB	AA	AA	AA
1711981.21.T.C	5A	5A	132.15	5A	472963021	TGCAGGATTCGTCGTCAGCCATGTCTGAGGCATGCTGGCGGCCGGCACCG	AA	AA	AA	AA	AA	AA	AA	AA	AA	AA	AA	AA	AA	AA	AA	AA	AA	AA	AA	AA	AA	AA	AA	AA	AA	AA	AA	AA	AA	AA	AA	AA	-	-	AA	AA	AA	-	AA	AA	AA	AA	AA
1096787.40.C.T	5A	5A	133.729	5A	473811411	TGCAGCTTGCCACGACCGATTATCACCAACGACTGACAAGCCACGCCCCATTTTGGGCTGCCCTGCGCG	AA	AA	AA	AA	AA	AA	AA	AA	AA	AA	AA	AA	AA	AA	AA	AA	AA	AA	AA	AA	AA	AA	AA	AA	AA	AA	AA	AA	AA	AA	AA	AA	AA	AA	AA	AA	AA	AA	AA	AA	AA	AA	AA
1042045.49.G.A	5A	5A	133.729	3D	30996046	TGCAGAAACATTTTCGCTTGCTCAGCCTCTCGTAAGGAACCTTCTCTCTGCTGTTAGTTGGACGTCCGA	AA	AA	AA	AA	AA	AA	AA	AA	AA	AA	AA	AA	AA	AA	AA	AA	AA	-	AA	AA	AA	AA	AA	-	AA	AA	AA	AA	-	-	AA	AA	AA	AA	-	AA	AA	AA	AA	-	AA	AA	AA
5971460.39.T.C	5A	5A	135.434	5A	476101144	TGCAGCGAGGAGGGACCGCGCCGGCCACGGAGCTGGAGGTCCGTCGGCCGCAGGGAAGGAGCGCGCCGA	AA	AA	AA	AA	AA	AA	AA	AA	AA	AA	AA	AA	AA	AA	AA	AA	AA	AA	AA	AA	AA	AA	AA	AA	AA	AA	AA	AA	AA	AA	AA	AA	AA	AA	-	AA	AA	AA	AA	AA	-	AA	AA
2246034.43.A.G	5A	5A	173.522	5A	482581984	TGCAGTCTGACGTACCCAGTGCTCCGCATCGATGATTTCCTCGACTCTCTATATTCCTTCTCCATTGTA	AA	BB	BB	AA	BB	BB	-	BB	BB	AA	AA	AA	BB	BB	AA	BB	AA	BB	BB	AA	-	AA	BB	AA	BB	BB	BB	AA	AA	BB	AA	AA	AA	-	AA	AA	AA	BB	AA	-	BB	AA	AA
3956978.39.A.C	5A	5A	175.91	5A	486364725	TGCAGCGGATTTCTGGGGTGAACACGACCATCGAGGTCAACCACGGAGGCGGCCGCGGGCGAGGAGTCC	AA	BB	BB	AA	BB	BB	AA	BB	BB	AA	AA	AA	BB	BB	AA	BB	AA	BB	BB	AA	-	AA	BB	AA	BB	BB	BB	AA	AA	BB	AA	BB	AA	-	AA	AA	AA	BB	AA	AA	BB	AA	AA
1219688.25.C.T	5A	5A	175.91	5A	482832852	TGCAGGTCACCGACATTCAGTGCAACAATCCTCAACATAGAATGGAGATGAACAGAAAGTCGTCTCGGC	AA	BB	BB	AA	BB	BB	AA	BB	BB	AA	AA	AA	BB	BB	AA	BB	AA	BB	BB	AA	-	AA	BB	-	BB	BB	BB	AA	-	BB	AA	BB	AA	-	AA	AA	AA	BB	AA	-	BB	AA	AA
2253865.58.G.C	5A	5A	178.406	5A	488224389	TGCAGATGCCGAGACCAATGTTCGATTAATCCCAGTGCAGAGGTTCCAGACTGTAACTGGTTTCCAGCT	AA	BB	BB	AA	BB	BB	AA	BB	BB	AA	AA	AA	BB	BB	AA	BB	AA	BB	BB	AA	-	AA	BB	AA	BB	BB	BB	AA	AA	BB	AA	BB	AA	-	AA	AA	AA	BB	AA	AA	BB	AA	AA
1231045.65.C.G	5A	5A	185.634	5A	502681488	TGCAGGCGCGAGCGAGGGGGAATCGGCCTACTTCTTCAGCCAGAGGCAAGGCCGTGGCGGGCGGCCGAG	AA	BB	BB	AA	BB	BB	AA	BB	BB	AA	AA	AA	AA	BB	AA	BB	AA	BB	BB	AA	-	AA	AA	AA	BB	BB	BB	AA	AA	BB	AA	BB	AA	-	AA	AA	AA	BB	AA	AA	BB	AA	AA
5411953.34.A.G	5A	5A	185.634	5A	497122203	TGCAGAATCTTTGGATACACACGTATAGGACCAAACCTCAACTAATTGCTTCCTATTCTTTCTCCACGC	AA	-	-	AA	-	-	AA	-	-	AA	AA	AA	AA	-	AA	-	AA	-	-	AA	AA	AA	AA	AA	-	-	-	AA	AA	-	AA	-	AA	AA	AA	AA	AA	-	AA	AA	-	AA	AA
2255906.46.C.T	5A	5A	185.634	5A	497124090	TGCAGGCGATGCACAGCACCACACCTCGACCTGCTAGCAACATGCGCATTAGCGAGAAAGTGATGGCAG	AA	-	-	AA	-	-	AA	-	-	AA	AA	AA	AA	-	AA	-	AA	-	-	AA	AA	AA	AA	AA	-	-	-	AA	AA	-	AA	-	AA	AA	AA	AA	AA	-	AA	AA	-	AA	AA
5411953.8.C.T	5A	5A	185.634	5A	497122203	TGCAGAATCTTTGGATACACACGTATAGGACCAAACCTCAACTAATTGCTTCCTATTCTTTCTCCACGC	AA	-	-	AA	-	-	AA	-	-	AA	AA	AA	AA	-	AA	-	AA	-	-	AA	AA	AA	AA	AA	-	-	-	AA	AA	-	AA	-	AA	AA	AA	AA	AA	-	AA	AA	-	AA	AA
1248166.55.C.T	5A	5A	185.634	5A	497124025	TGCAGCCTCCGCCATGGACGAGGCACCCCTGGTGGACATAGCTTACACGACGCGGCGACCCCGTCGGAA	AA	-	-	AA	-	-	AA	-	-	AA	AA	AA	AA	-	AA	-	AA	-	-	AA	-	AA	AA	AA	-	-	-	AA	AA	-	AA	-	AA	AA	AA	AA	AA	-	AA	AA	-	AA	AA
3064750.18.T.G	5A	5A	190.172	5A	512543445	TGCAGTACACGGCGTACATATACTACGGCGACTCCACCATCAACCG	AA	-	-	AA	-	-	AA	-	-	AA	AA	AA	AA	-	AA	-	AA	-	-	AA	AA	AA	AA	AA	-	-	-	AA	AA	-	AA	-	AA	AA	AA	AA	AA	-	-	AA	-	AA	AA
1090624.52.G.A	5A	5A	190.172	5A	504462353	TGCAGGAACTCCGCTCTGTCCTCGTCCTCGTCGTCGCTGTCGGCCTTGCTCGGGGTGCCG	AA	BB	BB	AA	BB	BB	AA	BB	BB	AA	AA	AA	AA	BB	AA	BB	AA	BB	BB	AA	-	AA	AA	AA	BB	BB	BB	AA	AA	BB	AA	BB	AA	-	AA	AA	AA	BB	BB	AA	BB	AA	AA
1088359.43.C.T	5A	5A	190.172	5A	504462784	TGCAGAAACTTGCTATTCTGAATGCTAATAACCGAAGTCAGGGCTCATTACTTTGGACGGCTGCATCCA	AA	BB	BB	AA	BB	BB	AA	BB	BB	AA	AA	AA	AA	BB	AA	BB	AA	BB	BB	AA	-	AA	AA	AA	BB	BB	BB	-	AA	BB	AA	BB	AA	-	AA	AA	AA	BB	BB	AA	BB	AA	AA
1092930.68.C.T	5A	5A	193.09	5A	512831503	TGCAGTCGCAGTGGAGCGGCAGCGCCGAGCCAAGTCCTGGGTTAACGCCGCGCTCGCCACGGACCTCGC	AA	BB	BB	AA	BB	BB	AA	BB	BB	AA	AA	AA	AA	BB	AA	BB	AA	BB	-	AA	-	AA	AA	AA	BB	BB	BB	AA	AA	BB	AA	BB	AA	-	AA	AA	AA	BB	BB	AA	BB	AA	AA
3064750.5.C.T	5A	5A	193.09	5A	512543445	TGCAGCACACGGCGTACATATACTACGGCGACTCCACCATCAACCG	AA	BB	BB	AA	BB	BB	AA	BB	BB	AA	AA	AA	AA	BB	AA	BB	AA	BB	BB	AA	-	AA	AA	AA	BB	BB	BB	AA	AA	BB	AA	BB	AA	-	AA	AA	AA	BB	BB	AA	BB	AA	AA
1136443.19.C.T	5A	5A	214.584	5A	549850148	TGCAGCACTCGTCATCGGCCATGTCCGAGGCATGCCGACGACGAGCACCG	AA	BB	-	AA	BB	AA	-	AA	BB	BB	AA	AA	AA	-	AA	AA	-	-	-	AA	BB	BB	AA	BB	BB	BB	BB	AA	BB	-	AA	BB	-	-	AA	-	AA	AA	BB	AA	BB	-	AA
4992031.22.A.C	5A	5A	218.738			TGCAGTGCTAGGCGCGACGGATATGGGGTCCATTGCGCAGATCTAGCACTGGTGGATGGTGCTCCCGAG	AA	BB	BB	AA	BB	AA	BB	AA	BB	BB	AA	AA	AA	BB	-	AA	BB	BB	BB	AA	BB	BB	AA	BB	BB	BB	BB	AA	BB	BB	AA	BB	BB	-	AA	AA	AA	AA	BB	AA	BB	AA	AA
3951803.16.T.C	5A	5A	223.223			TGCAGCAGATTGAAGATGACTGCTGGAGACCG	AA	BB	BB	AA	BB	AA	BB	AA	BB	BB	AA	AA	AA	BB	-	AA	BB	BB	BB	AA	BB	BB	AA	BB	BB	BB	BB	AA	BB	BB	AA	BB	BB	-	AA	AA	AA	AA	BB	AA	BB	AA	AA
4412046.27.G.A	5A	5A	226.479	5A	552738702	TGCAGGCGCGTGGACGCCAGCGCGCGCGCCCACACGCCGCCGATGGCGCCCGAGGACTCGAATACGACC	AA	BB	BB	AA	BB	AA	BB	AA	BB	BB	AA	AA	AA	BB	-	AA	BB	BB	BB	AA	BB	BB	AA	BB	BB	BB	BB	AA	BB	BB	AA	BB	BB	-	AA	AA	AA	AA	BB	AA	BB	AA	AA
4989724.17.C.G	5A	5A	226.479			TGCAGCTCATGAATCTTCGATTGAGCTACCG	AA	BB	BB	AA	BB	AA	BB	AA	BB	BB	AA	AA	AA	BB	-	AA	BB	BB	BB	AA	BB	BB	AA	BB	BB	BB	BB	AA	BB	BB	AA	BB	BB	-	AA	AA	AA	AA	BB	AA	BB	AA	AA
3022122.22.T.A	5A	5A	229.606	5D	440593417	TGCAGCTTCCTCCTCCCACCTATGCATTCCGTCTGTCTGGCCG	AA	BB	BB	AA	BB	AA	BB	AA	BB	BB	AA	AA	AA	BB	-	AA	BB	BB	BB	AA	BB	BB	AA	BB	AA	BB	BB	AA	BB	BB	AA	BB	BB	-	AA	AA	AA	AA	BB	AA	BB	AA	AA
3955914.35.T.C	5A	5A	232.645	5A	553521394	TGCAGACCTACTTTATCTTCCCGGCGGCTGCACCCTGGCATGACCG	AA	-	BB	AA	BB	AA	BB	AA	BB	BB	AA	AA	AA	BB	AA	AA	-	BB	-	-	BB	BB	-	BB	AA	BB	BB	AA	BB	BB	AA	BB	BB	BB	AA	AA	-	-	BB	AA	BB	AA	-
4002317.14.G.A	5A	5A	232.645	5A	553515092	TGCAGCCCGGCTGGGAGGGTTGGGGCCTGTTTGGCATAGATTGGGCCG	AA	BB	BB	AA	BB	AA	BB	AA	BB	BB	AA	AA	AA	BB	-	AA	BB	BB	BB	AA	BB	BB	AA	BB	AA	BB	BB	AA	BB	BB	AA	BB	-	-	AA	AA	AA	AA	BB	AA	BB	AA	AA
1146968.28.A.C	5A	5A	232.645	5A	553993984	TGCAGATGCGGATGATGGAGACAGAGAGATTCCACGATGCCATACCACTCCGCCATCGCGTTCTGCCTC	AA	BB	BB	AA	BB	AA	BB	AA	BB	BB	AA	AA	AA	BB	AA	AA	BB	BB	BB	AA	BB	BB	AA	BB	AA	BB	BB	AA	BB	BB	AA	BB	BB	BB	AA	AA	AA	AA	BB	AA	BB	AA	AA
1019824.26.C.T	5A	5A	239.24	5A	557843755	TGCAGCGAAGGAGGCACGAAGCTGACCGAGGGCTAGTGGGCGGCAAACAGATTCTCATGGAGGTAAGCT	AA	BB	BB	AA	BB	AA	BB	AA	BB	BB	AA	AA	AA	BB	-	AA	BB	BB	BB	AA	BB	BB	-	BB	AA	-	BB	AA	BB	BB	AA	BB	BB	BB	BB	AA	AA	AA	AA	AA	BB	AA	AA
1095345.48.C.T	5A	5A	242.742	5A	557420605	TGCAGCAGGGTCGCATCACCGAACTACCATCCGATCTCTTGCGGTGCACCGCCCAGAGGCTCCCGTCCG	AA	BB	BB	AA	BB	AA	BB	AA	BB	BB	AA	AA	AA	BB	-	AA	BB	BB	BB	AA	BB	BB	AA	BB	AA	BB	BB	AA	BB	BB	AA	BB	BB	BB	BB	AA	AA	AA	AA	AA	BB	AA	AA
2253682.63.A.T	5A	5A	246.679	5A	560096824	TGCAGTCTTGCTTGATTCAGTCCACATGGAAACCCGACCTGCATTGATCGCATCATGTTATTCATTTTT	AA	BB	BB	AA	BB	AA	BB	AA	BB	BB	AA	AA	AA	BB	-	AA	BB	BB	BB	AA	BB	BB	AA	BB	AA	BB	BB	AA	BB	BB	AA	BB	BB	BB	BB	AA	AA	AA	AA	AA	BB	AA	AA
5323666.5.C.T	5A	5A	246.679	5A	560355500	TGCAGCACTATGCAGTATAAAGCATCAATTTTTTATTCTTGTTCAACCG	AA	BB	BB	AA	BB	AA	BB	AA	BB	BB	AA	AA	AA	BB	-	AA	BB	BB	BB	AA	BB	BB	AA	BB	AA	BB	BB	AA	BB	BB	AA	BB	-	BB	BB	AA	AA	AA	AA	-	BB	AA	AA
1102242.64.C.T	5A	5A	250.304	5A	560814705	TGCAGCGACCCACTAGAGGTGGAGATCCATGTCCGCATGCAAAGGTATGGCTTTGGCTATCCAACATAC	AA	BB	BB	AA	BB	AA	BB	AA	BB	-	AA	AA	AA	BB	-	AA	BB	BB	BB	AA	BB	BB	AA	BB	AA	BB	BB	AA	BB	BB	AA	BB	BB	BB	BB	AA	AA	AA	AA	AA	BB	BB	AA
4911173.46.T.C	5A	5A	253.964	5A	562430448	TGCAGAAAAAATAAATATGCATCAAGAAGCTGACATCAATGCCTACTTCTATGGGGTGGGATTACCGAG	AA	BB	BB	AA	BB	AA	BB	AA	BB	BB	AA	AA	AA	BB	-	AA	BB	BB	BB	AA	BB	BB	AA	BB	AA	BB	BB	AA	BB	BB	AA	BB	BB	BB	BB	AA	AA	AA	AA	AA	BB	BB	AA
1162018.8.A.G	5A	5A	256.173	5A	562626049	TGCAGTCCAACTCGGACTAGCTTTCCGCTGGTCCTCTCATATATATAGGAGCAAGCCACACGACCAGCG	AA	BB	BB	AA	BB	AA	BB	AA	BB	BB	AA	AA	AA	BB	-	AA	BB	BB	BB	AA	BB	BB	AA	BB	AA	BB	BB	AA	BB	BB	AA	BB	BB	BB	BB	AA	AA	AA	AA	AA	BB	BB	AA
1254816.22.C.T	5A	5A	258.581	5A	563323365	TGCAGTCGTGGCGCCTCTGAGTCCGAACGTGAGCTCCGCGCAATCTGACGTGTGGTGAATGTCATCTGA	AA	BB	BB	AA	BB	AA	BB	AA	BB	BB	AA	AA	AA	BB	-	AA	BB	BB	BB	AA	BB	BB	AA	BB	AA	BB	BB	AA	BB	BB	AA	BB	BB	BB	BB	AA	AA	AA	AA	AA	BB	BB	AA
3023012.18.C.T	5A	5A	261.077			TGCAGCCCATGTCATCACCCGCGTTCCCTAACAGGCTATTTGCCCG	AA	BB	BB	AA	BB	AA	BB	AA	BB	BB	AA	AA	AA	BB	-	AA	BB	BB	BB	AA	BB	BB	AA	BB	AA	BB	BB	AA	BB	BB	AA	BB	BB	BB	BB	AA	AA	AA	AA	AA	BB	BB	AA
1220092.6.G.A	5A	5A	264.111	5A	566549922	TGCAGCGCCTCTTTACTGAAGCTAGTGGTACTGCTCGCTGCGTATGATGTGGACCGCCATGGCAAGCCT	AA	BB	BB	AA	BB	AA	BB	AA	BB	BB	AA	AA	AA	BB	-	AA	BB	BB	BB	AA	BB	BB	AA	BB	AA	BB	BB	AA	BB	BB	AA	BB	BB	BB	BB	AA	AA	AA	AA	AA	BB	BB	AA
1272816.6.G.C	5A	5A	264.111	5A	566534982	TGCAGGGGCGCACGATCCCGACGCTGTAGGTTCAGACGCGCGCGATCTCGCCG	AA	BB	BB	AA	BB	AA	BB	AA	BB	BB	AA	AA	AA	BB	-	AA	BB	BB	BB	AA	BB	BB	AA	BB	AA	BB	BB	AA	-	BB	AA	BB	BB	BB	BB	AA	AA	AA	AA	-	BB	BB	AA
1217285.10.G.C	5A	5A	267.907	5A	567378624	TGCAGTCCATGGGCCGCCGCCATCAGATCAGAGCTCAGCACGACGCAGGAAAATGATTGGTTTCGGTGA	AA	BB	BB	AA	BB	AA	BB	AA	BB	BB	AA	AA	AA	BB	-	AA	BB	BB	BB	AA	BB	BB	AA	BB	AA	BB	BB	AA	BB	BB	AA	BB	BB	BB	BB	AA	AA	AA	AA	AA	BB	BB	AA
1279676.31.T.A	5A	5A	267.907	5A	567397283	TGCAGCAGATGCCCCCTGTTTTGCCTGAAAATTTTCTTCTTCGGTACTTTTGCCCTCTGCTGCTTCAGC	AA	BB	BB	AA	BB	AA	BB	AA	BB	BB	AA	AA	AA	BB	-	AA	BB	BB	BB	AA	BB	BB	AA	BB	AA	BB	BB	AA	BB	BB	AA	BB	BB	BB	BB	AA	AA	AA	AA	AA	BB	BB	AA
1092507.32.A.C	5A	5A	273.426	5A	568138790	TGCAGCATTGTGGAGAGCCTCTGAACCACAGCACCGACATTGCCGCTGCTGCTGGTCTGAATCCGAGAT	AA	BB	BB	AA	BB	AA	BB	AA	BB	BB	AA	AA	AA	BB	-	AA	BB	BB	BB	AA	BB	BB	AA	BB	AA	BB	BB	AA	BB	BB	AA	BB	BB	BB	BB	AA	AA	AA	AA	AA	BB	BB	AA
2258488.16.A.C	5A	5A	278.414	5A	570444570	TGCAGGAAGAGGCCGAAACAGATGGCCATCGCGCAGTGCGGTGGGCAAGGAGGAACGGTCGAAGCTTTA	BB	BB	BB	AA	BB	AA	BB	AA	BB	BB	AA	AA	AA	BB	BB	AA	BB	BB	-	AA	BB	BB	AA	BB	AA	BB	BB	AA	BB	BB	AA	BB	BB	BB	BB	AA	AA	AA	AA	AA	BB	BB	AA
1216772.34.A.G	5A	5A	280.803	5A	570191061	TGCAGTGAAGCTCATGGGGAACCCAAAGAACATGACATGATCACCCAAACTCCG	BB	BB	BB	AA	BB	AA	BB	-	BB	BB	AA	AA	AA	BB	BB	AA	BB	BB	BB	AA	BB	BB	AA	BB	AA	BB	BB	AA	BB	BB	AA	BB	BB	BB	BB	AA	AA	AA	AA	AA	BB	BB	AA
2277563.48.G.A	5A	5A	287.522	5A	572734879	TGCAGCATCCTCTGCACTCCGCGAGAACACAAATCCTAACAGGCAGCCGTCGAGAAAGGAAACACACTA	BB	BB	BB	AA	BB	AA	BB	AA	BB	BB	AA	AA	AA	BB	BB	AA	BB	AA	AA	AA	AA	BB	AA	AA	AA	BB	BB	AA	BB	BB	AA	BB	BB	BB	BB	AA	AA	AA	AA	AA	BB	BB	AA
1008720.57.G.T	5A	5A	289.777	5A	572732206	TGCAGCATCCTCTGCACTCCGCGAGAACACAAATCCTAACAAGCATCCGTCGGAAAAGGAGACACGCTA	BB	BB	BB	AA	BB	AA	BB	AA	BB	BB	AA	AA	AA	BB	BB	AA	BB	AA	AA	AA	AA	BB	AA	AA	AA	BB	BB	AA	BB	BB	AA	BB	BB	BB	BB	-	AA	AA	AA	AA	BB	BB	AA
1091653.12.T.C	5A	5A	292.366	5A	574345165	TGCAGACGGCCGTCCCGCGTGAGCACCAGGTGTCGGCGTGGAGCAGCCTGCTGGGTGCGTGCCG	BB	BB	BB	AA	BB	AA	BB	AA	BB	BB	AA	AA	AA	BB	BB	AA	BB	AA	AA	AA	AA	BB	AA	AA	AA	BB	BB	AA	BB	BB	AA	BB	BB	BB	BB	AA	AA	AA	AA	AA	BB	BB	AA
987242.17.A.G	5A	5A	292.366	5A	572474722	TGCAGATAGACCTTGGCAGCAAGAGATCCAATGGTGCATGAGGTGCGTGCGTTTTGAGCGAGGGCGGTA	BB	BB	BB	AA	BB	AA	BB	AA	BB	BB	AA	AA	AA	BB	BB	AA	BB	-	AA	AA	AA	BB	AA	AA	AA	BB	BB	AA	BB	BB	AA	BB	BB	BB	BB	AA	AA	AA	AA	AA	BB	BB	AA
1040098.31.C.T	5A	5A	295.827	5A	575881141	TGCAGGAGGATCATTGGTTGCTTGGAGCAGCCGACCAAGTTGGACAAGTGGGTCATCAACCTGCCGTCC	BB	BB	BB	AA	BB	AA	BB	AA	BB	BB	AA	AA	AA	BB	BB	AA	BB	AA	AA	AA	AA	BB	AA	AA	AA	BB	BB	AA	BB	BB	AA	BB	BB	BB	BB	AA	AA	AA	BB	AA	BB	BB	AA
3955402.34.C.G	5A	5A	298.834	5A	578653246	TGCAGACGGGACAGCCGCCGTGGATATTGGTAGCCGTTCCGCCGCCG	BB	BB	BB	AA	BB	AA	BB	AA	BB	BB	AA	AA	AA	BB	BB	AA	BB	AA	AA	AA	AA	BB	AA	AA	AA	BB	BB	AA	BB	BB	AA	BB	BB	BB	BB	AA	AA	AA	BB	AA	BB	BB	AA
1321971.41.T.C	5A	5A	298.834	5A	577997613	TGCAGGGCCACTGATAACATGCACATCTAGAATGCACAAGTTCGGCCTCACTCGACCG	BB	BB	BB	AA	BB	AA	BB	AA	BB	BB	AA	AA	AA	BB	BB	AA	BB	AA	-	AA	AA	BB	AA	AA	AA	BB	BB	AA	BB	BB	AA	BB	BB	BB	BB	AA	AA	AA	BB	AA	BB	BB	AA
989223.43.C.G	5A	5A	298.834	5A	578656272	TGCAGTCCACCACGCCGCACACCCTGTCCCGCTCCTCCGCCGTCAGCCGCGGATGCGCCTGCGCATGCA	BB	BB	BB	AA	BB	AA	BB	AA	BB	BB	AA	AA	AA	BB	BB	AA	BB	AA	AA	AA	AA	BB	AA	AA	AA	BB	BB	AA	BB	BB	AA	BB	BB	BB	BB	AA	AA	AA	BB	AA	BB	BB	AA
1017299.20.G.T	5A	5A	298.834	5A	579021218	TGCAGGTGCAGGGCATGCATGGTCTTACAGATTCTCTTGAGCTTGTCTTTGAGGTCGGCGTGGTGCTCG	BB	BB	BB	AA	BB	AA	BB	AA	BB	BB	AA	AA	AA	-	BB	AA	BB	AA	AA	AA	AA	-	AA	AA	AA	BB	BB	AA	BB	BB	AA	BB	BB	BB	BB	AA	AA	-	BB	AA	BB	BB	AA
1049918.21.T.G	5A	5A	301.13	5A	577324167	TGCAGTCGTATGGATCCATATTTGGGGATATATGCACGGACTGGAGTCGTATGGATCCACTAATGGGCA	BB	BB	BB	AA	BB	AA	BB	AA	BB	BB	AA	AA	AA	BB	BB	AA	-	AA	AA	-	AA	BB	AA	-	AA	BB	BB	-	BB	BB	AA	BB	BB	BB	BB	AA	AA	AA	BB	AA	BB	BB	AA
3064395.56.C.T	5A	5A	303.741	5A	579706161	TGCAGATGGCTACCCTGCAAGTTGCACTGCCCGTTTCGCAATCCCGTGTCGACAGTCTGTCGAGGAAGA	BB	BB	BB	AA	BB	AA	BB	AA	BB	BB	AA	AA	AA	-	BB	AA	BB	-	AA	AA	AA	BB	AA	AA	AA	BB	BB	AA	BB	BB	AA	BB	BB	BB	BB	AA	AA	AA	BB	AA	-	BB	AA
1002968.60.C.T	5A	5A	307.69	5A	584830615	TGCAGAGACGGTTCTTCACTGACGAATTCTTTTCTTTCAGAATGATCAGCATTTGTTCCACTGGCGCTG	BB	BB	BB	AA	BB	AA	BB	AA	BB	BB	AA	AA	AA	BB	BB	AA	BB	AA	AA	AA	AA	BB	AA	AA	AA	BB	BB	AA	-	BB	AA	BB	BB	BB	-	AA	AA	AA	BB	AA	BB	BB	AA
1089167.22.T.C	5A	5A	307.69	5A	584527089	TGCAGTTTGACAGAAGACCATATGAATCTCAACGAGGTCGGATGGATAGGAAAACAGGGTGCCCCGACC	BB	BB	BB	AA	BB	AA	BB	AA	BB	BB	AA	AA	AA	BB	BB	AA	BB	AA	AA	AA	AA	BB	AA	AA	AA	BB	BB	AA	BB	BB	AA	BB	BB	BB	BB	AA	AA	AA	BB	AA	BB	BB	AA
2341646.65.G.A	5A	5A	307.69	5A	584509358	TGCAGTGGTGCGAGTTCAGCGGCATCGAGGTGTGGGCGTGGCGGCAGCACTCACACTTCTAGTCCGAGA	BB	BB	BB	AA	BB	AA	BB	AA	BB	BB	AA	AA	AA	BB	BB	AA	BB	AA	AA	AA	AA	BB	AA	AA	AA	BB	BB	AA	BB	BB	AA	BB	BB	BB	BB	AA	AA	AA	BB	AA	BB	BB	AA
2261632.9.A.C	5A	5A	310.74	5A	587082183	TGCAGCTAGATCTACTTACTTGACATGATCGAAGCTAATACGTGGATTGATCACCTTTTGTATTTTTAC	BB	BB	BB	-	BB	AA	BB	AA	BB	BB	AA	AA	AA	BB	BB	AA	BB	AA	AA	AA	AA	BB	AA	AA	AA	BB	BB	AA	BB	-	AA	BB	BB	BB	BB	AA	AA	AA	BB	AA	BB	BB	AA
[truncated: 1,080 more rows]
[truncated: 138 more columns]

## Sheet: Table S4
Table S4
[truncated: 4,601 more rows]
[truncated: 147 more columns]

## Sheet: Table S5
Table S5
[truncated: 647 more rows]

## Sheet: Table S6
Table S6
[truncated: 514 more rows]
